# Supplementary material for: Artificial intelligence-based clustering and characterization of Parkinson's disease trajectories
Source: Sci Rep. 2023 Feb 18;13:2897. doi: 10.1038/s41598-023-30038-8 (PMC9938890; doi:10.1038/s41598-023-30038-8)
Supplement: Supplementary file 2 — Supplementary Information 2. [file 41598_2023_30038_MOESM2_ESM.xlsx]

## Sheet: slow_coefficients
	Mean	SD	2.5% Percentile	97.5% Percentile	Bonferroni corrected 95% CI
NP3HMOV_CL.z	3.15456	1.51964	0.947726	6.19055	[2.7, 3.61]
ESS.BL	2.66605	1.31519	0.279723	5.18536	[2.27, 3.06]
NP3RIGL_IL.V01	2.6627	1.44496	0.466301	6.06161	[2.23, 3.09]
NP1FATG	2.56479	1.34466	0.0391846	5.52015	[2.16, 2.97]
NP1ANXS	2.53922	1.30486	0.323807	5.74678	[2.15, 2.93]
rs17565841_1.0	2.50007	1.85149	0	6.64143	[1.95, 3.05]
SFT.BL	2.45149	1.29324	0.235893	5.22493	[2.06, 2.84]
pgs_pgscatalog_PGS000123	2.40748	1.0052	0.767073	4.43934	[2.11, 2.71]
rs12959200_2.0	2.34318	1.29582	0	4.92512	[1.91, 2.77]
NP3RIGL_IL	2.14246	1.34361	0	4.96252	[1.74, 2.54]
rs2839398_2.0	2.11465	1.2456	0	4.76367	[1.54, 2.69]
rs117896735_1.0	2.06733	1.30891	-0.0872107	5.064	[1.68, 2.46]
rs1879553_1.0	2.02979	1.40776	0	5.40229	[1.61, 2.45]
PIGD.BL	1.99027	1.0638	0.0913538	4.7021	[1.67, 2.31]
NP2HOBB	1.97062	1.24968	0	4.97183	[1.6, 2.34]
rs2414739_1.0	1.92081	1.50857	0	5.03182	[1.47, 2.37]
burdenScore_NeuroMMSig_Vitamin.subgraph	1.90653	1.04031	0.0636553	4.16585	[1.6, 2.22]
rs199347_2.0	1.83123	1.34705	0	4.72328	[1.43, 2.23]
rs849898_1.0	1.82914	1.31549	0	4.68118	[1.44, 2.22]
rs10797576_1.0	1.80996	1.24027	0	4.59279	[1.44, 2.18]
NP3PSTBL	1.77929	1.2041	0	4.36515	[1.42, 2.14]
NP3RTAL_CL	1.66289	1.19829	-0.115784	4.19632	[1.3, 2.02]
rs76763715_1.0	1.64125	1.58117	-0.334145	4.63516	[1.14, 2.15]
BJLOT.BL	1.64008	1.25953	0	4.21886	[1.26, 2.02]
rs11868035_1.0	1.56531	1.28393	-0.119137	4.69099	[1.18, 1.95]
NP3RIGU_IL.V01	1.54694	1.04768	0	3.81916	[1.23, 1.86]
NP2WALK	1.54035	1.11784	0	3.69115	[1.21, 1.87]
burdenScore_KEGG_Amoebiasis	1.49962	1.19918	0	4.05848	[1.14, 1.86]
rs10918270_1.0	1.48706	1.24186	-0.0982325	4.2615	[1.12, 1.86]
rs7577851_2.0	1.47869	1.4361	-0.576297	4.73555	[1.05, 1.91]
rs67383717_1.0	1.47484	1.24239	-0.182929	4.20835	[1.1, 1.85]
rs10788972_2.0	1.43717	1.23034	-0.018634	4.37557	[1.07, 1.8]
NP3RTAL_IL.z	1.40297	1.39451	-0.18673	4.73238	[0.99, 1.82]
rs959573_2.0	1.40035	1.42476	-0.134177	5.1472	[0.97, 1.83]
rs11868035_2.0	1.39025	1.33581	-0.192244	4.61464	[0.99, 1.79]
NP3RIGL_CL	1.37182	1.03383	0	3.66733	[1.06, 1.68]
rs10464059_1.0	1.36666	1.13301	0	3.68819	[1.03, 1.71]
burdenScore_NeuroMMSig_Disaccharide.metabolism.subgraph	1.34683	1.03261	-0.00996112	3.90092	[1.04, 1.66]
rs17497526_1.0	1.33468	1.16486	-0.148704	3.78966	[0.99, 1.68]
pgs_pgscatalog_PGS000902	1.32105	0.883841	0	3.24058	[1.06, 1.59]
rs6265_2.0	1.30968	1.23641	-0.458711	4.30059	[0.94, 1.68]
NP3RIGU_IL	1.30561	1.02807	0	3.41091	[1.0, 1.61]
rs17000647_1.0	1.29455	1.15313	-0.0948474	4.02098	[0.95, 1.64]
rs7577851_1.0	1.28734	1.09815	-0.0847092	3.83339	[0.96, 1.62]
rs12817488_1.0	1.25775	1.12337	-0.229082	3.6352	[0.92, 1.59]
rs10767971_1.0	1.24352	1.2684	-0.472233	4.41088	[0.86, 1.62]
rs2823357_1.0	1.23778	1.22041	-0.213529	4.41783	[0.87, 1.6]
rs14235_2.0	1.21396	0.995479	-0.148007	3.57623	[0.92, 1.51]
NP1ANXS.V01	1.20898	1.06663	0	3.75648	[0.89, 1.53]
rs76904798_1.0	1.20207	0.90426	0	3.14579	[0.93, 1.47]
rs12431733_1.0	1.1581	1.12738	-0.112106	3.97866	[0.82, 1.5]
rs7118648_1.0	1.15347	1.02099	-0.527069	3.47787	[0.85, 1.46]
rs3027247_1.0	1.14773	0.983121	-0.283136	3.16946	[0.85, 1.44]
rs6430538_1.0	1.12655	1.15899	-0.350282	3.9247	[0.78, 1.47]
rs12726330_1.0	1.09984	0.80488	0	3.08037	[0.86, 1.34]
rs35749011_1.0	1.09984	0.80488	0	3.08037	[0.86, 1.34]
rs11865038_1.0	1.08766	0.988399	-0.163342	3.18969	[0.79, 1.38]
rs11158026_1.0	1.08572	1.10209	-0.283658	3.73564	[0.76, 1.42]
rs199498_2.0	1.07377	0.877123	0	3.25453	[0.81, 1.34]
rs11248060_2.0	1.05968	0.998476	-0.101499	3.42658	[0.7, 1.42]
rs1474055_1.0	1.03723	0.779531	0	2.82298	[0.8, 1.27]
NP3RTAU_IL.z	1.02868	1.215	-0.392019	4.14658	[0.67, 1.39]
rs997277_2.0	1.02268	1.1724	-0.649535	3.49197	[0.67, 1.37]
rs8118008_1.0	1.01849	0.996917	-0.138266	3.35894	[0.72, 1.32]
rs356182_1.0	1.01584	1.07331	-0.243513	3.69998	[0.7, 1.34]
rs1630500_1.0	1.01444	1.22269	-0.720222	3.97563	[0.65, 1.38]
rs4837628_2.0	0.978161	0.978423	-0.197676	3.43176	[0.69, 1.27]
rs11060180_1.0	0.971567	0.98147	-0.142681	3.17716	[0.68, 1.26]
STAI.State.BL	0.954179	0.912189	-0.24488	2.7497	[0.68, 1.23]
rs10121009_2.0	0.94406	1.24778	-0.963499	3.53842	[0.57, 1.32]
rs2414739_2.0	0.936706	1.21793	-0.683038	3.45044	[0.57, 1.3]
rs4778720_2.0	0.931284	1.1916	-0.402545	3.86327	[0.58, 1.29]
Abeta.42	0.924862	0.914202	0	3.20035	[0.65, 1.2]
rs7984966_1.0	0.919749	1.0087	-0.891409	3.15505	[0.62, 1.22]
rs2102808_1.0	0.893374	0.754499	0	2.45683	[0.67, 1.12]
burdenScore_Reactome_Norepinephrine.Neurotransmitter.Release.Cycle.Homo.sapiens.R.HSA.181430	0.889998	0.810059	0	2.78846	[0.65, 1.13]
rs1442190_1.0	0.884352	1.16255	-0.859603	3.819	[0.54, 1.23]
rs9917256_1.0	0.873034	0.743373	0	2.45535	[0.65, 1.1]
rs2338971_2.0	0.862251	1.35919	-0.953888	4.1339	[0.46, 1.27]
rs2395163_1.0	0.848604	0.984969	-0.530097	3.52323	[0.55, 1.14]
burdenScore_KEGG_Insulin.resistance	0.846465	0.692657	0	2.49873	[0.64, 1.05]
NP2SWAL.V01	0.824002	0.99934	-0.603085	3.10231	[0.53, 1.12]
rs1491942_1.0	0.819729	0.781127	-0.227963	2.65702	[0.59, 1.05]
burdenScore_NeuroMMSig_Matrix.metalloproteinase.subgraph	0.818798	1.12139	-0.86594	3.05097	[0.48, 1.15]
NP3RIGN	0.813377	0.792881	0	2.84498	[0.58, 1.05]
rs1362858_1.0	0.811141	1.02496	-0.468716	3.24002	[0.5, 1.12]
rs3935740_1.0	0.809659	0.977257	-0.488911	2.88034	[0.52, 1.1]
NP2EAT	0.799142	0.972473	-0.32269	2.88431	[0.51, 1.09]
rs9323124_1.0	0.778943	1.13276	-0.809252	3.67675	[0.44, 1.12]
NP2HWRT	0.777708	0.865519	-0.520436	2.71798	[0.52, 1.04]
NP3GAIT	0.758635	0.897485	-0.111617	2.86464	[0.49, 1.03]
NP3RTAL_IL.V01	0.755926	0.914335	-0.690326	2.85709	[0.48, 1.03]
NP3FACXP.V01	0.754821	0.788821	-0.0466923	2.43422	[0.52, 0.99]
NP3POSTR.z	0.723957	0.854506	-0.507172	2.72354	[0.47, 0.98]
NP1APAT.z	0.708552	0.944786	-0.544854	2.68189	[0.43, 0.99]
rs9275326_1.0	0.693587	0.874399	-0.703299	2.71094	[0.43, 0.95]
rs816535_1.0	0.691863	0.991884	-0.867551	2.7885	[0.4, 0.99]
rs3793947_2.0	0.687676	1.05474	-1.02594	3.41683	[0.37, 1.0]
rs1536076_1.0	0.687117	1.12465	-0.741768	2.94618	[0.35, 1.02]
rs3027247_2.0	0.684617	0.996997	-1.22634	2.57558	[0.39, 0.98]
rs3129882_1.0	0.673914	1.09218	-0.96399	3.32564	[0.35, 1.0]
burdenScore_KEGG_mTOR.signaling.pathway	0.671678	0.792793	-0.296417	2.60726	[0.43, 0.91]
rs10513789_2.0	0.661577	0.813916	-0.544476	2.71877	[0.42, 0.91]
NP3FACXP	0.649919	0.910418	-0.458363	2.95657	[0.38, 0.92]
burdenScore_Reactome_Clathrin.derived.vesicle.budding.Homo.sapiens.R.HSA.421837	0.639433	0.684275	0	2.46111	[0.43, 0.84]
rs78736162_1.0	0.634162	1.0012	-1.05548	2.96131	[0.33, 0.93]
burdenScore_Reactome_trans.Golgi.Network.Vesicle.Budding.Homo.sapiens.R.HSA.199992	0.632095	0.67856	0	2.44578	[0.43, 0.83]
rs1941184_1.0	0.619108	1.09748	-0.990154	3.06453	[0.29, 0.95]
rs6482992_1.0	0.618386	0.826149	-0.995096	2.25511	[0.37, 0.87]
rs11060180_2.0	0.613029	0.944468	-1.05641	2.72194	[0.33, 0.9]
rs2736990_2.0	0.610287	0.844925	-0.802113	2.80922	[0.36, 0.86]
rs11724635_2.0	0.601651	0.773356	-0.548909	2.18761	[0.37, 0.83]
rs823128_1.0	0.599285	1.05054	-1.32293	2.70883	[0.29, 0.91]
burdenScore_KEGG_Hepatocellular.carcinoma	0.595568	0.650833	-0.237715	2.01993	[0.4, 0.79]
rs34311866_2.0	0.59356	0.773828	-0.568738	2.12291	[0.36, 0.82]
NP2SWAL	0.590826	0.822547	-0.594994	2.55509	[0.34, 0.84]
NP3RIGN.V01	0.589714	0.781296	-0.36381	2.26268	[0.36, 0.82]
NP3FTAP_IL	0.58449	0.7585	-0.390387	2.33387	[0.36, 0.81]
pgs_pgscatalog_PGS000056	0.582387	0.718449	-0.508695	1.94181	[0.37, 0.8]
rs2275336_1.0	0.567728	0.893021	-1.19118	2.49235	[0.3, 0.83]
NP3PRSP_CL.z	0.564142	0.834908	-0.54028	2.96231	[0.31, 0.81]
rs34637584_1.0	0.561958	0.87986	-0.901431	2.5207	[0.27, 0.85]
rs9917256_2.0	0.551764	0.821051	-0.699548	2.48555	[0.29, 0.81]
NP3TTAP_IL	0.548469	0.744934	-0.540147	2.09143	[0.33, 0.77]
CSF.Alpha.synuclein	0.526647	0.691424	-0.196144	1.90113	[0.32, 0.73]
NP3KTRM_IL	0.520984	0.816292	-0.882095	2.58925	[0.28, 0.76]
rs6599389_2.0	0.516497	0.941295	-0.803236	2.26475	[0.2, 0.83]
rs1564282_2.0	0.50821	0.532423	0	1.55326	[0.25, 0.76]
rs11248051_2.0	0.50821	0.532423	0	1.55326	[0.25, 0.76]
rs356219_1.0	0.49243	0.637028	-0.235539	1.98383	[0.3, 0.68]
rs6465122_2.0	0.491729	0.962254	-1.2591	2.788	[0.2, 0.78]
rs823114_2.0	0.475979	0.767846	-0.555377	1.99535	[0.25, 0.71]
rs4538475_1.0	0.475699	0.989275	-1.08133	2.41713	[0.18, 0.77]
rs6812193_1.0	0.473867	1.02371	-1.57244	2.63483	[0.17, 0.78]
rs13153459_1.0	0.470456	0.895314	-0.96419	2.32191	[0.2, 0.74]
rs12637471_2.0	0.466571	0.693184	-0.536756	2.1422	[0.26, 0.67]
burdenScore_KEGG_Cocaine.addiction	0.45853	0.639949	-0.675848	1.81542	[0.27, 0.65]
NP2FREZ.z	0.457847	0.782654	-0.56168	2.50881	[0.22, 0.69]
rs14235_1.0	0.457147	0.937829	-0.940587	3.16117	[0.18, 0.74]
rs6532194_1.0	0.455456	0.883179	-0.884104	2.57882	[0.19, 0.72]
rs7077361_2.0	0.446145	1.28049	-2.45838	2.79462	[0.04, 0.85]
HVLTDR.BL	0.440121	0.896265	-1.19063	2.60171	[0.17, 0.71]
burdenScore_KEGG_Phosphatidylinositol.signaling.system	0.433884	0.789618	-0.718905	2.38432	[0.2, 0.67]
rs11248060_1.0	0.4338	0.638977	-0.675583	1.83603	[0.24, 0.62]
NP3FTAP_CL	0.432412	0.647739	-0.603555	1.9571	[0.24, 0.63]
NP1COG	0.430284	0.842865	-0.960965	2.29459	[0.18, 0.68]
rs6465122_1.0	0.429201	0.912501	-1.32096	2.50866	[0.16, 0.7]
NP3FTAP_IL.V01	0.428643	0.737709	-0.677008	2.27156	[0.21, 0.65]
NP3KTRM_CL	0.428051	0.823688	-0.886829	2.32759	[0.18, 0.67]
NP3TTAP_CL	0.42781	0.69924	-0.533029	2.104	[0.22, 0.64]
NP3HMOV_CL.V01	0.420233	0.613821	-0.341302	1.98455	[0.24, 0.6]
NP2TURN.z	0.418304	0.831287	-0.919207	2.39895	[0.17, 0.67]
NP1URIN.z	0.418219	0.812884	-0.911391	2.34142	[0.18, 0.66]
rs10958605_1.0	0.416969	0.867093	-1.10346	2.10021	[0.16, 0.68]
NP3RIGL_IL.z	0.409818	0.739959	-0.655728	2.37376	[0.19, 0.63]
rs849898_2.0	0.407881	1.09068	-1.85367	3.22076	[0.08, 0.73]
NP3HMOV_IL.z	0.402293	0.732909	-0.959365	1.9389	[0.18, 0.62]
UPDRS2.BL	0.39332	0.414008	0	1.39012	[0.27, 0.52]
rs6265_1.0	0.390177	1.00999	-1.29205	2.82779	[0.09, 0.69]
rs12456492_1.0	0.376007	0.731376	-0.888828	1.92935	[0.16, 0.59]
rs4130047_1.0	0.376007	0.731376	-0.888828	1.92935	[0.16, 0.59]
GDS.BL	0.372857	0.922036	-1.40754	2.54269	[0.1, 0.65]
NP3LGAG_CL.z	0.364752	0.728674	-0.71939	2.15439	[0.15, 0.58]
rs10877840_2.0	0.363642	1.01262	-2.0174	2.39601	[0.06, 0.67]
rs356220_1.0	0.350419	0.593986	-0.516761	1.88046	[0.17, 0.53]
NP3LGAG_IL	0.338285	0.791835	-1.17305	2.40309	[0.1, 0.57]
rs12185268_1.0	0.335147	0.333625	0	1.01603	[0.24, 0.43]
rs17649553_1.0	0.335147	0.333625	0	1.01603	[0.24, 0.43]
NP3RTAU_CL	0.334108	0.935099	-1.38193	2.30746	[0.05, 0.61]
NP3RIGU_CL.z	0.333682	0.795677	-0.952071	2.14423	[0.1, 0.57]
rs4698412_2.0	0.328357	0.645369	-0.962488	1.55308	[0.14, 0.52]
rs11186_1.0	0.321339	0.989484	-1.40409	2.86424	[0.03, 0.62]
NP3RTCON	0.314446	0.572527	-0.652896	1.72171	[0.14, 0.49]
NP1COG.V01	0.307074	0.610864	-0.73105	1.87391	[0.12, 0.49]
rs1994090_2.0	0.30108	0.997036	-1.63728	2.20776	[0.0, 0.6]
NP2HWRT.V01	0.294163	0.712455	-0.804384	1.95042	[0.08, 0.51]
MSEADLG.BL	0.287198	0.607303	-0.809048	1.71442	[0.11, 0.47]
NP1DPRS.z	0.287127	0.740796	-1.02512	1.88521	[0.07, 0.51]
rs1480597_1.0	0.282308	0.894515	-1.62642	2.01713	[0.01, 0.55]
rs6599388_1.0	0.276119	0.984717	-1.35908	2.79053	[-0.02, 0.57]
NP2RISE	0.273602	0.578111	-0.554472	1.58417	[0.1, 0.45]
NP1APAT.V01	0.272053	0.661686	-0.918853	1.82817	[0.07, 0.47]
NP3PSTBL.V01	0.271158	0.753304	-1.34508	1.91635	[0.05, 0.5]
rs33958906_1.0	0.269006	1.09042	-2.21537	2.77488	[-0.06, 0.59]
NP3RTCON.V01	0.26821	0.514303	-0.583553	1.37784	[0.11, 0.42]
rs2942168_1.0	0.26116	0.293811	0	0.911581	[0.17, 0.35]
rs8070723_1.0	0.26116	0.293811	0	0.911581	[0.17, 0.35]
rs17577094_1.0	0.26116	0.293811	0	0.911581	[0.17, 0.35]
burdenScore_Reactome_Metabolism.Homo.sapiens.R.HSA.1430728	0.260691	0.486944	-0.401014	1.55064	[0.12, 0.41]
burdenScore_KEGG_Toxoplasmosis	0.260539	0.417384	-0.256389	1.145	[0.14, 0.39]
rs12063142_1.0	0.240325	0.826088	-1.12472	2.26217	[-0.01, 0.49]
ALDH1A1	0.239435	0.445942	-0.396251	1.53405	[0.11, 0.37]
rs10788972_1.0	0.232751	0.868647	-1.40673	2.43181	[-0.03, 0.49]
rs10746953_1.0	0.230761	0.783554	-1.26755	1.93589	[-0.0, 0.46]
rs11026412_1.0	0.230112	0.898438	-1.63958	2.05843	[-0.04, 0.5]
UPDRS.BL	0.222793	0.266755	0	0.904749	[0.14, 0.3]
Serum.IGF.1	0.222237	0.644952	-1.13384	1.64543	[0.03, 0.41]
burdenScore_KEGG_Dopaminergic.synapse	0.215741	0.697307	-0.873178	2.20098	[0.01, 0.42]
HVLTIR.BL	0.21149	0.955844	-1.58828	2.24279	[-0.07, 0.5]
NP2FREZ.V01	0.209134	0.727909	-1.02223	1.94834	[-0.01, 0.43]
UPDRS3.BL	0.200057	0.261522	0	0.839579	[0.12, 0.28]
UPDRS3.OFF	0.200057	0.261522	0	0.839579	[0.12, 0.28]
NP1COG.z	0.197647	0.726401	-1.22875	1.98753	[-0.02, 0.41]
rs35507033_1.0	0.193854	0.898499	-1.48647	1.98075	[-0.09, 0.47]
TD.BL	0.192749	0.334504	-0.29939	1.05233	[0.09, 0.29]
rs17115100_1.0	0.188553	0.848705	-1.31417	2.01271	[-0.07, 0.44]
burdenScore_KEGG_Staphylococcus.aureus.infection	0.186249	0.213481	-0.0700973	0.719096	[0.12, 0.25]
rs11931074_1.0	0.184541	0.847305	-1.45963	2.05671	[-0.07, 0.44]
NP3PTRM_IL	0.180083	0.737805	-1.24987	1.72908	[-0.04, 0.4]
burdenScore_KEGG_Leishmaniasis	0.179265	0.204674	-0.0736732	0.652697	[0.12, 0.24]
rs329648_1.0	0.175278	0.835558	-1.24693	1.65146	[-0.07, 0.43]
NP1DDS	0.174309	0.80852	-1.37251	1.96574	[-0.1, 0.45]
burdenScore_NeuroMMSig_LRRK2.subgraph	0.172022	0.700992	-1.35016	1.69898	[-0.04, 0.38]
rs591323_1.0	0.171789	0.97336	-1.8525	2.27668	[-0.12, 0.46]
rs393152_1.0	0.169057	0.25307	-0.0507581	0.755955	[0.09, 0.24]
burdenScore_KEGG_Intestinal.immune.network.for.IgA.production	0.168523	0.203232	-0.0913226	0.603736	[0.11, 0.23]
NP3RTAU_IL.V01	0.16354	0.478937	-0.694493	1.4679	[0.02, 0.31]
rs823118_2.0	0.163169	0.644939	-0.998758	1.49054	[-0.03, 0.36]
NP3LGAG_CL	0.160032	0.892202	-1.36246	2.3661	[-0.11, 0.43]
rs356220_2.0	0.154536	0.553637	-1.0229	1.28735	[-0.01, 0.32]
burdenScore_KEGG_Rheumatoid.arthritis	0.150052	0.19114	-0.111569	0.593737	[0.09, 0.21]
EDUCYRS	0.143255	0.931619	-2.04849	2.07928	[-0.14, 0.42]
NP3PTRM_CL.V01	0.139668	0.702386	-1.25828	1.67249	[-0.07, 0.35]
rs4964469_2.0	0.135939	0.976366	-1.92789	2.61195	[-0.16, 0.43]
PUTAMENL.SC	0.134065	0.420704	-0.51507	1.20776	[0.01, 0.26]
NP3KTRM_IL.V01	0.134004	0.697306	-1.20091	1.49153	[-0.07, 0.34]
rs1223271_1.0	0.131125	1.0048	-1.83796	2.23857	[-0.17, 0.43]
TD.V01	0.131079	0.256549	-0.276641	0.644006	[0.05, 0.21]
QUIP.BL	0.130933	1.21095	-2.51978	2.47702	[-0.23, 0.49]
rs7702187_1.0	0.127077	0.873951	-1.49336	2.05778	[-0.13, 0.39]
rs1555399_1.0	0.125168	1.00663	-1.48787	2.53219	[-0.18, 0.43]
NP1PAIN	0.115112	0.866265	-1.70351	2.23726	[-0.14, 0.37]
rs1491942_2.0	0.111922	0.913639	-1.42879	2.11291	[-0.16, 0.39]
burdenScore_KEGG_Asthma	0.110967	0.1955	-0.159983	0.651766	[0.05, 0.17]
NP3PTRM_IL.V01	0.11031	0.6178	-1.00813	1.48978	[-0.07, 0.29]
PGK1	0.10928	0.349437	-0.484467	0.990428	[0.0, 0.21]
NP3PTRM_IL.z	0.107664	0.763002	-1.44437	2.13422	[-0.12, 0.34]
rs34372695_1.0	0.106791	0.74097	-1.2849	1.91043	[-0.11, 0.33]
rs356219_2.0	0.0950506	0.527058	-1.04695	1.17034	[-0.06, 0.25]
burdenScore_KEGG_Hematopoietic.cell.lineage	0.0915805	0.17541	-0.181873	0.493205	[0.04, 0.14]
burdenScore_KEGG_Tuberculosis	0.0891449	0.159669	-0.165522	0.454929	[0.04, 0.14]
burdenScore_KEGG_Th17.cell.differentiation	0.0880476	0.166859	-0.18678	0.511051	[0.04, 0.14]
burdenScore_KEGG_Amphetamine.addiction	0.0803252	0.50551	-0.861974	1.19909	[-0.07, 0.23]
NP3PTRM_CL.z	0.0736559	0.809068	-1.84516	1.87086	[-0.17, 0.32]
NP3RTAL_CL.V01	0.0719466	0.656312	-1.16312	1.42806	[-0.12, 0.27]
rs997277_1.0	0.0710856	0.698731	-1.30376	1.77713	[-0.14, 0.28]
burdenScore_Reactome_PD.1.signaling.Homo.sapiens.R.HSA.389948	0.0679207	0.0929318	-0.0343189	0.291927	[0.04, 0.1]
NP2SPCH.z	0.0672818	0.79351	-1.39388	1.66134	[-0.17, 0.3]
burdenScore_Reactome_Phosphorylation.of.CD3.and.TCR.zeta.chains.Homo.sapiens.R.HSA.202427	0.0668916	0.0926356	-0.0330066	0.286341	[0.04, 0.09]
burdenScore_Reactome_Translocation.of.ZAP.70.to.Immunological.synapse.Homo.sapiens.R.HSA.202430	0.066755	0.0917266	-0.0333361	0.286119	[0.04, 0.09]
NP2FREZ	0.0548069	0.709169	-1.64161	1.47387	[-0.16, 0.27]
GAPDH	0.0525275	0.383342	-0.657765	0.807483	[-0.06, 0.17]
UPDRS3.V01	0.048667	0.134616	-0.107761	0.407806	[0.01, 0.09]
burdenScore_KEGG_Phagosome	0.0461366	0.191316	-0.28449	0.509539	[-0.01, 0.1]
burdenScore_KEGG_Epstein.Barr.virus.infection	0.0461244	0.215066	-0.314027	0.583138	[-0.02, 0.11]
burdenScore_Reactome_Generation.of.second.messenger.molecules.Homo.sapiens.R.HSA.202433	0.0444686	0.0814491	-0.0640282	0.25525	[0.02, 0.07]
UPDRS3.OFF.V01	0.0390911	0.129194	-0.0994455	0.39194	[0.0, 0.08]
burdenScore_KEGG_Inflammatory.bowel.disease	0.0381579	0.157244	-0.276933	0.5001	[-0.01, 0.09]
NP3RTAL_IL	0.0354506	0.75682	-1.66338	1.69	[-0.19, 0.26]
rs6532194_2.0	0.0271236	0.872248	-1.68786	1.81023	[-0.25, 0.3]
rs12063142_2.0	0.0268129	0.977364	-1.94677	2.08523	[-0.27, 0.32]
TD.z	0.0240653	0.347537	-0.766872	0.814921	[-0.08, 0.13]
rs11711441_2.0	0.0174164	0.901978	-1.89241	2.25019	[-0.28, 0.31]
rs10958605_2.0	0.0150446	0.904251	-1.74228	1.78348	[-0.26, 0.29]
NP2HYGN	0.0114246	0.856221	-2.07067	1.77814	[-0.24, 0.27]
burdenScore_KEGG_Allograft.rejection	0.00770986	0.173601	-0.365093	0.37726	[-0.04, 0.06]
rs356182_2.0	0.00635175	0.715675	-1.67775	1.41843	[-0.21, 0.22]
NP1FATG.V01	0.00543648	0.677199	-1.67688	1.44793	[-0.2, 0.21]
rs11012_2.0	0.00531152	0.365239	-0.795073	0.915426	[-0.1, 0.12]
burdenScore_KEGG_Type.I.diabetes.mellitus	0.00372601	0.169881	-0.365964	0.346667	[-0.05, 0.05]
burdenScore_KEGG_Autoimmune.thyroid.disease	0.00300289	0.169314	-0.368366	0.354101	[-0.05, 0.05]
NP3RTCON.z	0.000285932	0.699132	-1.55367	1.60741	[-0.21, 0.21]
burdenScore_MSA_UCB	-0.000568749	0.00367266	-0.00584022	0	[-0.0, 0.0]
burdenScore_PSP_UCB	-0.000614187	0.00444624	-0.00297359	0	[-0.0, 0.0]
rs7617877_1.0	-0.00209551	0.832477	-1.686	1.74354	[-0.25, 0.25]
NP3SPCH	-0.00247952	0.801427	-1.6326	1.7844	[-0.24, 0.24]
burdenScore_KEGG_Graft.versus.host.disease	-0.0027496	0.17179	-0.37312	0.335268	[-0.05, 0.05]
NP1LTHD.z	-0.0201499	0.820867	-1.79533	1.7353	[-0.27, 0.23]
rs6812193_2.0	-0.0256348	0.968566	-2.17135	1.78263	[-0.32, 0.26]
CAUDATEL.SC	-0.0301004	0.255199	-0.591444	0.404095	[-0.11, 0.05]
NP2SALV	-0.0325106	0.59337	-1.29541	1.36747	[-0.21, 0.14]
rs1941184_2.0	-0.0346859	0.98944	-2.48881	2.08186	[-0.33, 0.26]
UPDRS1.BL	-0.0350862	0.213511	-0.435946	0.332414	[-0.1, 0.03]
burdenScore_KEGG_Viral.myocarditis	-0.036563	0.181527	-0.469649	0.286072	[-0.09, 0.02]
rs62120679_1.0	-0.041432	0.966073	-1.91199	2.02777	[-0.33, 0.25]
rs823156_1.0	-0.043427	0.822493	-1.92612	1.43128	[-0.29, 0.2]
rs816535_2.0	-0.0501966	1.01868	-2.24199	1.99243	[-0.35, 0.25]
NP1URIN.V01	-0.0568532	0.910817	-2.07861	1.69127	[-0.33, 0.22]
NP3LGAG_CL.V01	-0.0616205	0.531372	-1.40755	1.18936	[-0.22, 0.1]
rs11865038_2.0	-0.0626097	0.633322	-1.37414	1.4472	[-0.25, 0.13]
rs1474055_2.0	-0.0658745	0.517071	-1.13162	1.06366	[-0.22, 0.09]
rs2102808_2.0	-0.0658745	0.517071	-1.13162	1.06366	[-0.22, 0.09]
burdenScore_NeuroMMSig_Bcl.2.subgraph	-0.0748537	0.593115	-1.4162	1.30336	[-0.25, 0.1]
SKP1	-0.0766249	0.341712	-1.00029	0.456318	[-0.18, 0.03]
NP3HMOV_IL.V01	-0.0781307	0.51093	-1.35122	1.05427	[-0.23, 0.07]
rs12921479_2.0	-0.0811958	0.799933	-1.46368	1.51759	[-0.32, 0.16]
rs591323_2.0	-0.0816405	0.740948	-1.72643	1.41902	[-0.3, 0.14]
burdenScore_NeuroMMSig_Transport.related.subgraph	-0.0818196	0.935332	-2.37161	1.80316	[-0.36, 0.2]
NP3BRADY.z	-0.0828907	0.838805	-1.99026	1.77718	[-0.33, 0.17]
burdenScore_Reactome_Biological.oxidations.Homo.sapiens.R.HSA.211859	-0.083187	0.475518	-1.01137	0.739701	[-0.23, 0.06]
burdenScore_NeuroMMSig_Calcium.dependent.signal.transduction	-0.0850746	0.849406	-1.7658	1.7501	[-0.34, 0.17]
UBE2K	-0.090259	0.354124	-0.96919	0.480113	[-0.2, 0.02]
rs11012_1.0	-0.093712	0.499748	-1.31653	0.986361	[-0.24, 0.06]
STA.BL	-0.0950126	0.521272	-1.25582	1.07705	[-0.25, 0.06]
rs10121009_1.0	-0.099113	1.11798	-2.31702	2.09774	[-0.43, 0.24]
rs199533_1.0	-0.0996683	0.337349	-0.983764	0.55581	[-0.2, 0.0]
burdenScore_NeuroMMSig_Innate.immune.system.subgraph	-0.102946	0.781931	-1.72171	1.70325	[-0.34, 0.13]
rs199515_1.0	-0.104045	0.354518	-1.03328	0.435851	[-0.21, 0.0]
UPDRS3.z	-0.108943	0.26982	-0.823388	0.223333	[-0.19, -0.03]
NP3RIGU_IL.z	-0.11161	0.761148	-1.66786	1.28029	[-0.34, 0.12]
UPDRS3.OFF.z	-0.112664	0.278175	-0.799446	0.232668	[-0.2, -0.03]
rs67383717_2.0	-0.113035	0.754134	-1.70612	1.41929	[-0.34, 0.11]
NP3PTRM_CL	-0.115181	0.62894	-1.53047	0.985967	[-0.3, 0.07]
rs1480597_2.0	-0.117951	0.744751	-1.76822	1.36949	[-0.39, 0.15]
rs183211_1.0	-0.120857	0.656955	-1.4285	1.46857	[-0.32, 0.08]
burdenScore_NeuroMMSig_Mitochondrial.subgraph	-0.123239	0.581839	-1.46595	1.25145	[-0.3, 0.05]
CAUDATECL.SC	-0.123447	0.23536	-0.837242	0.123309	[-0.19, -0.05]
burdenScore_Reactome_Cytokine.Signaling.in.Immune.system.Homo.sapiens.R.HSA.1280215	-0.1272	0.261373	-0.832448	0.172327	[-0.21, -0.05]
burdenScore_KEGG_HIF.1.signaling.pathway	-0.131923	0.409137	-1.06059	0.651643	[-0.25, -0.01]
LAMB2	-0.133863	0.578518	-1.73306	1.05191	[-0.31, 0.04]
NP2HYGN.V01	-0.136092	0.61864	-1.42877	1.07352	[-0.32, 0.05]
PUTAMENIL.SC	-0.136647	0.344137	-0.98029	0.384004	[-0.24, -0.03]
rs8118008_2.0	-0.138364	0.734269	-1.5792	1.24902	[-0.36, 0.08]
burdenScore_KEGG_Cell.adhesion.molecules	-0.140929	0.261394	-0.856558	0.267732	[-0.22, -0.06]
NP3FACXP.z	-0.145038	0.724262	-1.88543	1.40535	[-0.36, 0.07]
rs415430_1.0	-0.145349	0.386062	-1.13748	0.372324	[-0.26, -0.03]
UPDRS.V01	-0.149866	0.213318	-0.722862	0	[-0.21, -0.09]
CAUDATE.SC	-0.151291	0.256455	-0.869143	0.0994611	[-0.23, -0.07]
rs4698412_1.0	-0.152818	0.587758	-1.44794	1.10638	[-0.33, 0.02]
PSMC4	-0.15767	0.514683	-1.39022	0.877445	[-0.31, -0.0]
STRIATUM.SC	-0.157857	0.216202	-0.660692	0.0253411	[-0.22, -0.09]
burdenScore_KEGG_Antigen.processing.and.presentation	-0.16055	0.229422	-0.680518	0.0778599	[-0.23, -0.09]
PUTAMENCL.SC	-0.162237	0.314445	-0.908652	0.287864	[-0.26, -0.07]
NP3KTRM_IL.z	-0.162515	0.78456	-1.85826	1.53439	[-0.4, 0.07]
rs7984966_2.0	-0.166206	0.758384	-1.69212	1.50245	[-0.39, 0.06]
PUTAMEN.SC	-0.166434	0.295732	-0.888273	0.246858	[-0.25, -0.08]
NP3RTAU_IL	-0.1698	0.655042	-1.49594	1.06692	[-0.37, 0.03]
NP3RIGN.z	-0.169967	0.659375	-1.79284	1.06481	[-0.37, 0.03]
rs10464059_2.0	-0.170599	0.714665	-1.48783	1.15964	[-0.39, 0.05]
NP2SALV.V01	-0.170696	0.563957	-1.38203	0.969693	[-0.34, -0.0]
rs72470544_1.0	-0.172743	0.872591	-2.04222	1.66175	[-0.43, 0.09]
NP3TTAP_IL.z	-0.175002	0.640672	-1.53445	1.17371	[-0.37, 0.02]
PIGD.V01	-0.175449	0.408832	-1.21782	0.466194	[-0.3, -0.05]
rs1362858_2.0	-0.179142	1.04249	-2.42178	2.13517	[-0.49, 0.13]
CAUDATEIL.SC	-0.183721	0.319487	-1.14408	0.153618	[-0.28, -0.09]
rs7118648_2.0	-0.187034	0.988969	-2.27388	1.39707	[-0.69, 0.32]
NP1HALL.z	-0.187636	0.604155	-1.69131	0.86034	[-0.37, -0.01]
rs1555399_2.0	-0.195637	0.870196	-2.11827	1.42896	[-0.46, 0.06]
rs2823357_2.0	-0.196904	1.07532	-2.56732	2.0774	[-0.52, 0.12]
NP3FTAP_CL.V01	-0.20337	0.598451	-1.60888	0.739256	[-0.38, -0.02]
NP3SPCH.V01	-0.209458	0.590283	-1.55483	0.807386	[-0.39, -0.03]
NP3RISNG	-0.219444	0.672189	-1.54942	1.01719	[-0.42, -0.02]
NP1ANXS.z	-0.222116	0.663517	-1.67108	1.17559	[-0.42, -0.02]
NP3RIGL_CL.V01	-0.227176	0.714836	-1.69967	0.861287	[-0.44, -0.01]
NP2DRES	-0.230426	0.715879	-1.91485	0.991025	[-0.44, -0.02]
rs6430538_2.0	-0.231698	0.832248	-2.02651	0.952307	[-0.48, 0.02]
rs2736990_1.0	-0.232593	0.769236	-1.5325	1.33469	[-0.46, -0.0]
rs4964469_1.0	-0.23626	0.957224	-2.27378	1.57059	[-0.52, 0.05]
NP3GAIT.V01	-0.240463	0.585853	-1.70013	0.653378	[-0.42, -0.07]
Total.tau	-0.241275	0.419564	-1.31299	0.296758	[-0.37, -0.12]
NP3TTAP_IL.V01	-0.252562	0.682007	-1.96985	0.937247	[-0.46, -0.05]
NP1SLPD	-0.25943	0.679838	-1.50631	0.767181	[-0.46, -0.06]
rs6599388_2.0	-0.264045	0.893838	-2.17684	1.33016	[-0.53, 0.0]
NP1DDS.z	-0.265087	0.664338	-1.8319	0.920564	[-0.46, -0.07]
HSPA8	-0.265629	0.443191	-1.1581	0.251959	[-0.4, -0.13]
burdenScore_NeuroMMSig_Synuclein.subgraph	-0.268794	0.977633	-2.65447	1.62651	[-0.56, 0.02]
rs12921479_1.0	-0.269363	0.886945	-2.43373	1.23923	[-0.53, -0.0]
rs947211_1.0	-0.275155	0.781429	-1.99247	1.10114	[-0.51, -0.04]
rs62120679_2.0	-0.285065	0.935455	-2.6498	1.35467	[-0.56, -0.01]
CAUDATER.SC	-0.295998	0.382813	-1.31485	0.00755922	[-0.41, -0.18]
rs11248051_1.0	-0.296385	0.55178	-1.67694	0.574312	[-0.46, -0.13]
burdenScore_KEGG_AMPK.signaling.pathway	-0.299412	0.672884	-1.86092	0.951571	[-0.5, -0.1]
rs183211_2.0	-0.299967	0.61105	-2.0476	0.584692	[-0.48, -0.12]
NP3KTRM_CL.V01	-0.302516	0.7668	-1.90336	0.974517	[-0.53, -0.07]
rs3129882_2.0	-0.303471	0.919278	-2.3764	1.19119	[-0.58, -0.03]
NP1DDS.V01	-0.309434	0.797572	-1.86187	1.21754	[-0.55, -0.07]
NP2TRMR	-0.312043	0.703379	-2.01091	0.733759	[-0.52, -0.1]
NP2SPCH	-0.315309	0.650597	-2.01955	0.675633	[-0.51, -0.12]
burdenScore_KEGG_Pathways.of.neurodegeneration	-0.315322	0.270201	-0.914985	0	[-0.4, -0.23]
rs11026412_2.0	-0.315455	0.99211	-2.93397	1.37167	[-0.61, -0.02]
rs199515_2.0	-0.316854	0.330215	-1.12887	0	[-0.42, -0.22]
rs415430_2.0	-0.316854	0.330215	-1.12887	0	[-0.42, -0.22]
UPDRS2.V01	-0.318345	0.351228	-1.25488	0	[-0.42, -0.21]
rs112384084_1.0	-0.321066	0.892112	-2.04084	1.37224	[-0.62, -0.03]
NP2SWAL.z	-0.323554	0.850442	-2.13021	1.1958	[-0.58, -0.07]
NP1PAIN.z	-0.332686	0.691353	-1.95026	1.01448	[-0.54, -0.13]
NP2HYGN.z	-0.333069	0.915203	-2.21451	1.14273	[-0.61, -0.06]
NP3RTALJ.z	-0.334255	0.732214	-1.89066	1.05957	[-0.55, -0.12]
rs1223271_2.0	-0.336631	0.9183	-2.56079	1.19544	[-0.66, -0.01]
NP3RTALJ	-0.337259	0.80811	-2.06522	1.13108	[-0.58, -0.1]
burdenScore_NeuroMMSig_Cell.cycle.subgraph	-0.339921	0.744615	-2.02376	0.971167	[-0.56, -0.12]
NP2SPCH.V01	-0.34428	0.68685	-2.1093	0.799922	[-0.55, -0.14]
rs1564282_1.0	-0.348099	0.563734	-1.79917	0.443354	[-0.52, -0.18]
NP2HOBB.V01	-0.350353	0.701024	-1.95206	0.677378	[-0.56, -0.14]
NP3RTALJ.V01	-0.353223	0.702479	-1.74899	1.16816	[-0.56, -0.14]
NP1DPRS.V01	-0.353547	0.818887	-2.30094	0.957425	[-0.6, -0.11]
burdenScore_KEGG_Parkinson.disease	-0.354025	0.278839	-1.00125	0	[-0.44, -0.27]
NP3HMOV_IL	-0.354639	0.630465	-2.02308	0.547324	[-0.54, -0.17]
rs11724635_1.0	-0.363401	0.669973	-1.9405	0.749269	[-0.56, -0.16]
NP3RTAL_CL.z	-0.36532	0.779588	-2.12743	1.03715	[-0.6, -0.13]
rs1536076_2.0	-0.365324	1.06838	-3.01077	1.34959	[-0.68, -0.05]
NP2SALV.z	-0.369639	0.797111	-2.1253	1.07175	[-0.61, -0.13]
rs10767971_2.0	-0.372345	0.873281	-2.09957	1.13561	[-0.63, -0.11]
burdenScore_KEGG_MAPK.signaling.pathway	-0.37296	0.286971	-0.980075	0	[-0.46, -0.29]
rs11158026_2.0	-0.373566	0.813809	-2.4138	1.11431	[-0.62, -0.13]
NP3RIGU_CL.V01	-0.377735	0.706556	-2.06086	0.715244	[-0.59, -0.17]
rs199533_2.0	-0.378189	0.345278	-1.08826	0	[-0.48, -0.27]
burdenScore_NeuroMMSig_Neurotrophic.subgraph	-0.381057	0.964718	-2.34667	1.59162	[-0.67, -0.09]
NP3PRSP_CL.V01	-0.384029	0.576973	-1.81787	0.240794	[-0.56, -0.21]
pgs_pgscatalog_PGS000211	-0.390597	0.651404	-1.83999	0.676564	[-0.59, -0.2]
NP3SPCH.z	-0.39693	0.799508	-2.23933	1.16583	[-0.64, -0.16]
burdenScore_KEGG_Calcium.signaling.pathway	-0.42234	0.490766	-1.4308	0.0666278	[-0.57, -0.28]
rs10746953_2.0	-0.425744	0.877604	-2.50239	1.01911	[-0.69, -0.16]
NP2TRMR.V01	-0.426017	0.640994	-1.82609	0.465519	[-0.62, -0.23]
NP2TRMR.z	-0.426565	0.789656	-2.20042	1.02331	[-0.66, -0.19]
MOCA.SC	-0.431621	0.815322	-2.04429	0.770971	[-0.68, -0.19]
rs7617877_2.0	-0.435248	0.922104	-2.78317	1.14114	[-0.71, -0.16]
PUTAMENR.SC	-0.440612	0.592905	-2.0409	0.00101693	[-0.62, -0.26]
rs11711441_1.0	-0.445344	0.831878	-2.56821	0.901275	[-0.69, -0.2]
rs329648_2.0	-0.448597	0.895871	-2.55992	1.07348	[-0.72, -0.18]
SCOPA.BL	-0.449809	0.818747	-2.51754	1.01354	[-0.69, -0.21]
rs12817488_2.0	-0.450103	0.850766	-2.61242	0.9999	[-0.7, -0.2]
burdenScore_KEGG_Ovarian.steroidogenesis	-0.451046	0.920124	-2.2555	1.37116	[-0.73, -0.18]
rs10501570_2.0	-0.457058	1.11908	-3.15707	1.42276	[-0.79, -0.12]
NP2TURN.V01	-0.462539	0.773635	-2.38405	0.664905	[-0.69, -0.23]
rs10918270_2.0	-0.464522	0.8931	-2.86815	0.946625	[-0.73, -0.2]
NP2DRES.z	-0.472974	0.881613	-2.70155	0.991162	[-0.74, -0.21]
NP1URIN	-0.477669	0.782634	-2.25759	0.88269	[-0.71, -0.24]
rs2242330_1.0	-0.479889	1.03031	-2.99852	1.47256	[-0.79, -0.17]
rs6482992_2.0	-0.482473	0.971145	-2.63314	0.836625	[-0.77, -0.19]
NP3BRADY.V01	-0.482662	0.777176	-2.32422	0.598143	[-0.71, -0.25]
burdenScore_NeuroMMSig_Reactive.oxygen.species.subgraph	-0.48321	0.999013	-3.10825	1.07448	[-0.78, -0.18]
NP1CNST.z	-0.496565	0.745084	-2.49219	0.713485	[-0.72, -0.27]
rs9323124_2.0	-0.507583	0.923971	-2.67182	0.80776	[-0.79, -0.23]
NP3PRSP_IL	-0.514208	0.614694	-2.00622	0.281296	[-0.7, -0.33]
burdenScore_NeuroMMSig_Phosphatidylinositol.3.subgraph	-0.515211	1.03497	-3.2241	1.18735	[-0.82, -0.21]
NP1SLPN.z	-0.515768	0.954635	-2.86351	1.19679	[-0.8, -0.23]
NHY.BL_2	-0.516791	0.720431	-2.44639	0.286889	[-0.73, -0.3]
rs141863958_1.0	-0.518931	0.671495	-2.1481	0.35527	[-0.74, -0.29]
burdenScore_KEGG_Rap1.signaling.pathway	-0.554292	0.703127	-2.04264	0.58305	[-0.76, -0.34]
rs10877840_1.0	-0.555754	1.04916	-2.79347	1.32458	[-0.87, -0.24]
rs13153459_2.0	-0.560967	0.77206	-2.52497	0.657426	[-0.79, -0.33]
rs2242330_2.0	-0.563119	1.01666	-3.00341	1.01129	[-0.87, -0.26]
rs12959200_1.0	-0.567717	0.984411	-2.77796	1.11141	[-0.86, -0.27]
pgs_pgscatalog_PGS000777	-0.579251	0.714043	-2.17398	0.421727	[-0.79, -0.37]
NP3PSTBL.z	-0.581372	0.716026	-2.21754	0.186448	[-0.8, -0.37]
rs2942168_2.0	-0.581884	0.328289	-1.21676	0	[-0.68, -0.48]
rs8070723_2.0	-0.581884	0.328289	-1.21676	0	[-0.68, -0.48]
rs17577094_2.0	-0.581884	0.328289	-1.21676	0	[-0.68, -0.48]
rs3793947_1.0	-0.60486	0.968645	-3.19871	0.778335	[-0.89, -0.32]
pgs_pgscatalog_PGS000903	-0.61569	0.846016	-2.73132	0.640486	[-0.87, -0.36]
rs10513789_1.0	-0.621235	0.749406	-2.31245	0.291089	[-0.85, -0.4]
NP3FTAP_CL.z	-0.624545	0.960737	-2.71724	0.605624	[-0.91, -0.34]
NP1SLPN	-0.628245	0.825152	-2.44884	0.75102	[-0.87, -0.38]
burdenScore_KEGG_Tyrosine.metabolism	-0.636726	0.565502	-1.92226	0.121831	[-0.81, -0.47]
NP2WALK.V01	-0.644781	0.789277	-2.74885	0.205057	[-0.88, -0.41]
NP1LTHD.V01	-0.645775	0.739263	-2.47437	0.319523	[-0.87, -0.42]
NP3RIGU_CL	-0.654416	0.759424	-2.65545	0.326702	[-0.88, -0.43]
p.Tau181P	-0.657585	0.692095	-2.59847	0.0218979	[-0.86, -0.45]
NP2RISE.z	-0.666595	0.956765	-2.98549	0.982073	[-0.95, -0.38]
NP2DRES.V01	-0.667524	0.738723	-2.22773	0.0856328	[-0.89, -0.45]
NP3FRZGT.V01	-0.678725	0.634784	-1.78064	0	[-0.92, -0.44]
burdenScore_NeuroMMSig_CRH.subgraph	-0.680298	0.474168	-1.64232	0	[-0.82, -0.54]
burdenScore_NeuroMMSig_Tau.protein.subgraph	-0.687927	0.478928	-1.73897	0	[-0.83, -0.54]
rs12637471_1.0	-0.688566	0.77249	-2.41393	0.218982	[-0.92, -0.46]
UPDRS1.V01	-0.697998	0.492798	-1.68845	0	[-0.85, -0.55]
rs823118_1.0	-0.70184	0.763808	-2.23786	0.278092	[-0.93, -0.47]
UPDRS1.z	-0.719874	0.65959	-2.331	0	[-0.92, -0.52]
rs393152_2.0	-0.727558	0.357322	-1.42253	0	[-0.83, -0.62]
rs10519131_1.0	-0.728608	1.08054	-3.43291	0.646371	[-1.05, -0.41]
NP1APAT	-0.734835	0.897568	-2.79934	0.178534	[-1.0, -0.47]
NP3RTAU_CL.V01	-0.74669	0.996801	-3.14387	0.658744	[-1.04, -0.45]
rs6783485_1.0	-0.758632	1.14462	-3.33165	0.92077	[-1.1, -0.42]
rs959573_1.0	-0.764387	1.13801	-3.54532	0.988301	[-1.1, -0.42]
burdenScore_NeuroMMSig_APOE.subgraph	-0.768919	0.99788	-3.00758	0.913111	[-1.07, -0.47]
rs199498_1.0	-0.770891	0.798744	-2.61649	0.149342	[-1.01, -0.53]
rs34311866_1.0	-0.773753	0.927524	-3.14276	0.102035	[-1.05, -0.5]
NP3TTAP_CL.z	-0.806431	0.929136	-2.85668	0.53735	[-1.08, -0.53]
NP2EAT.V01	-0.806945	0.749603	-2.32386	0.0639546	[-1.03, -0.58]
rs12185268_2.0	-0.808836	0.446557	-1.83673	0	[-0.94, -0.68]
rs17649553_2.0	-0.808836	0.446557	-1.83673	0	[-0.94, -0.68]
rs4837628_1.0	-0.825267	0.993014	-2.91666	0.591407	[-1.12, -0.53]
rs947211_2.0	-0.825701	1.1203	-3.40407	0.906477	[-1.16, -0.49]
burdenScore_Reactome_Integrin.cell.surface.interactions.Homo.sapiens.R.HSA.216083	-0.827114	0.602946	-2.21871	0	[-1.01, -0.65]
NP3TTAP_CL.V01	-0.829878	0.94377	-3.09027	0.3301	[-1.11, -0.55]
NP2RISE.V01	-0.830134	0.904418	-3.34199	0	[-1.1, -0.56]
rs76904798_2.0	-0.838617	0.946833	-3.06197	0.0723553	[-1.21, -0.47]
NP3RISNG.z	-0.843542	0.788146	-2.49519	0	[-1.08, -0.61]
NP2HWRT.z	-0.84979	0.887904	-2.72893	0.214988	[-1.12, -0.58]
UPDRS.z	-0.858918	0.571005	-2.11984	0	[-1.03, -0.69]
rs1994090_1.0	-0.862697	1.05513	-3.02185	0.758412	[-1.18, -0.55]
NP3POSTR.V01	-0.868696	0.966186	-2.99244	0.116092	[-1.16, -0.58]
NP3FRZGT.z	-0.878366	1.254	-3.59476	1.14842	[-1.29, -0.47]
NP3FTAP_IL.z	-0.879357	1.07539	-3.55756	0.809451	[-1.2, -0.56]
NP3BRADY	-0.893942	1.03841	-3.43511	0.314312	[-1.2, -0.58]
burdenScore_KEGG_Drug.metabolism	-0.902917	0.748006	-2.65127	0	[-1.13, -0.68]
NP1LTHD	-0.918914	1.05838	-3.32823	0.593884	[-1.24, -0.6]
rs2839398_1.0	-0.927817	1.40959	-3.89988	0.996547	[-1.35, -0.51]
NP1DPRS	-0.960812	1.00628	-3.48295	0.0971729	[-1.26, -0.66]
rs4538475_2.0	-0.962855	1.11288	-3.79217	0.51579	[-1.3, -0.62]
NP1PAIN.V01	-0.96447	0.841777	-2.56993	0.0125586	[-1.22, -0.71]
burdenScore_NeuroMMSig_Caspase.subgraph	-0.971339	0.848151	-2.75682	0.233425	[-1.22, -0.72]
NP3KTRM_CL.z	-0.982518	0.994601	-3.09572	0.0104143	[-1.28, -0.69]
rs823156_2.0	-0.993542	1.0679	-3.20742	0.448664	[-1.31, -0.67]
NP1FATG.z	-1.00553	0.92015	-2.95266	0	[-1.28, -0.73]
rs823114_1.0	-1.0211	0.916718	-2.72564	0	[-1.3, -0.75]
burdenScore_KEGG_Longevity.regulating.pathway	-1.05595	0.849342	-3.02594	0	[-1.31, -0.8]
rs2395163_2.0	-1.08581	1.17758	-3.36962	0.553296	[-1.44, -0.73]
rs12431733_2.0	-1.09464	1.15094	-4.0117	0.124976	[-1.44, -0.75]
NP2TURN	-1.09719	0.998228	-3.29588	0.00912775	[-1.4, -0.8]
NP3PRSP_IL.z	-1.13845	0.938964	-3.42369	0	[-1.42, -0.86]
rs11931074_2.0	-1.149	0.75042	-2.80298	0	[-1.53, -0.77]
NP1CNST	-1.19426	1.07348	-3.39994	0	[-1.52, -0.87]
DisDuration	-1.22119	1.01013	-3.28414	0.280607	[-1.52, -0.92]
NP3PRSP_CL	-1.24821	0.946071	-3.60225	0	[-1.53, -0.97]
rs199347_1.0	-1.25073	1.32156	-4.19591	0.348436	[-1.65, -0.86]
rs4778720_1.0	-1.25393	1.11883	-3.57921	0.163938	[-1.59, -0.92]
NP3HMOV_CL	-1.26072	0.94957	-3.1856	0	[-1.54, -0.98]
rs6599389_1.0	-1.2695	1.0948	-3.79928	0.0222391	[-1.6, -0.94]
burdenScore_KEGG_Fluid.shear.stress.and.atherosclerosis	-1.32415	1.08105	-3.91511	0	[-1.65, -1.0]
STAI.Trait.BL	-1.33571	0.875942	-3.10329	0	[-1.6, -1.07]
NP3LGAG_IL.z	-1.33589	1.21571	-4.27536	0	[-1.7, -0.97]
NP3LGAG_IL.V01	-1.34227	1.1779	-3.92825	0	[-1.69, -0.99]
burdenScore_NeuroMMSig_Vascular.endothelial.growth.factor.subgraph	-1.34266	1.08853	-3.59367	0.0667259	[-1.67, -1.02]
NP1HALL.V01	-1.39001	0.9687	-3.76493	0	[-1.68, -1.1]
NP3RTAU_CL.z	-1.40467	1.1223	-4.11252	0	[-1.74, -1.07]
NP1SLPD.V01	-1.43154	1.08906	-3.70859	0	[-1.76, -1.11]
rs10501570_1.0	-1.43303	1.20889	-3.99896	0	[-1.79, -1.07]
burdenScore_KEGG_Lysosome	-1.43505	0.871808	-3.37262	0	[-1.7, -1.17]
NP3RIGL_CL.z	-1.43642	1.17895	-4.48928	0.0588497	[-1.79, -1.08]
rs1296028_2.0	-1.43839	1.06433	-3.52969	0	[-1.76, -1.12]
rs7077361_1.0	-1.4563	1.40621	-4.50205	0.022268	[-1.88, -1.04]
burdenScore_KEGG_SNARE.interactions.in.vesicular.transport	-1.46067	1.15391	-4.29044	0	[-1.81, -1.12]
NP3GAIT.z	-1.56405	1.09652	-3.66765	0	[-1.89, -1.24]
NP1CNST.V01	-1.56607	1.01264	-3.89474	0	[-1.87, -1.26]
burdenScore_NeuroMMSig_Ubiquitin.subgraph	-1.59046	1.07911	-3.76342	0	[-1.91, -1.27]
rs2338971_1.0	-1.59711	1.1434	-3.97652	0	[-1.94, -1.26]
pgs_phewas	-1.60135	1.00229	-3.68286	0	[-1.9, -1.3]
burdenScore_KEGG_Hypertrophic.cardiomyopathy	-1.61414	0.983367	-4.25824	-0.0612216	[-1.91, -1.32]
NP1SLPN.V01	-1.70756	1.1045	-4.67381	-0.0810836	[-2.04, -1.38]
RBD.BL	-1.76453	1.183	-4.06422	0.132291	[-2.12, -1.41]
burdenScore_KEGG_PI3K.Akt.signaling.pathway	-1.81578	1.00733	-4.62707	-0.317415	[-2.12, -1.51]
NP3PRSP_IL.V01	-1.83738	1.27063	-5.53583	0	[-2.22, -1.46]
burdenScore_KEGG_Alcoholism	-1.88128	1.15096	-4.24655	-0.204919	[-2.23, -1.54]
UPDRS2.z	-1.90501	0.897616	-3.77288	-0.243766	[-2.17, -1.64]
rs7702187_2.0	-1.91155	1.09989	-3.89888	-0.187723	[-2.24, -1.58]
NP1HALL	-1.96185	1.42956	-5.14753	0	[-2.39, -1.53]
rs1296028_1.0	-1.96555	1.25762	-4.9339	0	[-2.34, -1.59]
NP2WALK.z	-1.99272	1.10364	-4.48447	-0.146315	[-2.32, -1.66]
NP3RISNG.V01	-2.03992	1.07048	-4.5875	-0.00866663	[-2.36, -1.72]
ENROLL_AGE	-2.05378	1.13469	-4.50318	-0.0426252	[-2.39, -1.71]
NP1SLPD.z	-2.06644	1.2982	-5.39077	0	[-2.45, -1.68]
NP2HOBB.z	-2.07258	1.34238	-4.95118	-0.0243537	[-2.47, -1.67]
NP3POSTR	-2.11375	1.31128	-4.64181	-0.0186076	[-2.51, -1.72]
PIGD.z	-2.13606	1.03062	-4.25092	-0.747803	[-2.44, -1.83]
rs12456492_2.0	-2.28356	1.03966	-4.35264	-0.470154	[-2.59, -1.97]
rs4130047_2.0	-2.28356	1.03966	-4.35264	-0.470154	[-2.59, -1.97]
rs6532197_1.0	-2.52436	1.45383	-5.68486	0	[-2.96, -2.09]
rs10797576_2.0	-2.63433	1.37153	-5.11062	-0.790829	[-3.07, -2.2]
NP2EAT.z	-2.66489	1.3638	-5.62769	-0.621751	[-3.07, -2.26]
burdenScore_NeuroMMSig_Cholesterol.metabolism.subgraph	-3.39588	1.31673	-5.98102	-1.32345	[-3.79, -3.0]

## Sheet: fast__coefficients
	Mean	SD	2.5% Percentile	97.5% Percentile	Bonferroni corrected 95% CI
NP1HALL.V01	4.45507	1.78901	1.50159	8.6972	[3.91, 5.0]
rs6783485_1.0	3.52104	1.69487	0.316447	6.50989	[3.0, 4.04]
NP1HALL.z	3.48094	1.34646	0.992849	5.81391	[3.07, 3.9]
PIGD.z	3.13753	1.32803	1.06744	5.92817	[2.73, 3.55]
NP3RISNG	3.09676	1.73513	0.286384	7.01045	[2.56, 3.63]
RBD.BL	2.7856	1.47363	0.419139	5.92646	[2.33, 3.24]
rs1536076_1.0	2.6985	1.38523	0.0623354	5.49087	[2.27, 3.12]
rs6532194_1.0	2.60396	1.48102	0	5.94988	[2.15, 3.06]
NP3RISNG.V01	2.57086	1.34133	0.416749	5.63855	[2.16, 2.98]
NP1SLPD.V01	2.31349	1.60864	0	5.8293	[1.82, 2.81]
NP2RISE.V01	2.27652	1.23004	0	5.05164	[1.9, 2.65]
rs6465122_1.0	2.26021	1.38902	0	5.37338	[1.83, 2.69]
NP2RISE	2.22086	1.35544	0	5.11588	[1.8, 2.64]
rs10746953_2.0	2.20433	1.43473	0	4.27435	[1.76, 2.64]
NP3PRSP_IL.z	2.16942	1.48357	0	5.15285	[1.71, 2.62]
rs11711441_1.0	2.02029	1.26069	0	5.01108	[1.63, 2.41]
DisDuration	1.82356	1.33886	-0.268431	4.81335	[1.41, 2.23]
SCOPA.BL	1.76338	0.910842	0	3.42684	[1.48, 2.04]
NP3GAIT.z	1.71335	1.26417	0	4.91995	[1.33, 2.1]
rs591323_1.0	1.70413	1.06007	0	3.98555	[1.38, 2.03]
NP2WALK.z	1.65197	1.0665	0	3.91151	[1.32, 1.98]
NP2HWRT.z	1.63009	1.16263	0	4.24494	[1.27, 1.99]
rs10797576_1.0	1.6248	1.17683	0	3.94247	[1.26, 1.99]
NP1COG.V01	1.59054	1.36143	-0.118138	4.88194	[1.17, 2.01]
burdenScore_KEGG_SNARE.interactions.in.vesicular.transport	1.58881	1.09103	0	3.47709	[1.25, 1.92]
rs8118008_2.0	1.56656	1.12462	0	3.80608	[1.22, 1.91]
NP3PSTBL.V01	1.55385	1.1004	0	3.82023	[1.22, 1.89]
NP1COG.z	1.5493	0.979455	0	3.52569	[1.25, 1.85]
rs12456492_2.0	1.47443	1.04185	0	3.66979	[1.15, 1.79]
rs4130047_2.0	1.47443	1.04185	0	3.66979	[1.15, 1.79]
burdenScore_KEGG_Rap1.signaling.pathway	1.40598	0.989842	0	3.31646	[1.1, 1.71]
NP2HWRT.V01	1.40589	1.10639	-0.0676175	3.90272	[1.07, 1.75]
NP1PAIN	1.3845	1.29177	-0.352236	3.71039	[0.99, 1.78]
rs10797576_2.0	1.3581	1.4824	-1.31108	4.77603	[0.88, 1.84]
ENROLL_AGE	1.3082	1.03028	-0.212909	3.52801	[0.99, 1.62]
NP3RTAU_IL	1.22899	0.86846	0	3.0558	[0.96, 1.5]
NP3RIGU_IL	1.22752	1.18503	0	4.35637	[0.86, 1.59]
SKP1	1.22049	0.948547	0	3.21805	[0.93, 1.51]
rs6599389_1.0	1.21863	0.997133	0	3.14941	[0.91, 1.52]
NP2WALK.V01	1.21313	1.01254	-0.036473	3.67492	[0.9, 1.52]
rs816535_1.0	1.21211	1.08571	-0.0302097	3.79284	[0.88, 1.55]
EDUCYRS	1.1834	0.915348	-0.0240024	3.43099	[0.9, 1.46]
burdenScore_NeuroMMSig_Neurotrophic.subgraph	1.18206	0.979598	-0.334238	3.32385	[0.88, 1.48]
rs3935740_1.0	1.17025	1.11973	-0.130186	3.41166	[0.83, 1.51]
rs823156_1.0	1.15771	0.945129	-0.00284782	3.39161	[0.87, 1.45]
rs9323124_1.0	1.15309	1.02091	-0.0428475	3.53948	[0.84, 1.47]
NP3RTAL_CL.z	1.14723	1.05523	0	3.56299	[0.82, 1.47]
NP3PTRM_CL.V01	1.11572	1.02535	-0.0760965	3.30656	[0.8, 1.43]
rs997277_2.0	1.10711	0.995344	0	3.46235	[0.8, 1.41]
rs141863958_1.0	1.10088	1.12077	-0.381008	3.59355	[0.72, 1.49]
NP3PSTBL.z	1.08524	0.970837	0	3.49056	[0.79, 1.38]
NP3PTRM_IL.z	1.07628	0.91659	0	3.36276	[0.79, 1.36]
NP2SALV.z	1.03572	0.943301	0	3.09175	[0.75, 1.33]
pgs_phewas	1.03305	0.827878	0	2.85132	[0.78, 1.29]
rs1296028_1.0	1.02225	1.06468	-0.212664	2.96504	[0.7, 1.35]
rs6599388_2.0	1.0196	0.943212	-0.114696	3.31214	[0.73, 1.31]
rs10877840_1.0	1.01933	0.865674	-0.0186413	2.76336	[0.75, 1.29]
PIGD.V01	1.01844	0.757485	0	2.52544	[0.79, 1.25]
burdenScore_KEGG_PI3K.Akt.signaling.pathway	1.00044	0.705693	0	2.77044	[0.78, 1.22]
PSMC4	0.993486	0.891388	-0.159194	3.10038	[0.72, 1.27]
NP1SLPN.V01	0.979411	1.0424	-0.658135	3.2411	[0.66, 1.3]
NP1SLPD.z	0.96425	1.04473	-0.556064	2.95172	[0.64, 1.29]
rs823114_1.0	0.962353	0.731832	0	2.52064	[0.74, 1.19]
rs6532197_1.0	0.962174	1.03858	-0.103008	3.43304	[0.64, 1.28]
NP2SALV.V01	0.962132	0.920257	-0.206261	2.88114	[0.68, 1.24]
NP1DDS.V01	0.954043	1.26844	-0.965567	4.26232	[0.56, 1.35]
rs823118_1.0	0.925506	0.714215	0	2.51098	[0.71, 1.14]
rs4964469_1.0	0.915186	1.07968	-0.0394254	4.00736	[0.58, 1.25]
rs7077361_2.0	0.870171	0.986017	-0.59433	3.04287	[0.54, 1.2]
rs1480597_2.0	0.869037	1.53002	-1.69299	3.39262	[0.34, 1.4]
rs62120679_1.0	0.863242	0.940657	-0.486208	2.79592	[0.57, 1.15]
NP2TURN	0.854733	0.976819	-0.697131	3.33669	[0.55, 1.15]
NP3PTRM_IL.V01	0.853184	0.779399	0	2.37747	[0.61, 1.09]
burdenScore_KEGG_Calcium.signaling.pathway	0.852216	0.710146	-0.036544	2.41422	[0.63, 1.07]
NP3RTCON.z	0.849884	0.727238	0	2.29945	[0.63, 1.07]
rs10501570_1.0	0.844772	0.907768	-0.296753	3.03527	[0.57, 1.12]
burdenScore_NeuroMMSig_Ubiquitin.subgraph	0.820469	1.00144	-0.553149	3.23852	[0.51, 1.13]
NP2HYGN	0.816806	1.0153	-0.59614	3.11077	[0.51, 1.13]
burdenScore_NeuroMMSig_Phosphatidylinositol.3.subgraph	0.810035	0.846664	-0.328019	2.47515	[0.55, 1.07]
rs4778720_1.0	0.795371	0.771805	0	2.63671	[0.56, 1.03]
rs1879553_1.0	0.795366	0.992857	-0.888732	2.65988	[0.49, 1.1]
rs3793947_1.0	0.790279	0.819052	-0.0196878	2.44106	[0.54, 1.04]
rs12726330_1.0	0.779672	0.748091	-0.242377	2.14688	[0.55, 1.01]
rs35749011_1.0	0.779672	0.748091	-0.242377	2.14688	[0.55, 1.01]
NP3KTRM_CL	0.771243	0.93522	-0.0988966	3.08294	[0.48, 1.06]
rs947211_2.0	0.768227	0.948176	-0.704713	2.68671	[0.48, 1.06]
NP3RTAU_IL.V01	0.762294	0.785185	-0.0195438	2.71273	[0.52, 1.0]
HSPA8	0.751909	0.62287	-0.0510913	2.16645	[0.56, 0.94]
NP2FREZ.V01	0.725634	0.971162	-0.745181	2.91643	[0.43, 1.02]
NP2HYGN.V01	0.723798	0.935392	-0.499851	3.15976	[0.44, 1.01]
burdenScore_NeuroMMSig_Cholesterol.metabolism.subgraph	0.715374	0.742897	-0.275321	2.39378	[0.49, 0.94]
NP1SLPN.z	0.714437	0.948033	-0.628226	2.975	[0.42, 1.01]
UBE2K	0.714093	0.583393	-0.0281503	2.18438	[0.53, 0.89]
rs34372695_1.0	0.703327	0.780531	-0.559492	2.38445	[0.46, 0.94]
rs1994090_1.0	0.703051	0.822493	-0.192653	2.53184	[0.45, 0.96]
NP1APAT.z	0.696681	0.897139	-0.179478	2.43246	[0.42, 0.97]
NP1SLPD	0.689912	0.883772	-0.33395	2.71418	[0.42, 0.96]
burdenScore_KEGG_Drug.metabolism	0.687001	0.728608	-0.272098	2.25472	[0.46, 0.91]
PGK1	0.677133	0.66179	-0.0573378	1.93468	[0.47, 0.88]
burdenScore_KEGG_Phosphatidylinositol.signaling.system	0.674802	1.01967	-0.734208	2.71349	[0.36, 0.99]
NP3POSTR.V01	0.673327	0.973373	-0.520819	3.42047	[0.37, 0.97]
pgs_pgscatalog_PGS000056	0.66962	0.677265	0	2.33799	[0.46, 0.88]
rs6482992_1.0	0.662547	0.763175	-0.288036	2.51924	[0.43, 0.9]
rs199347_2.0	0.661156	0.820759	-0.455395	2.49057	[0.41, 0.91]
NP3HMOV_IL.z	0.644091	0.729833	-0.179898	2.23928	[0.42, 0.87]
NP2HOBB	0.63176	0.978895	-0.660737	2.97286	[0.33, 0.93]
burdenScore_Reactome_trans.Golgi.Network.Vesicle.Budding.Homo.sapiens.R.HSA.199992	0.631552	0.715873	0	2.6075	[0.41, 0.85]
burdenScore_Reactome_Clathrin.derived.vesicle.budding.Homo.sapiens.R.HSA.421837	0.631484	0.716892	0	2.6462	[0.41, 0.85]
STAI.State.BL	0.630396	0.827307	-0.846278	2.56686	[0.38, 0.88]
UPDRS1.V01	0.628292	0.534758	0	1.66852	[0.46, 0.79]
rs12063142_1.0	0.62775	0.783361	-0.352144	2.22831	[0.39, 0.87]
rs1296028_2.0	0.626337	0.79738	-0.45905	2.51155	[0.38, 0.87]
NP3RIGL_CL.V01	0.625301	0.713722	-0.161568	2.41647	[0.41, 0.84]
rs2338971_2.0	0.624434	0.975527	-0.929689	2.62339	[0.32, 0.92]
NP3PTRM_CL.z	0.624311	0.850564	-0.433934	2.35086	[0.36, 0.89]
UPDRS2.V01	0.597582	0.517036	0	1.70767	[0.44, 0.76]
rs849898_2.0	0.589431	0.792928	-0.366484	2.38533	[0.35, 0.83]
NP3RIGU_CL	0.578041	0.795504	-0.676542	2.47555	[0.33, 0.82]
rs2395163_1.0	0.573892	0.697914	-0.245971	2.0735	[0.36, 0.79]
rs10513789_1.0	0.57319	0.64838	-0.238757	1.86557	[0.37, 0.77]
NP3RIGU_IL.V01	0.570868	0.741793	-0.0228278	2.70693	[0.34, 0.8]
burdenScore_KEGG_Antigen.processing.and.presentation	0.570422	0.330516	0	1.33073	[0.47, 0.67]
NP2FREZ.z	0.566033	0.666294	-0.435886	2.08564	[0.36, 0.77]
rs4837628_1.0	0.560969	0.8139	-0.462864	2.26243	[0.31, 0.81]
rs12637471_1.0	0.558225	0.641724	-0.238757	1.84909	[0.36, 0.76]
PUTAMENR.SC	0.544408	0.636179	0	2.09535	[0.35, 0.74]
NP3RIGL_CL.z	0.536578	0.814683	-0.829448	2.39366	[0.29, 0.79]
burdenScore_KEGG_Longevity.regulating.pathway	0.530822	0.652211	-0.398314	2.1297	[0.33, 0.73]
NP1FATG	0.529279	0.870676	-0.785234	2.68835	[0.26, 0.8]
rs11248051_1.0	0.525854	0.663566	-0.337735	2.16332	[0.32, 0.73]
UPDRS2.z	0.513559	0.53644	0	1.78198	[0.35, 0.68]
NP1HALL	0.510784	0.828711	-0.797596	2.23602	[0.26, 0.77]
burdenScore_KEGG_Hematopoietic.cell.lineage	0.500124	0.305166	0	1.03568	[0.41, 0.59]
NP3POSTR	0.499208	1.00023	-0.982009	2.51813	[0.19, 0.81]
burdenScore_KEGG_Viral.myocarditis	0.49637	0.281558	0	1.08762	[0.41, 0.58]
NP1APAT.V01	0.49501	0.70279	-0.465408	1.86376	[0.28, 0.71]
rs62120679_2.0	0.475694	0.884494	-1.35173	2.48026	[0.2, 0.75]
burdenScore_KEGG_Alcoholism	0.475658	0.597718	-0.241928	1.82307	[0.29, 0.66]
rs1555399_1.0	0.472889	0.782773	-0.683726	2.583	[0.23, 0.71]
NP3RTALJ	0.472496	0.793879	-0.775106	2.33003	[0.23, 0.72]
burdenScore_KEGG_Epstein.Barr.virus.infection	0.470103	0.296155	0	1.12609	[0.38, 0.56]
burdenScore_KEGG_Cell.adhesion.molecules	0.462724	0.364631	0	1.16402	[0.35, 0.57]
NP1DPRS	0.460502	0.778556	-0.568387	2.2516	[0.22, 0.7]
TD.z	0.452181	0.533371	-0.0176364	1.63168	[0.29, 0.62]
NP3RIGL_CL	0.451853	0.726778	-1.0487	1.96829	[0.23, 0.68]
PUTAMENCL.SC	0.448366	0.526839	0	1.77914	[0.29, 0.61]
NP3KTRM_IL.V01	0.44252	0.603001	-0.246392	2.01211	[0.26, 0.63]
rs10767971_1.0	0.439921	0.681524	-0.556719	2.00348	[0.23, 0.65]
rs329648_1.0	0.438971	0.785798	-0.644197	2.45195	[0.2, 0.68]
NP1DDS.z	0.438943	1.04067	-1.53263	2.71504	[0.12, 0.76]
burdenScore_KEGG_Graft.versus.host.disease	0.438762	0.270257	0	1.04646	[0.36, 0.52]
burdenScore_KEGG_Autoimmune.thyroid.disease	0.437224	0.2714	0	1.04889	[0.35, 0.52]
burdenScore_KEGG_Allograft.rejection	0.432216	0.270095	0	1.04341	[0.35, 0.52]
rs11060180_1.0	0.432112	0.614804	-0.410981	1.8116	[0.24, 0.62]
burdenScore_KEGG_Type.I.diabetes.mellitus	0.430812	0.269353	0	1.03081	[0.35, 0.51]
rs6482992_2.0	0.430407	0.735909	-0.633706	2.19943	[0.2, 0.66]
rs947211_1.0	0.428967	0.621539	-0.466312	1.82921	[0.24, 0.62]
burdenScore_KEGG_Phagosome	0.427887	0.26501	0	0.9917	[0.35, 0.51]
NP3KTRM_IL.z	0.418022	0.822689	-1.00782	2.46515	[0.17, 0.67]
rs34311866_2.0	0.41752	0.843384	-0.840464	2.2885	[0.16, 0.68]
rs12921479_1.0	0.41598	0.718687	-0.641801	1.98384	[0.2, 0.64]
NP1DDS	0.414039	1.03584	-1.26471	2.57428	[0.07, 0.75]
NP3PSTBL	0.411607	0.683223	-0.547752	2.12878	[0.2, 0.62]
burdenScore_KEGG_Staphylococcus.aureus.infection	0.408629	0.261574	0	0.953736	[0.33, 0.49]
burdenScore_KEGG_Tuberculosis	0.400573	0.266768	0	0.972008	[0.32, 0.48]
rs9275326_1.0	0.398816	0.749937	-0.737687	2.04152	[0.17, 0.63]
rs67383717_1.0	0.396651	0.702011	-0.624303	1.93242	[0.18, 0.61]
burdenScore_KEGG_Leishmaniasis	0.390192	0.260889	0	0.939733	[0.31, 0.47]
STA.BL	0.388547	0.667583	-0.794233	2.05618	[0.18, 0.59]
NP3LGAG_CL.z	0.387167	0.702549	-0.681709	2.08548	[0.17, 0.6]
rs10918270_1.0	0.386543	0.755713	-0.944655	2.07635	[0.15, 0.62]
NP2HOBB.V01	0.385974	0.757668	-0.991242	2.08874	[0.15, 0.62]
rs959573_2.0	0.382467	0.811846	-0.990589	2.36975	[0.13, 0.63]
rs1564282_1.0	0.376315	0.580725	-0.435273	2.01886	[0.2, 0.55]
burdenScore_KEGG_Intestinal.immune.network.for.IgA.production	0.374787	0.258964	0	0.933105	[0.3, 0.45]
rs2839398_1.0	0.366175	0.786077	-1.03458	2.29616	[0.12, 0.61]
burdenScore_KEGG_Th17.cell.differentiation	0.36499	0.265535	0	0.938495	[0.28, 0.45]
UPDRS1.BL	0.363917	0.456647	-0.1572	1.34954	[0.22, 0.5]
NP3RTALJ.V01	0.358299	0.735753	-1.04222	1.92244	[0.13, 0.58]
burdenScore_NeuroMMSig_Synuclein.subgraph	0.356641	0.600939	-0.586517	1.65945	[0.17, 0.54]
burdenScore_KEGG_Rheumatoid.arthritis	0.355963	0.257914	0	0.897233	[0.28, 0.44]
burdenScore_KEGG_Toxoplasmosis	0.3535	0.366747	0	1.15756	[0.24, 0.47]
NP3HMOV_IL.V01	0.343283	0.673674	-0.451007	2.19542	[0.14, 0.55]
rs11026412_1.0	0.342302	0.781497	-0.97235	2.25415	[0.1, 0.58]
NP3PTRM_IL	0.332594	0.784864	-1.21801	2.03822	[0.09, 0.57]
burdenScore_KEGG_Inflammatory.bowel.disease	0.324633	0.279097	0	0.925097	[0.24, 0.41]
NP3RIGL_IL	0.32184	0.685835	-0.711324	1.9325	[0.11, 0.53]
NP2DRES.V01	0.319833	0.768324	-1.12089	2.14544	[0.08, 0.56]
burdenScore_KEGG_Asthma	0.30957	0.273403	0	0.863935	[0.23, 0.39]
GAPDH	0.301654	0.528175	-0.500712	1.43158	[0.14, 0.46]
ALDH1A1	0.298694	0.724983	-0.979606	1.91936	[0.08, 0.52]
NP2TRMR.z	0.298201	0.564076	-0.392253	1.73278	[0.13, 0.47]
p.Tau181P	0.284446	0.528123	-0.536125	1.44536	[0.12, 0.45]
rs1480597_1.0	0.276931	0.797761	-1.11505	2.36594	[0.03, 0.52]
burdenScore_KEGG_Hepatocellular.carcinoma	0.276592	0.750081	-1.15653	1.6379	[0.05, 0.51]
PUTAMEN.SC	0.274782	0.388114	-0.185321	1.23284	[0.16, 0.39]
rs6265_1.0	0.274037	0.792945	-1.35974	2.10883	[0.03, 0.52]
burdenScore_NeuroMMSig_Caspase.subgraph	0.273302	0.595489	-0.820631	1.69858	[0.09, 0.46]
rs12431733_2.0	0.271736	0.632153	-0.854557	1.7456	[0.08, 0.47]
NP2DRES.z	0.271713	0.83689	-1.22625	2.2094	[0.01, 0.53]
rs12817488_1.0	0.263703	0.635724	-0.82862	1.85163	[0.07, 0.46]
Total.tau	0.249479	0.590789	-0.731028	1.49683	[0.07, 0.43]
UPDRS2.BL	0.239639	0.340978	-0.00240241	1.14943	[0.13, 0.34]
NP2TURN.V01	0.237747	0.68266	-1.03178	1.60552	[0.03, 0.45]
NP3PTRM_CL	0.236101	0.529401	-0.702295	1.5769	[0.07, 0.4]
rs2942168_2.0	0.227757	0.317305	-0.289924	0.886178	[0.13, 0.33]
rs8070723_2.0	0.227757	0.317305	-0.289924	0.886178	[0.13, 0.33]
rs17577094_2.0	0.227757	0.317305	-0.289924	0.886178	[0.13, 0.33]
rs6812193_1.0	0.223447	0.704858	-0.875282	1.95786	[0.01, 0.44]
rs76763715_1.0	0.218788	0.692477	-1.45543	1.92304	[-0.01, 0.45]
pgs_pgscatalog_PGS000777	0.212828	0.555825	-0.875746	1.54149	[0.04, 0.38]
NP1DPRS.V01	0.210851	0.701017	-1.18759	1.9411	[-0.0, 0.43]
NP1PAIN.V01	0.206459	0.851933	-1.65801	2.09138	[-0.06, 0.47]
rs183211_2.0	0.204854	0.487902	-0.615771	1.38304	[0.06, 0.35]
burdenScore_NeuroMMSig_Matrix.metalloproteinase.subgraph	0.202643	0.676121	-1.39917	1.4995	[-0.0, 0.41]
NP3FRZGT.z	0.202533	0.370373	-0.274134	1.12999	[0.08, 0.33]
NP1LTHD	0.201835	0.859161	-1.78612	1.87892	[-0.06, 0.47]
rs14235_2.0	0.201349	0.82294	-1.38922	1.5334	[-0.05, 0.45]
NP1COG	0.192651	0.925018	-1.60407	2.21222	[-0.09, 0.48]
burdenScore_KEGG_Lysosome	0.189776	0.473688	-0.66087	1.39634	[0.04, 0.34]
NP3RTAL_IL.z	0.189574	0.6373	-1.02616	1.66346	[-0.01, 0.39]
burdenScore_KEGG_mTOR.signaling.pathway	0.189255	0.611129	-1.00891	1.24497	[0.0, 0.38]
rs393152_2.0	0.186171	0.292039	-0.269309	0.822457	[0.1, 0.28]
NP3PRSP_CL	0.180666	0.586118	-0.810049	1.76297	[0.0, 0.36]
burdenScore_NeuroMMSig_Bcl.2.subgraph	0.179971	0.595194	-1.00294	1.42186	[-0.0, 0.36]
rs17000647_1.0	0.174516	0.813587	-1.52825	1.97713	[-0.08, 0.42]
GDS.BL	0.172072	0.713318	-1.1513	2.12912	[-0.05, 0.39]
BJLOT.BL	0.170149	0.953805	-2.04021	2.1026	[-0.12, 0.46]
STAI.Trait.BL	0.169507	0.61882	-0.963444	1.58059	[-0.02, 0.36]
rs14235_1.0	0.168757	0.612598	-0.925264	1.56321	[-0.02, 0.36]
burdenScore_KEGG_Cocaine.addiction	0.167494	0.586912	-0.741165	1.25731	[-0.01, 0.35]
burdenScore_NeuroMMSig_Reactive.oxygen.species.subgraph	0.166603	0.691658	-1.10916	1.92283	[-0.05, 0.38]
NP3RTAU_CL.z	0.156365	0.520892	-0.799361	1.54277	[-0.0, 0.32]
rs7984966_2.0	0.153813	0.855762	-1.4958	1.86566	[-0.11, 0.42]
NP2SALV	0.153377	0.641636	-1.02137	1.47272	[-0.04, 0.35]
rs13153459_2.0	0.147164	0.690806	-0.998777	1.77974	[-0.06, 0.36]
rs12185268_2.0	0.145879	0.285122	-0.365267	0.793909	[0.06, 0.23]
rs17649553_2.0	0.145879	0.285122	-0.365267	0.793909	[0.06, 0.23]
burdenScore_KEGG_Amphetamine.addiction	0.14466	0.543732	-0.808901	1.54679	[-0.02, 0.31]
rs2242330_1.0	0.138739	0.741518	-1.15242	2.02241	[-0.09, 0.37]
rs11248060_1.0	0.138029	0.44652	-0.738076	1.11181	[0.0, 0.28]
rs11931074_2.0	0.136828	0.357855	-0.418335	1.09043	[-0.05, 0.32]
rs823118_2.0	0.134518	0.397335	-0.645117	1.12504	[0.01, 0.26]
rs11012_1.0	0.133386	0.368551	-0.631449	0.934013	[0.02, 0.25]
UPDRS.V01	0.132379	0.195074	0	0.631669	[0.07, 0.19]
rs1223271_2.0	0.121375	0.728317	-1.31743	1.56816	[-0.14, 0.38]
rs2823357_1.0	0.120347	0.681283	-1.17752	1.78817	[-0.09, 0.33]
rs7702187_1.0	0.117537	0.737796	-1.30229	1.52093	[-0.11, 0.34]
NP2HWRT	0.116547	0.745556	-1.27967	1.55511	[-0.11, 0.35]
rs3027247_2.0	0.116335	0.724548	-1.415	1.95263	[-0.11, 0.34]
NP3RTAL_IL.V01	0.113255	0.540176	-0.837405	1.31265	[-0.05, 0.28]
NP2SWAL	0.111179	0.75646	-1.4755	1.78156	[-0.12, 0.34]
burdenScore_NeuroMMSig_Mitochondrial.subgraph	0.110883	0.582305	-1.07799	1.22394	[-0.07, 0.29]
rs823114_2.0	0.108502	0.379415	-0.666863	0.916284	[-0.01, 0.23]
burdenScore_KEGG_Tyrosine.metabolism	0.10637	0.442075	-0.627964	1.20952	[-0.03, 0.24]
PUTAMENIL.SC	0.105751	0.284578	-0.292429	0.784567	[0.02, 0.19]
NP1FATG.V01	0.105356	0.602671	-1.11528	1.48893	[-0.08, 0.29]
pgs_pgscatalog_PGS000903	0.104715	0.483978	-0.757874	1.38367	[-0.04, 0.25]
burdenScore_NeuroMMSig_Tau.protein.subgraph	0.0977711	0.338768	-0.699122	0.937614	[-0.01, 0.2]
burdenScore_NeuroMMSig_CRH.subgraph	0.0953096	0.339312	-0.691847	0.918597	[-0.01, 0.2]
rs6265_2.0	0.095013	0.828688	-1.81998	1.8015	[-0.16, 0.35]
UPDRS1.z	0.0931027	0.45465	-0.724181	1.29503	[-0.05, 0.23]
pgs_pgscatalog_PGS000123	0.0898888	0.512526	-0.902684	1.38222	[-0.07, 0.25]
rs1362858_2.0	0.0898557	0.711469	-1.35792	1.66487	[-0.13, 0.31]
NP3FACXP.z	0.0894926	0.641377	-1.54296	1.39975	[-0.11, 0.29]
NP3TTAP_IL.V01	0.086062	0.659962	-1.20739	1.58565	[-0.12, 0.29]
NP3RTAL_CL.V01	0.0858979	0.541259	-1.0532	1.39629	[-0.08, 0.25]
burdenScore_Reactome_Cytokine.Signaling.in.Immune.system.Homo.sapiens.R.HSA.1280215	0.0829909	0.172529	-0.157379	0.461677	[0.03, 0.14]
NP2SPCH	0.0822264	0.520899	-0.982666	1.28351	[-0.08, 0.24]
burdenScore_Reactome_Translocation.of.ZAP.70.to.Immunological.synapse.Homo.sapiens.R.HSA.202430	0.0818338	0.112027	0	0.346482	[0.05, 0.12]
burdenScore_Reactome_PD.1.signaling.Homo.sapiens.R.HSA.389948	0.0816985	0.112152	0	0.343635	[0.05, 0.12]
burdenScore_Reactome_Phosphorylation.of.CD3.and.TCR.zeta.chains.Homo.sapiens.R.HSA.202427	0.0816785	0.111654	0	0.340689	[0.05, 0.12]
rs199515_2.0	0.0784917	0.37661	-0.518339	1.01568	[-0.04, 0.19]
rs415430_2.0	0.0784917	0.37661	-0.518339	1.01568	[-0.04, 0.19]
burdenScore_KEGG_MAPK.signaling.pathway	0.0775955	0.209501	-0.355795	0.589027	[0.01, 0.14]
NP3GAIT.V01	0.0767472	0.685086	-1.27005	1.84167	[-0.13, 0.29]
rs9275326_2.0	0.074428	0.577704	-1.21815	1.13838	[-0.22, 0.37]
NP3PRSP_IL.V01	0.0685487	0.772921	-1.61937	1.9837	[-0.17, 0.31]
rs415430_1.0	0.0680299	0.232641	-0.308758	0.704385	[-0.0, 0.14]
burdenScore_Reactome_Generation.of.second.messenger.molecules.Homo.sapiens.R.HSA.202433	0.0638518	0.100203	0	0.334597	[0.03, 0.09]
burdenScore_KEGG_Parkinson.disease	0.0615223	0.219365	-0.396428	0.568506	[-0.01, 0.13]
NP2HOBB.z	0.0603608	0.611863	-1.37297	1.41793	[-0.13, 0.25]
UPDRS.z	0.0587586	0.206121	-0.381634	0.607779	[-0.0, 0.12]
NP1CNST.V01	0.0568777	0.649108	-1.30468	1.3587	[-0.14, 0.26]
burdenScore_Reactome_Norepinephrine.Neurotransmitter.Release.Cycle.Homo.sapiens.R.HSA.181430	0.0544823	0.385832	-0.687933	1.04022	[-0.06, 0.17]
burdenScore_KEGG_Pathways.of.neurodegeneration	0.0524848	0.228762	-0.472872	0.556091	[-0.02, 0.12]
rs12959200_1.0	0.0501289	0.843117	-1.83262	1.60651	[-0.21, 0.31]
CAUDATER.SC	0.0492821	0.240448	-0.387681	0.621685	[-0.02, 0.12]
UPDRS.BL	0.0490237	0.116527	-0.0356513	0.421489	[0.01, 0.08]
rs823156_2.0	0.0388076	0.543804	-1.05075	1.20182	[-0.13, 0.21]
rs356182_1.0	0.0374622	0.47071	-0.981839	1.15381	[-0.11, 0.18]
TD.V01	0.0354838	0.225101	-0.493341	0.488435	[-0.03, 0.1]
ESS.BL	0.0336015	0.801491	-1.46543	1.8736	[-0.21, 0.28]
NP3HMOV_CL	0.0331026	0.430971	-0.744537	1.12434	[-0.1, 0.17]
rs34311866_1.0	0.0322498	0.481802	-1.03164	1.0191	[-0.12, 0.18]
rs6532194_2.0	0.0317246	0.372699	-0.681101	0.919261	[-0.09, 0.15]
NP2HYGN.z	0.028399	0.787788	-1.45597	1.71223	[-0.21, 0.27]
NP1CNST.z	0.0200664	0.969586	-1.57119	2.45104	[-0.28, 0.32]
rs6430538_1.0	0.01841	0.489342	-1.10061	1.25969	[-0.13, 0.17]
rs199533_2.0	0.0109084	0.319859	-0.721105	0.720497	[-0.09, 0.11]
rs823128_1.0	0.0104117	0.671445	-1.61217	1.56627	[-0.2, 0.22]
STRIATUM.SC	0.00643762	0.175999	-0.417593	0.465787	[-0.05, 0.06]
UPDRS3.z	0.00396975	0.236928	-0.473539	0.596883	[-0.07, 0.08]
UPDRS3.OFF.z	0.0034206	0.233521	-0.537485	0.58848	[-0.07, 0.08]
NP1CNST	0.00284216	0.733077	-1.93218	1.43814	[-0.22, 0.23]
NP1ANXS.z	0.000732693	0.8669	-2.0125	1.66415	[-0.27, 0.27]
burdenScore_PSP_UCB	0	0	0	0	[0.0, 0.0]
burdenScore_MSA_UCB	0	0	0	0	[0.0, 0.0]
CAUDATECL.SC	-0.00271153	0.283333	-0.55772	0.603274	[-0.09, 0.08]
NP3TTAP_CL.z	-0.00383679	0.497479	-1.04449	1.32114	[-0.16, 0.15]
burdenScore_Reactome_Metabolism.Homo.sapiens.R.HSA.1430728	-0.00825471	0.361381	-1.18087	0.682231	[-0.12, 0.1]
NP3KTRM_IL	-0.00838591	0.611584	-1.20669	1.30139	[-0.2, 0.18]
NP1ANXS.V01	-0.0106566	0.61596	-1.62857	1.31222	[-0.2, 0.18]
rs7077361_1.0	-0.0121499	0.57485	-1.29371	1.30774	[-0.19, 0.16]
rs1941184_1.0	-0.0138644	0.611818	-1.51134	1.42102	[-0.2, 0.17]
rs10519131_1.0	-0.0189351	0.605133	-1.2037	1.13707	[-0.2, 0.17]
rs199515_1.0	-0.0234265	0.190393	-0.513115	0.410345	[-0.08, 0.04]
NP2DRES	-0.0273959	0.467944	-1.09898	0.913399	[-0.17, 0.12]
rs112384084_1.0	-0.0280747	0.369631	-0.848766	0.709128	[-0.16, 0.1]
rs1536076_2.0	-0.0299796	0.407049	-0.933783	0.731812	[-0.15, 0.1]
NP3LGAG_IL	-0.0338207	0.616207	-1.4574	1.28578	[-0.22, 0.16]
NP3FTAP_CL	-0.0381607	0.4536	-1.13951	0.868765	[-0.18, 0.1]
UPDRS3.V01	-0.0444826	0.130388	-0.396887	0.116006	[-0.08, -0.0]
UPDRS3.OFF.V01	-0.046086	0.134777	-0.404968	0.151487	[-0.09, -0.0]
NP1DPRS.z	-0.0496637	0.477154	-1.12443	1.10804	[-0.2, 0.1]
rs12817488_2.0	-0.0528835	0.706861	-1.92561	1.40106	[-0.27, 0.16]
PUTAMENL.SC	-0.0558704	0.276802	-0.700018	0.468024	[-0.14, 0.03]
rs199533_1.0	-0.0573608	0.256432	-0.730911	0.324143	[-0.14, 0.02]
rs2736990_2.0	-0.0634795	0.670334	-1.55641	1.21025	[-0.27, 0.14]
NP3PRSP_CL.V01	-0.0643708	0.460054	-1.06508	0.982126	[-0.21, 0.08]
rs17497526_1.0	-0.0686303	0.564692	-1.26639	1.10342	[-0.24, 0.1]
burdenScore_KEGG_Fluid.shear.stress.and.atherosclerosis	-0.0705745	0.600636	-1.53718	1.04479	[-0.25, 0.11]
rs10958605_2.0	-0.0740918	0.684184	-1.47308	1.25328	[-0.28, 0.14]
rs7577851_1.0	-0.0747731	0.560638	-1.26727	1.13824	[-0.25, 0.1]
NP2TURN.z	-0.0764243	0.848527	-2.17799	1.58513	[-0.34, 0.18]
NP1ANXS	-0.0820287	0.635759	-1.34365	1.39992	[-0.28, 0.11]
rs4964469_2.0	-0.0846387	0.728685	-1.56383	1.25118	[-0.31, 0.14]
rs2395163_2.0	-0.0858674	0.46344	-1.1818	0.721215	[-0.23, 0.06]
NP3PRSP_CL.z	-0.0870003	0.464852	-1.19085	0.766406	[-0.23, 0.06]
UPDRS3.BL	-0.0945576	0.203025	-0.643741	0.115042	[-0.16, -0.03]
UPDRS3.OFF	-0.0945576	0.203025	-0.643741	0.115042	[-0.16, -0.03]
burdenScore_Reactome_Integrin.cell.surface.interactions.Homo.sapiens.R.HSA.216083	-0.0996839	0.306275	-0.912453	0.33598	[-0.19, -0.01]
NP3RIGL_IL.V01	-0.100499	0.499106	-1.32007	0.767725	[-0.25, 0.05]
NP3RTALJ.z	-0.105035	0.525103	-1.24576	0.830713	[-0.27, 0.06]
TD.BL	-0.118102	0.298674	-0.871662	0.227168	[-0.21, -0.03]
CAUDATE.SC	-0.121483	0.257695	-0.879752	0.256708	[-0.2, -0.04]
rs7702187_2.0	-0.122995	0.606729	-1.76993	0.968711	[-0.31, 0.06]
rs2338971_1.0	-0.123378	0.821315	-2.18108	1.09559	[-0.38, 0.13]
rs393152_1.0	-0.135945	0.280172	-0.844197	0.2931	[-0.22, -0.05]
rs816535_2.0	-0.140905	0.422086	-1.12234	0.541712	[-0.27, -0.01]
rs2823357_2.0	-0.142307	0.7184	-1.86735	1.13034	[-0.36, 0.08]
NP3RIGN	-0.144591	0.751916	-1.79922	1.21878	[-0.38, 0.09]
rs199498_2.0	-0.148941	0.338932	-0.96771	0.472596	[-0.25, -0.04]
NP1LTHD.V01	-0.155195	0.721863	-2.02312	1.27837	[-0.38, 0.07]
rs11865038_1.0	-0.155411	0.666932	-1.52752	1.22202	[-0.36, 0.05]
NP3FTAP_CL.z	-0.157657	0.653133	-1.79586	1.15091	[-0.36, 0.04]
NP1URIN	-0.158446	0.474089	-1.42838	0.688585	[-0.3, -0.01]
CSF.Alpha.synuclein	-0.16368	0.453147	-1.3214	0.670726	[-0.3, -0.02]
rs12921479_2.0	-0.164155	0.666008	-1.53224	1.04837	[-0.37, 0.04]
NP2TRMR.V01	-0.169658	0.662963	-1.81772	1.35889	[-0.37, 0.03]
NP3RIGU_IL.z	-0.169683	0.596455	-1.51623	1.19122	[-0.35, 0.01]
NP3RIGN.V01	-0.170765	0.902426	-2.37953	1.62144	[-0.45, 0.11]
rs356220_1.0	-0.1786	0.483605	-1.44086	0.658743	[-0.33, -0.03]
rs12063142_2.0	-0.181071	0.56251	-1.72103	0.960865	[-0.35, -0.01]
rs591323_2.0	-0.181116	0.691842	-1.95238	0.996006	[-0.39, 0.03]
NP3POSTR.z	-0.181868	0.746366	-2.00618	1.05441	[-0.41, 0.05]
rs2736990_1.0	-0.182097	0.605875	-1.54847	1.1203	[-0.37, 0.0]
NP2SPCH.V01	-0.182238	0.568819	-1.7072	0.740974	[-0.36, -0.01]
burdenScore_KEGG_Hypertrophic.cardiomyopathy	-0.185167	0.521411	-1.35263	0.724921	[-0.35, -0.03]
NP3RTAL_IL	-0.185881	0.446862	-1.4689	0.433548	[-0.32, -0.05]
rs9323124_2.0	-0.187077	0.473417	-1.55798	0.51066	[-0.33, -0.04]
NP3RIGN.z	-0.204498	1.08404	-2.6327	1.75389	[-0.54, 0.13]
NP2FREZ	-0.205487	0.73399	-2.07656	1.03078	[-0.43, 0.02]
rs11012_2.0	-0.210672	0.614574	-1.56624	0.895855	[-0.4, -0.02]
rs8118008_1.0	-0.213204	0.629675	-1.74697	0.950084	[-0.41, -0.02]
rs9917256_2.0	-0.221407	0.327791	-1.03295	0.22371	[-0.33, -0.11]
pgs_pgscatalog_PGS000211	-0.225232	0.65134	-2.1624	0.866271	[-0.43, -0.03]
NP3LGAG_CL.V01	-0.232143	0.471475	-1.33996	0.58851	[-0.38, -0.09]
NP1SLPN	-0.232319	0.784743	-2.24265	1.11669	[-0.47, 0.01]
CAUDATEIL.SC	-0.234992	0.334934	-1.21689	0.0455598	[-0.34, -0.13]
burdenScore_NeuroMMSig_APOE.subgraph	-0.235218	0.707053	-1.89981	1.16471	[-0.45, -0.02]
rs72470544_1.0	-0.239604	0.543928	-1.55437	0.531453	[-0.41, -0.07]
NP2TRMR	-0.239712	0.784529	-2.04215	1.00636	[-0.48, 0.0]
NP3BRADY	-0.246877	0.5788	-1.84344	0.595251	[-0.42, -0.07]
NP3RIGU_CL.V01	-0.251285	0.503751	-1.44101	0.438261	[-0.41, -0.1]
NP3FTAP_IL	-0.252886	0.462037	-1.49197	0.565806	[-0.39, -0.11]
rs12185268_1.0	-0.259909	0.289362	-0.957728	0	[-0.35, -0.17]
rs17649553_1.0	-0.259909	0.289362	-0.957728	0	[-0.35, -0.17]
rs356182_2.0	-0.259912	0.461693	-1.43857	0.266213	[-0.4, -0.12]
rs1474055_2.0	-0.262524	0.3025	-0.953539	0	[-0.36, -0.17]
rs2102808_2.0	-0.262524	0.3025	-0.953539	0	[-0.36, -0.17]
NP2SPCH.z	-0.270552	0.861772	-2.18142	1.24992	[-0.54, -0.01]
rs7984966_1.0	-0.272891	0.751453	-1.91766	1.06598	[-0.5, -0.04]
NP3TTAP_IL.z	-0.272957	0.877789	-2.21697	1.25767	[-0.54, -0.0]
NP3FACXP	-0.276497	0.679634	-2.09132	1.05008	[-0.49, -0.07]
MOCA.SC	-0.287094	0.594428	-1.77278	0.69305	[-0.47, -0.1]
rs2942168_1.0	-0.295066	0.298945	-1.00307	0	[-0.39, -0.2]
rs8070723_1.0	-0.295066	0.298945	-1.00307	0	[-0.39, -0.2]
rs17577094_1.0	-0.295066	0.298945	-1.00307	0	[-0.39, -0.2]
NP3RISNG.z	-0.295477	0.697327	-2.19179	0.737322	[-0.51, -0.08]
NP3TTAP_IL	-0.306086	0.669834	-1.90267	0.829204	[-0.51, -0.1]
NP1APAT	-0.309122	0.679856	-2.29451	0.684159	[-0.52, -0.1]
NP3BRADY.z	-0.31096	0.843613	-2.16603	1.01734	[-0.57, -0.05]
NP3BRADY.V01	-0.315121	0.575506	-1.6678	0.566758	[-0.49, -0.14]
NP3FTAP_CL.V01	-0.31644	0.581992	-1.7256	0.521687	[-0.5, -0.14]
rs959573_1.0	-0.320232	0.688951	-1.96034	0.729995	[-0.53, -0.11]
CAUDATEL.SC	-0.320951	0.460108	-1.52578	0.0415507	[-0.46, -0.18]
rs1994090_2.0	-0.322514	0.536793	-1.59237	0.466637	[-0.49, -0.16]
NP3FACXP.V01	-0.324598	0.632842	-1.96228	0.570964	[-0.52, -0.13]
rs1630500_1.0	-0.329429	0.55636	-1.53519	0.249209	[-0.5, -0.16]
HVLTIR.BL	-0.331821	0.900669	-2.39148	1.42304	[-0.61, -0.06]
NP3RTAU_IL.z	-0.332625	0.658741	-1.99475	0.748558	[-0.53, -0.13]
rs117896735_1.0	-0.333272	0.511498	-1.4003	0.40288	[-0.49, -0.18]
rs7617877_2.0	-0.337623	0.750074	-2.33512	0.696704	[-0.57, -0.11]
rs356219_1.0	-0.344391	0.532719	-1.5719	0.304842	[-0.51, -0.18]
MSEADLG.BL	-0.355863	0.61751	-1.60297	0.658021	[-0.55, -0.17]
rs11158026_1.0	-0.356649	0.719081	-2.05876	0.866669	[-0.58, -0.14]
Serum.IGF.1	-0.357757	0.728959	-1.92677	1.00517	[-0.58, -0.13]
rs11724635_1.0	-0.368107	0.598407	-1.69081	0.580967	[-0.55, -0.18]
rs183211_1.0	-0.370778	0.569303	-1.682	0.21626	[-0.55, -0.2]
NP3HMOV_IL	-0.383267	0.627901	-2.01396	0.354989	[-0.58, -0.19]
rs10121009_1.0	-0.398338	0.709746	-2.18294	0.758637	[-0.62, -0.18]
rs199498_1.0	-0.401707	0.492946	-1.51208	0.0153896	[-0.55, -0.25]
rs1941184_2.0	-0.403155	0.688551	-1.90849	0.495259	[-0.61, -0.19]
NP2WALK	-0.40633	0.66895	-1.88026	0.328448	[-0.61, -0.2]
NP3RIGL_IL.z	-0.416829	0.628942	-1.81421	0.479448	[-0.61, -0.22]
rs11711441_2.0	-0.419241	0.344836	-1.20486	0	[-0.53, -0.3]
NP3FRZGT.V01	-0.423531	0.4275	-1.37222	0	[-0.59, -0.26]
burdenScore_Reactome_Biological.oxidations.Homo.sapiens.R.HSA.211859	-0.423919	0.546532	-1.96315	0.157107	[-0.59, -0.26]
rs10877840_2.0	-0.424316	0.641454	-1.8405	0.558492	[-0.62, -0.23]
rs6812193_2.0	-0.435386	0.689637	-2.23112	0.633574	[-0.65, -0.22]
rs1362858_1.0	-0.440671	0.877975	-2.01661	0.757511	[-0.71, -0.17]
NP3FTAP_IL.z	-0.441503	0.691269	-1.98824	0.465604	[-0.65, -0.23]
burdenScore_NeuroMMSig_Cell.cycle.subgraph	-0.441821	0.882904	-2.15115	1.2345	[-0.71, -0.17]
NP3RTCON.V01	-0.447643	0.558263	-1.89503	0.128143	[-0.62, -0.28]
rs2414739_2.0	-0.450999	0.620688	-1.85532	0.490301	[-0.64, -0.26]
NP3HMOV_CL.V01	-0.453884	0.516999	-1.76874	0.0146539	[-0.61, -0.3]
NP2RISE.z	-0.456209	0.823625	-2.23776	0.868807	[-0.71, -0.2]
rs35507033_1.0	-0.462639	0.371349	-1.18425	0	[-0.58, -0.34]
rs199347_1.0	-0.462979	0.69602	-2.15371	0.454473	[-0.68, -0.25]
NP2SWAL.V01	-0.46448	0.734291	-2.06501	0.57612	[-0.69, -0.24]
rs4698412_1.0	-0.477318	0.620804	-1.84316	0.481899	[-0.67, -0.29]
burdenScore_KEGG_HIF.1.signaling.pathway	-0.477446	0.589265	-1.78661	0.418048	[-0.66, -0.3]
rs4538475_1.0	-0.482347	0.779013	-2.87032	0.370918	[-0.72, -0.24]
burdenScore_NeuroMMSig_Innate.immune.system.subgraph	-0.486872	0.711487	-2.03769	0.57193	[-0.71, -0.27]
rs17115100_2.0	-0.50828	0.390941	-1.25525	0	[-0.71, -0.31]
rs3129882_2.0	-0.513524	0.758577	-2.34539	0.365944	[-0.75, -0.28]
NP2EAT.z	-0.515665	0.654506	-2.09721	0.35618	[-0.72, -0.31]
NP3SPCH	-0.521311	0.81704	-2.34388	0.791275	[-0.77, -0.27]
rs4538475_2.0	-0.529647	0.679982	-1.83842	0.233908	[-0.74, -0.31]
rs33958906_1.0	-0.5355	0.660854	-2.05674	0.227511	[-0.74, -0.33]
rs356219_2.0	-0.53635	0.550265	-1.7172	0	[-0.71, -0.37]
rs3793947_2.0	-0.539528	0.7597	-2.41332	0.249885	[-0.77, -0.31]
rs10121009_2.0	-0.54072	0.527458	-1.73127	0	[-0.7, -0.38]
rs7118648_1.0	-0.557032	0.699575	-2.25549	0.286785	[-0.77, -0.34]
rs997277_1.0	-0.564682	0.683218	-2.17343	0.257609	[-0.77, -0.35]
rs10464059_1.0	-0.564875	0.750929	-2.15477	0.190989	[-0.8, -0.33]
rs11186_1.0	-0.5753	0.781326	-2.1679	0.439315	[-0.82, -0.34]
rs6599388_1.0	-0.576052	0.783747	-2.48652	0.36646	[-0.82, -0.34]
rs329648_2.0	-0.588247	0.770628	-2.5018	0.603445	[-0.82, -0.35]
NP3KTRM_CL.V01	-0.588625	0.792328	-2.71785	0.338647	[-0.83, -0.35]
NP3TTAP_CL.V01	-0.594422	0.624827	-1.8852	0	[-0.79, -0.4]
rs10788972_1.0	-0.594687	0.753973	-2.36908	0.283743	[-0.83, -0.36]
rs6430538_2.0	-0.600174	0.884587	-3.15316	0.54928	[-0.87, -0.33]
rs10918270_2.0	-0.615374	0.707841	-2.33074	0.0726132	[-0.83, -0.4]
NP1LTHD.z	-0.615385	0.888824	-2.48896	0.771145	[-0.89, -0.34]
rs10958605_1.0	-0.624823	0.875174	-2.83719	0.63896	[-0.89, -0.36]
rs67383717_2.0	-0.635005	0.743207	-2.82073	0.0177946	[-0.86, -0.41]
rs849898_1.0	-0.636276	0.842136	-2.32836	0.535223	[-0.89, -0.38]
rs11248060_2.0	-0.654579	0.463116	-1.59465	0	[-0.85, -0.46]
rs13153459_1.0	-0.666859	0.770635	-2.5658	0.344053	[-0.9, -0.43]
NP2SWAL.z	-0.671945	0.803507	-2.5014	0.226774	[-0.92, -0.43]
rs11026412_2.0	-0.675599	0.83515	-2.60962	0.391649	[-0.93, -0.42]
NP3LGAG_IL.V01	-0.67872	0.79195	-2.25267	0.265605	[-0.92, -0.44]
LAMB2	-0.681211	0.716124	-2.21714	0.155466	[-0.9, -0.46]
rs10746953_1.0	-0.684606	0.74805	-2.22913	0.346284	[-0.91, -0.45]
rs78736162_1.0	-0.690044	0.772177	-2.2805	0.279741	[-0.93, -0.45]
rs1223271_1.0	-0.69289	0.983118	-3.4578	0.420191	[-0.99, -0.39]
NP1FATG.z	-0.701082	1.27519	-4.0154	1.09517	[-1.09, -0.31]
burdenScore_KEGG_Dopaminergic.synapse	-0.706591	0.758796	-2.33046	0.28504	[-0.94, -0.47]
NP3RIGU_CL.z	-0.709229	0.763822	-2.25128	0.0299989	[-0.94, -0.47]
rs1555399_2.0	-0.710688	0.836495	-2.59302	0.153381	[-0.97, -0.45]
rs11158026_2.0	-0.723322	0.855719	-3.01586	0.219104	[-0.99, -0.46]
burdenScore_KEGG_Amoebiasis	-0.735815	0.855918	-2.78858	0.212845	[-1.0, -0.47]
rs7118648_2.0	-0.739969	0.485923	-1.66644	0	[-0.99, -0.49]
burdenScore_NeuroMMSig_LRRK2.subgraph	-0.747873	0.735161	-2.1584	0.431221	[-0.97, -0.52]
rs34637584_1.0	-0.747926	0.513343	-1.83649	0	[-0.93, -0.57]
rs11868035_2.0	-0.766777	0.832794	-2.86465	0	[-1.02, -0.51]
pgs_pgscatalog_PGS000902	-0.786398	0.571883	-2.02314	0	[-0.96, -0.61]
rs10464059_2.0	-0.786682	0.517815	-1.81274	0	[-0.95, -0.63]
rs10513789_2.0	-0.795332	0.426481	-1.51699	0	[-0.93, -0.66]
NP3HMOV_CL.z	-0.795708	0.635243	-2.17533	0	[-0.99, -0.6]
rs76904798_2.0	-0.798648	0.491932	-1.90756	0	[-1.01, -0.58]
NP3FTAP_IL.V01	-0.80058	0.881561	-2.78764	0	[-1.07, -0.53]
NHY.BL_2	-0.803299	0.810721	-2.75972	0	[-1.05, -0.55]
rs3129882_1.0	-0.8122	0.864078	-2.84322	0.0376889	[-1.08, -0.55]
NP3RTAU_CL.V01	-0.812377	0.777537	-2.4674	0	[-1.05, -0.57]
rs12637471_2.0	-0.817802	0.415877	-1.60334	0	[-0.95, -0.69]
rs10501570_2.0	-0.818954	0.534181	-1.94642	0	[-0.98, -0.65]
burdenScore_NeuroMMSig_Disaccharide.metabolism.subgraph	-0.861406	0.715929	-2.36693	0.0224544	[-1.08, -0.64]
NP3TTAP_CL	-0.88673	0.736079	-2.40935	0	[-1.11, -0.66]
rs12456492_1.0	-0.893594	0.722961	-2.80257	0	[-1.12, -0.67]
rs4130047_1.0	-0.893594	0.722961	-2.80257	0	[-1.12, -0.67]
PIGD.BL	-0.89516	0.693312	-2.30458	0	[-1.11, -0.68]
rs1474055_1.0	-0.901659	0.642693	-2.16463	0	[-1.1, -0.7]
rs12959200_2.0	-0.903001	0.621408	-2.23854	0	[-1.11, -0.69]
NP1PAIN.z	-0.934633	0.985616	-3.20931	0.58455	[-1.24, -0.63]
rs2102808_1.0	-0.934763	0.648355	-2.22434	0	[-1.13, -0.74]
rs2275336_1.0	-0.938623	0.745964	-2.58194	0	[-1.17, -0.71]
NP2EAT	-0.944139	0.966817	-3.06523	0.445726	[-1.24, -0.65]
rs11931074_1.0	-0.94489	0.888429	-3.00331	0.0313974	[-1.22, -0.67]
burdenScore_NeuroMMSig_Calcium.dependent.signal.transduction	-0.946757	0.90055	-3.38889	0.269268	[-1.22, -0.67]
burdenScore_NeuroMMSig_Vascular.endothelial.growth.factor.subgraph	-0.953741	0.919955	-2.88645	0.306517	[-1.24, -0.67]
rs4698412_2.0	-0.963179	0.680722	-2.54851	0	[-1.17, -0.75]
NP3RTAU_CL	-0.968299	0.774742	-2.63696	0	[-1.21, -0.73]
burdenScore_NeuroMMSig_Transport.related.subgraph	-0.969268	0.868588	-2.8813	0.0168865	[-1.24, -0.7]
burdenScore_KEGG_AMPK.signaling.pathway	-0.991821	0.888635	-2.85579	0.0414562	[-1.26, -0.72]
NP3SPCH.z	-1.01984	1.17725	-4.06567	0.226155	[-1.38, -0.66]
rs1491942_2.0	-1.02367	0.53936	-2.08745	0	[-1.19, -0.86]
rs356220_2.0	-1.02488	0.733735	-2.47742	0	[-1.25, -0.8]
rs4837628_2.0	-1.05448	0.871315	-2.84378	0	[-1.32, -0.79]
rs1491942_1.0	-1.06323	0.724217	-2.56088	0	[-1.29, -0.84]
rs3027247_1.0	-1.06878	1.04187	-3.26979	0.0064387	[-1.39, -0.75]
NP1URIN.V01	-1.07782	1.01667	-3.37437	0	[-1.39, -0.77]
rs2242330_2.0	-1.12513	0.818414	-3.02181	0	[-1.38, -0.87]
QUIP.BL	-1.1298	0.981328	-3.33032	0.0473187	[-1.43, -0.83]
rs6599389_2.0	-1.14128	0.699326	-2.6141	0	[-1.38, -0.9]
rs11724635_2.0	-1.15057	0.718331	-2.68305	0	[-1.37, -0.93]
NP3LGAG_CL	-1.15283	0.989934	-4.03758	0	[-1.46, -0.85]
rs9917256_1.0	-1.18424	0.810111	-2.88956	0	[-1.43, -0.94]
rs10767971_2.0	-1.20834	0.979339	-3.43446	0	[-1.51, -0.91]
HVLTDR.BL	-1.25235	1.05668	-3.24835	0.215446	[-1.58, -0.93]
NP3LGAG_IL.z	-1.30637	1.10007	-3.72725	0.00535975	[-1.64, -0.97]
NP1URIN.z	-1.34089	1.01067	-3.73019	0	[-1.65, -1.03]
rs12431733_1.0	-1.34666	0.993334	-3.96398	0	[-1.65, -1.04]
NP3RTAL_CL	-1.3732	0.875508	-3.04827	0	[-1.64, -1.1]
NP3RTCON	-1.38012	0.823121	-2.87893	0	[-1.63, -1.13]
burdenScore_KEGG_Insulin.resistance	-1.42754	0.859583	-3.32575	-0.000309806	[-1.69, -1.16]
rs11865038_2.0	-1.47725	0.995555	-3.62965	0	[-1.78, -1.17]
NP2EAT.V01	-1.50609	1.1428	-4.11883	0	[-1.86, -1.16]
rs17115100_1.0	-1.51312	1.08625	-4.02756	0	[-1.85, -1.18]
burdenScore_KEGG_Ovarian.steroidogenesis	-1.5264	1.40721	-4.73931	0.246507	[-1.96, -1.09]
burdenScore_NeuroMMSig_Vitamin.subgraph	-1.52988	0.90003	-3.4705	0	[-1.81, -1.25]
rs11868035_1.0	-1.57421	1.19298	-4.2356	0	[-1.94, -1.21]
rs2414739_1.0	-1.65071	1.18141	-4.54636	0	[-2.01, -1.29]
rs7577851_2.0	-1.68913	0.664318	-3.03043	-0.23923	[-1.89, -1.49]
NP3SPCH.V01	-1.72326	1.05894	-4.18618	0	[-2.05, -1.4]
Abeta.42	-1.77049	0.939532	-3.82448	-0.109559	[-2.06, -1.48]
rs17565841_1.0	-1.79295	0.99198	-3.91983	-0.0165525	[-2.1, -1.49]
NP3KTRM_CL.z	-1.84956	1.18473	-4.47637	0	[-2.21, -1.49]
rs1442190_1.0	-1.85034	0.896699	-4.00466	-0.362828	[-2.13, -1.58]
rs11060180_2.0	-1.85061	1.02308	-3.63478	0	[-2.16, -1.54]
rs6465122_2.0	-1.856	0.741069	-3.53678	-0.577105	[-2.08, -1.63]
NP3GAIT	-1.89998	1.07515	-4.20738	-0.166005	[-2.23, -1.57]
rs7617877_1.0	-1.95799	1.16521	-4.35322	0	[-2.32, -1.6]
NP3PRSP_IL	-2.05357	1.35751	-5.10935	0	[-2.47, -1.64]
SFT.BL	-2.11466	1.01854	-4.34678	-0.461521	[-2.43, -1.8]
rs76904798_1.0	-2.24219	1.03953	-4.60488	-0.560585	[-2.56, -1.92]
rs10788972_2.0	-2.39023	1.20997	-4.94792	-0.200197	[-2.76, -2.02]
rs4778720_2.0	-2.43365	1.10331	-4.68366	-0.601576	[-2.77, -2.09]

## Sheet: moderate_coefficients
	Mean	SD	2.5% Percentile	97.5% Percentile	Bonferroni corrected 95% CI
NP2EAT.z	2.69149	1.29929	0.738546	5.9306	[2.3, 3.08]
NP3KTRM_CL.z	2.21173	1.34021	0.0453871	5.58881	[1.81, 2.61]
NP3LGAG_IL.z	2.16896	1.25606	0.121012	4.86178	[1.79, 2.55]
burdenScore_NeuroMMSig_Cholesterol.metabolism.subgraph	1.90475	1.14921	0.0451835	4.3717	[1.56, 2.25]
burdenScore_NeuroMMSig_Vascular.endothelial.growth.factor.subgraph	1.77293	1.16771	0	4.59783	[1.42, 2.12]
NP2HOBB.z	1.74593	1.16927	0	4.22608	[1.39, 2.1]
rs76904798_2.0	1.73609	0.955713	0.212365	3.74843	[1.34, 2.13]
rs199347_1.0	1.71669	1.30194	-0.0436244	4.86567	[1.33, 2.11]
NP3LGAG_IL.V01	1.71185	1.16472	0	4.58527	[1.36, 2.06]
NP2EAT.V01	1.70446	1.12153	0.0325835	4.35809	[1.37, 2.04]
NP3PRSP_IL	1.65938	1.16712	0	4.57383	[1.31, 2.01]
rs7702187_2.0	1.58708	1.24575	0	4.61501	[1.21, 1.96]
rs7617877_1.0	1.52348	1.20678	0	4.10383	[1.16, 1.89]
burdenScore_KEGG_Ovarian.steroidogenesis	1.5206	1.39502	-0.0141815	4.87738	[1.1, 1.94]
rs2242330_2.0	1.4557	1.36387	0	4.1325	[1.04, 1.87]
NP3PRSP_IL.V01	1.36521	1.09538	0	4.07604	[1.04, 1.69]
NP1CNST.V01	1.35545	1.11382	-0.0265908	3.94795	[1.02, 1.69]
NHY.BL_2	1.35096	1.0864	0	3.66663	[1.02, 1.68]
NP1HALL	1.34679	1.24058	0	3.99463	[0.97, 1.72]
rs6532197_1.0	1.3321	1.11499	0	3.79525	[1.0, 1.67]
rs2338971_1.0	1.32997	1.11881	-0.0972618	4.17879	[0.99, 1.67]
rs10767971_2.0	1.29345	1.27836	-0.118615	4.56095	[0.91, 1.68]
NP3TTAP_CL.V01	1.27248	0.962291	0	3.12944	[0.98, 1.56]
rs4538475_2.0	1.25765	1.25684	0	4.31669	[0.87, 1.64]
NP1FATG.z	1.2426	1.13218	-0.147174	3.88989	[0.9, 1.58]
burdenScore_KEGG_Hypertrophic.cardiomyopathy	1.23663	0.931053	0	3.41688	[0.96, 1.52]
NP3RTAU_CL.V01	1.22268	0.870573	0	3.14266	[0.96, 1.48]
rs1296028_2.0	1.20724	1.02356	0	3.60217	[0.9, 1.51]
rs11865038_2.0	1.20283	1.0734	-0.0165917	3.81438	[0.88, 1.53]
STAI.Trait.BL	1.2002	0.936705	0	3.45024	[0.92, 1.48]
rs7077361_1.0	1.19202	1.08243	-0.151574	3.9483	[0.87, 1.52]
NP3FRZGT.V01	1.16972	0.646773	0	2.49385	[0.93, 1.41]
burdenScore_Reactome_Integrin.cell.surface.interactions.Homo.sapiens.R.HSA.216083	1.14928	0.8312	0	3.11095	[0.9, 1.4]
NP1PAIN.z	1.13034	0.947611	0	3.25177	[0.85, 1.42]
NP3POSTR	1.12656	1.03627	0	4.10926	[0.81, 1.44]
NP3SPCH.V01	1.10304	0.859964	0	2.85019	[0.84, 1.36]
rs17115100_1.0	1.0909	1.17434	-0.351831	4.02219	[0.74, 1.44]
rs6465122_2.0	1.07646	1.30523	-0.578004	4.31728	[0.68, 1.47]
NP3RISNG.z	1.05195	0.991106	-0.0939787	3.68111	[0.75, 1.35]
burdenScore_KEGG_Lysosome	1.0225	0.781185	0	2.76273	[0.79, 1.26]
rs959573_1.0	1.02028	1.16229	-0.441878	3.57127	[0.67, 1.37]
NP3RIGL_CL.z	1.00706	0.954061	-0.206143	3.13476	[0.72, 1.29]
burdenScore_KEGG_AMPK.signaling.pathway	1.00572	0.955866	-0.0354906	3.07933	[0.72, 1.29]
burdenScore_KEGG_Fluid.shear.stress.and.atherosclerosis	0.987005	0.892905	0	2.96945	[0.72, 1.26]
rs10501570_2.0	0.974802	1.16124	-0.318402	3.80772	[0.62, 1.33]
burdenScore_Reactome_Biological.oxidations.Homo.sapiens.R.HSA.211859	0.95838	0.929382	0	3.4193	[0.68, 1.24]
rs2839398_1.0	0.956413	1.12361	-0.653944	3.53165	[0.62, 1.29]
NP1CNST	0.95182	0.904903	-0.145843	2.97476	[0.68, 1.22]
NP3SPCH.z	0.935124	0.966547	-0.236479	3.14104	[0.64, 1.23]
NP1SLPD.z	0.917092	0.912778	-0.182314	3.13142	[0.64, 1.19]
NP3HMOV_CL	0.916625	0.873868	-0.00326584	2.47014	[0.65, 1.18]
NP3RTAU_CL.z	0.902079	1.01722	-0.190618	3.36516	[0.6, 1.21]
rs2395163_2.0	0.892868	1.13474	-0.635038	3.48895	[0.55, 1.23]
rs199498_1.0	0.889574	0.907302	-0.111844	3.08121	[0.62, 1.16]
burdenScore_KEGG_Alcoholism	0.876865	0.796047	-0.00752736	2.97212	[0.64, 1.12]
NP3BRADY	0.867528	0.862046	-0.360367	2.85057	[0.61, 1.13]
NP3FTAP_IL.z	0.862083	1.09317	-0.549286	3.19567	[0.53, 1.19]
rs823156_2.0	0.84223	0.985764	-0.553285	3.10894	[0.55, 1.14]
rs10464059_2.0	0.824675	1.02391	-0.661768	3.21773	[0.51, 1.14]
UPDRS2.z	0.816507	0.625529	0	2.19278	[0.63, 1.0]
rs11026412_2.0	0.814155	0.93852	-0.42225	3.40262	[0.53, 1.1]
NP1URIN.V01	0.811177	0.983536	-0.48789	3.4966	[0.52, 1.11]
MOCA.SC	0.793485	1.03837	-0.523995	3.68311	[0.48, 1.11]
NP2RISE.z	0.721031	0.892203	-0.377566	2.84554	[0.45, 0.99]
burdenScore_NeuroMMSig_APOE.subgraph	0.717122	0.921374	-0.749325	2.77058	[0.44, 0.99]
rs329648_2.0	0.716118	0.833396	-0.352252	2.50114	[0.47, 0.97]
QUIP.BL	0.715706	1.07448	-0.659313	3.431	[0.39, 1.04]
rs6430538_2.0	0.704844	1.0041	-0.842439	3.0391	[0.4, 1.01]
rs67383717_2.0	0.6951	0.991778	-0.843884	3.20162	[0.4, 0.99]
NP1APAT	0.680818	0.968129	-0.81649	2.60184	[0.39, 0.97]
rs3129882_2.0	0.667055	1.01494	-1.12663	3.12862	[0.36, 0.97]
rs11724635_1.0	0.665506	0.766941	-0.26297	2.38308	[0.43, 0.9]
NP3PRSP_CL	0.66144	0.723858	-0.293962	2.37358	[0.44, 0.88]
burdenScore_NeuroMMSig_Ubiquitin.subgraph	0.658514	0.847036	-0.348401	2.83178	[0.4, 0.91]
rs10797576_2.0	0.655236	1.03623	-0.988496	2.79708	[0.32, 0.99]
burdenScore_NeuroMMSig_Transport.related.subgraph	0.6521	0.809603	-0.567499	2.52542	[0.41, 0.9]
rs17115100_2.0	0.649408	0.759914	-0.247848	2.31799	[0.26, 1.04]
rs1941184_2.0	0.644545	0.981737	-0.858594	2.7507	[0.35, 0.94]
NP2SWAL.z	0.639873	0.981265	-1.00776	2.6635	[0.34, 0.93]
rs12456492_2.0	0.634187	0.841502	-0.557573	2.53775	[0.38, 0.89]
rs4130047_2.0	0.634187	0.841502	-0.557573	2.53775	[0.38, 0.89]
rs4778720_1.0	0.628361	0.961761	-0.531823	2.97805	[0.34, 0.92]
rs1296028_1.0	0.61565	0.820813	-0.477017	2.84114	[0.37, 0.86]
NP1LTHD.V01	0.611177	0.901309	-0.488612	2.73761	[0.34, 0.88]
NP3LGAG_CL	0.611136	0.763276	-0.294881	2.57091	[0.38, 0.84]
burdenScore_NeuroMMSig_Calcium.dependent.signal.transduction	0.606081	0.898338	-1.11129	2.53473	[0.34, 0.88]
rs10501570_1.0	0.598544	1.03974	-1.14431	3.05597	[0.29, 0.91]
rs1555399_2.0	0.592567	0.967786	-1.03361	2.95387	[0.3, 0.88]
NP1PAIN.V01	0.584893	0.821416	-0.422658	2.4357	[0.34, 0.83]
rs4778720_2.0	0.57915	1.1388	-0.843314	3.63686	[0.24, 0.92]
NP1SLPN.V01	0.578206	0.985058	-0.865626	2.84187	[0.28, 0.87]
NP3HMOV_IL	0.576772	0.677554	-0.120342	2.29334	[0.37, 0.78]
rs13153459_2.0	0.566492	0.958959	-1.04368	2.73217	[0.28, 0.85]
rs11158026_2.0	0.555573	0.955392	-1.08837	2.43336	[0.27, 0.84]
NP3RTCON	0.554472	0.724694	-0.248619	2.23042	[0.34, 0.77]
rs10918270_2.0	0.554173	0.910976	-0.682273	2.66398	[0.28, 0.83]
rs11931074_1.0	0.552088	0.767437	-0.689523	2.21159	[0.32, 0.78]
NP1SLPN	0.546353	0.758843	-0.505035	2.4074	[0.32, 0.77]
NP1URIN	0.542844	0.785962	-0.438144	2.23921	[0.31, 0.78]
burdenScore_KEGG_PI3K.Akt.signaling.pathway	0.541751	0.64425	-0.120417	2.18307	[0.35, 0.74]
rs7617877_2.0	0.53462	0.906086	-0.529767	2.96235	[0.26, 0.81]
NP1URIN.z	0.533508	0.899498	-0.914722	2.4948	[0.26, 0.8]
NP3KTRM_CL.V01	0.532585	0.840752	-0.644978	2.99832	[0.28, 0.79]
NP3BRADY.V01	0.52891	0.777986	-0.362132	2.23198	[0.3, 0.76]
rs10746953_1.0	0.525213	0.98663	-0.821179	3.22796	[0.23, 0.82]
HVLTDR.BL	0.5241	1.10753	-1.32495	3.12111	[0.19, 0.86]
NP3FTAP_CL.z	0.520185	0.816278	-0.958809	2.24034	[0.27, 0.77]
rs10121009_1.0	0.518849	1.05446	-1.00699	2.9866	[0.2, 0.84]
rs1536076_2.0	0.514988	0.98833	-1.04444	2.84028	[0.22, 0.81]
burdenScore_NeuroMMSig_Caspase.subgraph	0.514569	0.800247	-1.13772	2.07019	[0.27, 0.76]
LAMB2	0.494459	0.680383	-0.398503	2.26068	[0.29, 0.7]
NP2SPCH.V01	0.494397	0.693241	-0.443646	2.05916	[0.29, 0.7]
rs12431733_2.0	0.48445	0.867875	-0.893066	2.26083	[0.22, 0.75]
NP3TTAP_CL.z	0.484388	0.792652	-0.671186	2.54981	[0.25, 0.72]
NP3RTALJ.z	0.484015	0.909068	-0.963582	2.53769	[0.21, 0.76]
NP1LTHD.z	0.483366	0.877885	-0.879498	2.22813	[0.22, 0.75]
rs12185268_2.0	0.482441	0.440501	0	1.4726	[0.35, 0.61]
rs17649553_2.0	0.482441	0.440501	0	1.4726	[0.35, 0.61]
NP3RIGU_CL.V01	0.479377	0.657886	-0.47381	1.89504	[0.28, 0.68]
rs9323124_2.0	0.477917	0.999999	-0.976003	2.61548	[0.18, 0.78]
UPDRS.z	0.47703	0.442877	0	1.47085	[0.34, 0.61]
rs2242330_1.0	0.474085	0.85396	-0.77337	2.41961	[0.22, 0.73]
ENROLL_AGE	0.468408	0.771487	-0.561143	2.17406	[0.24, 0.7]
NP1CNST.z	0.467199	0.825452	-0.681659	2.67832	[0.22, 0.72]
rs12959200_1.0	0.463976	0.977057	-1.3268	2.7293	[0.17, 0.76]
rs34311866_1.0	0.454011	0.761007	-0.770186	2.56348	[0.23, 0.68]
burdenScore_KEGG_Tyrosine.metabolism	0.453991	0.552668	-0.47893	1.62987	[0.29, 0.62]
rs72470544_1.0	0.450627	0.886368	-0.843648	2.77022	[0.18, 0.72]
pgs_pgscatalog_PGS000211	0.449693	0.678929	-0.546943	2.0357	[0.25, 0.65]
rs4698412_1.0	0.44577	0.634249	-0.430916	1.93695	[0.26, 0.64]
rs199533_2.0	0.431196	0.497285	0	1.60112	[0.28, 0.58]
rs10519131_1.0	0.418498	1.00597	-1.38588	3.04377	[0.12, 0.72]
NP3FRZGT.z	0.417225	0.869703	-1.19799	2.23012	[0.14, 0.69]
pgs_pgscatalog_PGS000903	0.407559	0.810367	-0.875896	2.65614	[0.16, 0.65]
rs11060180_2.0	0.401688	0.821352	-0.87118	2.48912	[0.15, 0.65]
NP2TRMR.V01	0.400078	0.725729	-0.708115	1.81614	[0.18, 0.62]
NP2TURN	0.388848	0.788203	-0.879731	2.31558	[0.15, 0.63]
rs1491942_2.0	0.382753	0.796108	-0.719045	2.46559	[0.14, 0.62]
UPDRS1.z	0.382048	0.475012	-0.11536	1.4915	[0.24, 0.52]
NP2DRES.z	0.377321	0.91754	-1.17164	2.6796	[0.1, 0.65]
NP3RIGN.z	0.375993	0.874857	-0.94887	2.32388	[0.11, 0.64]
burdenScore_NeuroMMSig_Innate.immune.system.subgraph	0.374784	0.756363	-0.92828	2.24316	[0.15, 0.6]
rs356220_2.0	0.370189	0.570312	-0.470993	1.86115	[0.2, 0.54]
burdenScore_NeuroMMSig_Cell.cycle.subgraph	0.368597	0.759451	-1.03055	2.22126	[0.14, 0.6]
rs997277_1.0	0.362634	0.907494	-1.44027	2.40336	[0.09, 0.64]
rs10788972_2.0	0.355412	0.875669	-0.97322	2.51679	[0.09, 0.62]
NP3TTAP_CL	0.354733	0.662587	-0.539384	1.94929	[0.16, 0.55]
NP1LTHD	0.354379	0.929805	-1.17579	2.2978	[0.07, 0.63]
NP2DRES.V01	0.352106	0.751113	-1.02398	2.33295	[0.13, 0.58]
NP3TTAP_IL.z	0.341722	0.841305	-0.989145	2.03409	[0.09, 0.59]
NP2HYGN.z	0.340083	0.81184	-1.16308	2.3503	[0.1, 0.58]
NP1DPRS	0.338931	0.720033	-0.809219	2.13193	[0.12, 0.56]
burdenScore_KEGG_Longevity.regulating.pathway	0.33635	0.539692	-0.496936	1.64675	[0.17, 0.5]
burdenScore_NeuroMMSig_CRH.subgraph	0.334106	0.392259	-0.116188	1.27383	[0.22, 0.45]
burdenScore_NeuroMMSig_Tau.protein.subgraph	0.33407	0.389782	-0.107991	1.24602	[0.22, 0.45]
rs1223271_2.0	0.322815	0.910912	-1.31169	2.42762	[-0.01, 0.65]
NP2WALK.z	0.31539	0.776051	-0.88349	2.28039	[0.08, 0.55]
NP3RTAU_CL	0.310733	0.810261	-1.06524	2.0879	[0.07, 0.55]
burdenScore_KEGG_HIF.1.signaling.pathway	0.309785	0.462017	-0.250535	1.50264	[0.17, 0.45]
NP3SPCH	0.307619	0.846761	-1.23986	2.09007	[0.05, 0.56]
rs6599388_1.0	0.300553	0.763413	-0.807742	2.21844	[0.07, 0.53]
rs2823357_2.0	0.296853	0.899754	-1.4923	2.46755	[0.03, 0.57]
rs199515_2.0	0.29339	0.482247	-0.431698	1.32187	[0.15, 0.44]
rs415430_2.0	0.29339	0.482247	-0.431698	1.32187	[0.15, 0.44]
NP3GAIT.z	0.29328	0.760182	-0.766409	2.26137	[0.06, 0.52]
rs6812193_2.0	0.292032	0.889874	-2.08336	2.20047	[0.02, 0.56]
rs393152_2.0	0.28441	0.328138	-0.00800876	1.02914	[0.19, 0.38]
rs6599389_2.0	0.282168	0.773824	-1.32419	1.93207	[0.02, 0.55]
NP3GAIT	0.279047	0.650045	-0.877475	1.81678	[0.08, 0.47]
rs1223271_1.0	0.265696	0.787833	-1.72705	1.57376	[0.03, 0.5]
NP2TRMR.z	0.264739	0.852385	-1.22853	1.75837	[0.01, 0.52]
CAUDATEIL.SC	0.264021	0.367566	0	1.33146	[0.15, 0.37]
NP3FTAP_CL.V01	0.263563	0.524368	-0.802028	1.37516	[0.11, 0.42]
NP3TTAP_IL.V01	0.263234	0.630414	-0.82856	1.59131	[0.07, 0.45]
rs1994090_1.0	0.258582	0.90322	-1.12623	2.65169	[-0.01, 0.53]
pgs_phewas	0.247192	0.78183	-1.39968	1.97014	[0.01, 0.48]
NP3GAIT.V01	0.24669	0.656063	-0.870295	2.08471	[0.05, 0.44]
rs10958605_2.0	0.245733	0.854686	-1.28387	2.03958	[-0.01, 0.5]
NP2TRMR	0.244992	0.655035	-0.744539	1.81342	[0.05, 0.44]
burdenScore_KEGG_Drug.metabolism	0.244167	0.536301	-0.596775	1.47097	[0.08, 0.41]
rs4698412_2.0	0.241899	0.681501	-0.763973	1.72636	[0.04, 0.45]
p.Tau181P	0.23933	0.428014	-0.267948	1.25417	[0.11, 0.37]
rs947211_2.0	0.239122	0.785964	-1.06689	1.9952	[0.0, 0.48]
rs1564282_2.0	0.237827	0.430757	-0.318064	1.19962	[0.01, 0.46]
rs11248051_2.0	0.237827	0.430757	-0.318064	1.19962	[0.01, 0.46]
burdenScore_KEGG_SNARE.interactions.in.vesicular.transport	0.234151	0.618314	-0.874159	1.79926	[0.05, 0.42]
NP2SPCH	0.233428	0.610874	-1.03097	1.51863	[0.05, 0.42]
rs591323_2.0	0.231509	0.635566	-1.03476	1.67298	[0.04, 0.42]
NP3RIGU_CL	0.230743	0.534806	-0.580955	1.53736	[0.07, 0.39]
NP3RIGU_IL.z	0.229128	0.714402	-1.12599	1.64084	[0.01, 0.44]
NP3POSTR.V01	0.222989	0.68933	-0.889495	2.03987	[0.02, 0.43]
CAUDATER.SC	0.221059	0.314446	0	1.11159	[0.13, 0.32]
rs11711441_2.0	0.219879	0.776291	-1.19455	2.06251	[-0.04, 0.48]
rs2942168_2.0	0.219503	0.31244	-0.177442	0.990051	[0.13, 0.31]
rs8070723_2.0	0.219503	0.31244	-0.177442	0.990051	[0.13, 0.31]
rs17577094_2.0	0.219503	0.31244	-0.177442	0.990051	[0.13, 0.31]
rs4837628_1.0	0.214695	0.781817	-1.2254	2.00491	[-0.02, 0.45]
rs11012_2.0	0.211193	0.599097	-0.770515	1.61392	[0.03, 0.39]
CAUDATE.SC	0.209417	0.286169	0	1.12531	[0.12, 0.3]
burdenScore_KEGG_Dopaminergic.synapse	0.207683	0.559657	-0.878529	1.53231	[0.04, 0.38]
rs10788972_1.0	0.20042	0.820546	-1.34923	1.913	[-0.05, 0.45]
rs1442190_1.0	0.188012	0.901744	-1.49073	2.11328	[-0.08, 0.46]
burdenScore_KEGG_MAPK.signaling.pathway	0.187711	0.243215	-0.0976918	0.847336	[0.11, 0.26]
rs183211_1.0	0.187401	0.543206	-0.731325	1.59168	[0.02, 0.35]
rs9275326_2.0	0.187105	0.792685	-1.26285	2.0085	[-0.2, 0.58]
burdenScore_KEGG_Parkinson.disease	0.186171	0.245108	-0.101869	0.845123	[0.11, 0.26]
rs12817488_2.0	0.186073	0.729688	-1.35014	1.8142	[-0.03, 0.41]
rs10877840_2.0	0.183336	0.839474	-1.54612	1.85734	[-0.07, 0.44]
rs356219_2.0	0.176555	0.482065	-0.602615	1.46474	[0.03, 0.32]
rs3793947_1.0	0.175534	0.778318	-1.56678	1.82755	[-0.06, 0.41]
burdenScore_KEGG_Pathways.of.neurodegeneration	0.170802	0.242313	-0.160659	0.784797	[0.1, 0.24]
rs2275336_1.0	0.170245	0.83743	-1.49803	1.99201	[-0.08, 0.42]
rs2736990_1.0	0.169146	0.697828	-1.25765	1.79388	[-0.04, 0.38]
NP2SPCH.z	0.167181	0.766459	-1.31867	1.85365	[-0.06, 0.4]
CAUDATEL.SC	0.166	0.277772	-0.0453948	1.03829	[0.08, 0.25]
NP2TURN.V01	0.165799	0.554657	-0.861342	1.4849	[-0.0, 0.33]
NP2HOBB.V01	0.16339	0.573778	-0.864311	1.46494	[-0.01, 0.34]
NP3LGAG_CL.V01	0.158831	0.620916	-1.00749	1.55437	[-0.03, 0.35]
CAUDATECL.SC	0.140789	0.237471	-0.0636859	0.833571	[0.07, 0.21]
rs1474055_2.0	0.140279	0.466995	-0.822174	1.19445	[-0.0, 0.28]
rs2102808_2.0	0.140279	0.466995	-0.822174	1.19445	[-0.0, 0.28]
NP3RTCON.V01	0.138573	0.546062	-0.82721	1.2902	[-0.03, 0.3]
NP3RIGU_CL.z	0.138254	0.624286	-0.897999	1.51477	[-0.05, 0.33]
STRIATUM.SC	0.137938	0.210116	-0.0825712	0.745828	[0.07, 0.2]
NP3PRSP_CL.V01	0.133153	0.507702	-0.747654	1.26606	[-0.02, 0.29]
NP1ANXS.z	0.131219	0.722598	-1.26028	2.16605	[-0.09, 0.35]
NP2HWRT.z	0.122143	0.751442	-1.19084	1.83521	[-0.1, 0.35]
rs183211_2.0	0.117259	0.551661	-0.934311	1.26366	[-0.05, 0.28]
rs199533_1.0	0.117072	0.332297	-0.360338	1.04717	[0.02, 0.22]
Abeta.42	0.11551	0.397492	-0.600727	1.07994	[-0.0, 0.24]
rs199515_1.0	0.11416	0.373928	-0.58496	0.946519	[0.0, 0.23]
rs7984966_2.0	0.10403	0.915661	-1.84601	2.00908	[-0.17, 0.38]
rs1564282_1.0	0.10396	0.494528	-0.943326	1.22104	[-0.04, 0.25]
pgs_pgscatalog_PGS000777	0.102036	0.640764	-1.38671	1.63419	[-0.09, 0.29]
rs12637471_1.0	0.101972	0.491198	-0.843326	1.25375	[-0.05, 0.25]
rs78736162_1.0	0.101943	0.994163	-1.76761	2.53125	[-0.2, 0.4]
burdenScore_NeuroMMSig_LRRK2.subgraph	0.101159	0.676184	-1.21973	1.61949	[-0.1, 0.3]
rs12063142_2.0	0.0896655	0.883262	-1.94746	1.81662	[-0.18, 0.36]
NP1SLPN.z	0.0819163	0.706705	-1.27891	1.51201	[-0.13, 0.29]
PUTAMENR.SC	0.0814201	0.294459	-0.42368	0.776928	[-0.01, 0.17]
NP1SLPD.V01	0.0781645	0.583792	-1.05844	1.6652	[-0.1, 0.25]
NP2DRES	0.0781628	0.637752	-1.12525	1.59199	[-0.11, 0.27]
rs12456492_1.0	0.0781078	0.595105	-1.33026	1.37352	[-0.1, 0.26]
rs4130047_1.0	0.0781078	0.595105	-1.33026	1.37352	[-0.1, 0.26]
rs4964469_2.0	0.0757622	0.876394	-2.00917	2.27514	[-0.19, 0.34]
rs823114_1.0	0.0705481	0.562598	-1.13929	1.22372	[-0.1, 0.24]
rs10958605_1.0	0.0684602	0.84648	-1.808	1.64374	[-0.19, 0.32]
NP3BRADY.z	0.0648149	0.757081	-1.30554	2.04393	[-0.16, 0.29]
NP3RTALJ.V01	0.0635461	0.722887	-1.4934	1.50299	[-0.15, 0.28]
NP3FTAP_IL.V01	0.0627786	0.667904	-1.43542	1.40712	[-0.14, 0.26]
rs6482992_2.0	0.0621233	0.925692	-1.9177	2.06639	[-0.22, 0.34]
UPDRS3.OFF.z	0.0593784	0.246466	-0.312915	0.620369	[-0.01, 0.13]
rs415430_1.0	0.0586585	0.354981	-0.678913	0.946519	[-0.05, 0.17]
rs35507033_1.0	0.0577798	0.903206	-1.79739	1.59533	[-0.23, 0.35]
PUTAMENIL.SC	0.0564534	0.304734	-0.485949	0.68357	[-0.04, 0.15]
rs10513789_1.0	0.0562951	0.476831	-0.92615	1.12422	[-0.09, 0.2]
UPDRS3.z	0.0559306	0.242235	-0.326534	0.67373	[-0.02, 0.13]
burdenScore_NeuroMMSig_Mitochondrial.subgraph	0.0494632	0.520821	-1.21737	1.0907	[-0.11, 0.21]
Total.tau	0.043074	0.371847	-0.896072	0.79972	[-0.07, 0.15]
UPDRS1.V01	0.041342	0.245056	-0.384699	0.593915	[-0.03, 0.12]
rs12431733_1.0	0.0370683	0.717174	-1.50719	1.78163	[-0.18, 0.25]
rs356182_2.0	0.0303659	0.676427	-1.33807	1.41306	[-0.17, 0.23]
rs13153459_1.0	0.0276077	0.684352	-1.44452	1.63587	[-0.18, 0.23]
NP3FACXP.z	0.0272733	0.631431	-1.17201	1.49814	[-0.16, 0.22]
rs11012_1.0	0.0242535	0.441347	-0.959176	1.13204	[-0.11, 0.16]
rs2942168_1.0	0.0232317	0.160561	-0.271343	0.46736	[-0.03, 0.07]
rs8070723_1.0	0.0232317	0.160561	-0.271343	0.46736	[-0.03, 0.07]
rs17577094_1.0	0.0232317	0.160561	-0.271343	0.46736	[-0.03, 0.07]
NP3PRSP_IL.z	0.022855	0.728972	-1.45631	1.98109	[-0.2, 0.24]
rs9917256_1.0	0.0217593	0.478955	-1.09046	1.09211	[-0.12, 0.17]
burdenScore_KEGG_Calcium.signaling.pathway	0.0121833	0.517352	-0.990675	1.38818	[-0.14, 0.17]
DisDuration	0.0103028	0.822378	-1.61205	1.75534	[-0.24, 0.26]
STA.BL	0.00980389	0.406184	-0.929508	0.998074	[-0.11, 0.13]
burdenScore_Reactome_Cytokine.Signaling.in.Immune.system.Homo.sapiens.R.HSA.1280215	0.00764755	0.359695	-0.714989	0.840646	[-0.1, 0.12]
PUTAMEN.SC	0.00705883	0.246888	-0.593632	0.484292	[-0.07, 0.08]
rs393152_1.0	0.00695556	0.250249	-0.575281	0.462794	[-0.07, 0.08]
burdenScore_NeuroMMSig_Reactive.oxygen.species.subgraph	0.00639874	0.848867	-1.94028	1.83558	[-0.25, 0.26]
burdenScore_MSA_UCB	0.00113747	0.00909594	0	0.000118824	[-0.0, 0.0]
burdenScore_PSP_UCB	0.00105573	0.00862273	0	0.000132388	[-0.0, 0.0]
rs33958906_1.0	0.00026294	1.03766	-1.82606	2.01074	[-0.31, 0.31]
UPDRS.V01	-0.00130757	0.0896992	-0.212298	0.229296	[-0.03, 0.03]
rs11724635_2.0	-0.00413074	0.662951	-1.23466	1.34556	[-0.2, 0.2]
NP3RIGL_IL.z	-0.0142447	0.749793	-1.6244	1.61026	[-0.24, 0.21]
NP2SALV	-0.0173699	0.653934	-1.44788	1.26291	[-0.21, 0.18]
UPDRS3.OFF.V01	-0.023823	0.0985848	-0.233109	0.157437	[-0.05, 0.01]
rs3129882_1.0	-0.0245515	0.803529	-1.46381	2.10461	[-0.27, 0.22]
rs12637471_2.0	-0.0252478	0.516444	-0.977573	0.912859	[-0.18, 0.13]
rs7577851_2.0	-0.026929	1.03167	-2.06308	2.45144	[-0.34, 0.28]
UPDRS2.V01	-0.0285652	0.166459	-0.449217	0.338616	[-0.08, 0.02]
rs12185268_1.0	-0.0285855	0.165548	-0.38394	0.299174	[-0.08, 0.02]
rs17649553_1.0	-0.0285855	0.165548	-0.38394	0.299174	[-0.08, 0.02]
UPDRS3.V01	-0.0292613	0.101084	-0.263768	0.116251	[-0.06, 0.0]
rs11248051_1.0	-0.0332977	0.536961	-1.22688	1.08819	[-0.19, 0.13]
rs1362858_2.0	-0.0345098	0.856382	-1.91608	1.7599	[-0.29, 0.22]
Serum.IGF.1	-0.0352145	0.683467	-1.53655	1.36201	[-0.24, 0.17]
HSPA8	-0.0365202	0.385632	-0.888104	0.596792	[-0.15, 0.08]
rs34637584_1.0	-0.0468297	0.990306	-1.78503	2.14667	[-0.37, 0.27]
MSEADLG.BL	-0.0564198	0.784694	-2.12413	1.49288	[-0.29, 0.18]
rs11186_1.0	-0.0578583	0.842872	-1.94494	1.68467	[-0.31, 0.2]
rs12921479_2.0	-0.0584103	0.652918	-1.26578	1.16921	[-0.25, 0.14]
burdenScore_NeuroMMSig_Bcl.2.subgraph	-0.0587368	0.521367	-1.36338	0.847594	[-0.22, 0.1]
PIGD.z	-0.0599517	0.472309	-1.18607	0.753911	[-0.2, 0.08]
rs10877840_1.0	-0.06114	0.726023	-1.48059	1.69781	[-0.28, 0.16]
rs816535_2.0	-0.0681673	0.759577	-1.81115	1.52163	[-0.3, 0.16]
PUTAMENCL.SC	-0.0711251	0.336372	-0.82085	0.320562	[-0.17, 0.03]
rs2102808_1.0	-0.0815914	0.470583	-1.07739	0.864719	[-0.22, 0.06]
burdenScore_KEGG_Insulin.resistance	-0.0840429	0.528102	-1.42771	0.98049	[-0.24, 0.07]
PUTAMENL.SC	-0.0841774	0.346083	-0.831253	0.376828	[-0.19, 0.02]
rs6599389_1.0	-0.0846623	0.766332	-1.86101	1.55602	[-0.32, 0.15]
rs947211_1.0	-0.0885225	0.702937	-1.4242	1.25249	[-0.3, 0.12]
UPDRS3.BL	-0.0916044	0.164045	-0.532778	0.000744867	[-0.14, -0.04]
UPDRS3.OFF	-0.0916044	0.164045	-0.532778	0.000744867	[-0.14, -0.04]
NP3PTRM_CL	-0.0921939	0.620641	-1.355	1.22181	[-0.28, 0.09]
burdenScore_KEGG_Antigen.processing.and.presentation	-0.092829	0.146643	-0.446122	0.0555004	[-0.14, -0.05]
rs823118_1.0	-0.0972485	0.534281	-1.27687	0.885207	[-0.26, 0.06]
rs76904798_1.0	-0.09864	0.689202	-1.65779	1.26697	[-0.31, 0.11]
NP3TTAP_IL	-0.102095	0.627891	-1.51815	1.08252	[-0.29, 0.09]
rs112384084_1.0	-0.102276	0.741034	-1.65811	1.41992	[-0.34, 0.14]
burdenScore_KEGG_Cell.adhesion.molecules	-0.103842	0.189005	-0.538236	0.140422	[-0.16, -0.05]
NP2FREZ	-0.107486	0.643695	-1.78894	1.23365	[-0.3, 0.09]
NP2EAT	-0.108023	0.555374	-1.21055	1.14342	[-0.28, 0.06]
NP1FATG.V01	-0.124214	0.719468	-1.98059	1.48	[-0.34, 0.09]
rs1994090_2.0	-0.125238	0.907422	-1.85188	1.91428	[-0.4, 0.15]
burdenScore_NeuroMMSig_Synuclein.subgraph	-0.126391	0.817784	-2.30782	1.28514	[-0.37, 0.12]
NP1SLPD	-0.131556	0.586494	-1.33559	0.948118	[-0.31, 0.04]
UPDRS1.BL	-0.133573	0.27758	-0.78596	0.255754	[-0.22, -0.05]
rs4837628_2.0	-0.134194	0.790977	-1.74143	1.5887	[-0.37, 0.1]
rs10513789_2.0	-0.136661	0.502205	-1.18676	0.819045	[-0.29, 0.02]
TD.BL	-0.138344	0.267944	-0.824364	0.303794	[-0.22, -0.06]
NP3RTAL_CL.z	-0.138973	0.570447	-1.58237	0.887873	[-0.31, 0.03]
NP3RTALJ	-0.144187	0.722049	-2.16725	1.10936	[-0.36, 0.07]
rs4538475_1.0	-0.145439	0.836422	-2.17415	1.34497	[-0.4, 0.11]
NP3RISNG.V01	-0.152066	0.524957	-1.33353	0.746304	[-0.31, 0.01]
rs356219_1.0	-0.156643	0.427816	-1.01033	0.618757	[-0.29, -0.03]
burdenScore_KEGG_Rap1.signaling.pathway	-0.161104	0.630847	-1.71054	1.14701	[-0.35, 0.03]
HVLTIR.BL	-0.163967	0.888386	-1.84741	1.69485	[-0.43, 0.1]
rs1480597_2.0	-0.167055	0.822744	-1.80841	1.4082	[-0.46, 0.13]
rs1491942_1.0	-0.170161	0.688748	-1.69355	1.13861	[-0.38, 0.04]
NP3RIGL_CL.V01	-0.173075	0.545468	-1.33547	0.788961	[-0.34, -0.01]
TD.V01	-0.17322	0.280871	-0.831788	0.166581	[-0.26, -0.09]
rs1474055_1.0	-0.175369	0.493885	-1.26028	0.805662	[-0.32, -0.03]
rs823118_2.0	-0.176005	0.595552	-1.37488	1.02757	[-0.36, 0.0]
NP3HMOV_CL.V01	-0.176935	0.550712	-1.61991	0.633316	[-0.34, -0.01]
NP1DPRS.V01	-0.180026	0.77125	-1.82094	1.55294	[-0.41, 0.05]
burdenScore_KEGG_Inflammatory.bowel.disease	-0.186269	0.221563	-0.675988	0	[-0.25, -0.12]
rs62120679_2.0	-0.189346	1.03164	-2.90726	1.67464	[-0.5, 0.12]
GAPDH	-0.199496	0.451498	-1.33546	0.534954	[-0.34, -0.06]
burdenScore_Reactome_Generation.of.second.messenger.molecules.Homo.sapiens.R.HSA.202433	-0.20027	0.196533	-0.638414	0	[-0.26, -0.14]
NP3HMOV_IL.V01	-0.201856	0.550266	-1.79574	0.551111	[-0.37, -0.04]
NP2WALK.V01	-0.202154	0.608432	-1.75667	0.533853	[-0.39, -0.02]
rs356220_1.0	-0.202546	0.44516	-1.10713	0.553544	[-0.34, -0.07]
burdenScore_KEGG_Graft.versus.host.disease	-0.204636	0.207364	-0.663895	0	[-0.27, -0.14]
UBE2K	-0.206824	0.37641	-1.09821	0.34985	[-0.32, -0.09]
burdenScore_KEGG_Viral.myocarditis	-0.208964	0.207925	-0.718945	0	[-0.27, -0.15]
burdenScore_KEGG_Type.I.diabetes.mellitus	-0.210088	0.210017	-0.68068	0	[-0.27, -0.15]
NP3PSTBL.z	-0.210741	0.565978	-1.67677	0.811479	[-0.38, -0.04]
RBD.BL	-0.212329	0.911189	-2.03963	1.78482	[-0.49, 0.06]
burdenScore_KEGG_Autoimmune.thyroid.disease	-0.212376	0.211276	-0.677467	0	[-0.28, -0.15]
burdenScore_KEGG_Allograft.rejection	-0.213674	0.213634	-0.695143	0	[-0.28, -0.15]
rs6532194_2.0	-0.213886	0.758479	-1.94587	1.16574	[-0.45, 0.02]
NP3FTAP_IL	-0.215679	0.603645	-1.5453	0.981384	[-0.4, -0.03]
NP1DDS.z	-0.222959	0.77831	-2.16528	1.10686	[-0.46, 0.01]
rs11248060_2.0	-0.224085	0.580556	-1.47398	0.878506	[-0.46, 0.01]
NP2HYGN.V01	-0.229491	0.668285	-1.79912	0.877722	[-0.43, -0.03]
rs12921479_1.0	-0.230057	0.830645	-2.28184	1.37368	[-0.48, 0.02]
rs7702187_1.0	-0.237912	0.872942	-2.07133	1.51909	[-0.5, 0.02]
burdenScore_KEGG_Amphetamine.addiction	-0.239571	0.602679	-1.49979	0.696756	[-0.42, -0.06]
NP3KTRM_IL.z	-0.240925	0.744724	-1.97039	1.23768	[-0.46, -0.02]
NP3KTRM_IL	-0.250518	0.642143	-1.76461	0.888441	[-0.44, -0.06]
NP3LGAG_IL	-0.252984	0.699747	-1.79677	0.866336	[-0.46, -0.04]
burdenScore_KEGG_Phagosome	-0.256536	0.230267	-0.734319	0	[-0.33, -0.19]
rs72470545_1.0	-0.259566	0.913091	-1.95394	1.10674	[-0.73, 0.21]
UPDRS.BL	-0.261651	0.270721	-0.817816	0	[-0.34, -0.18]
rs11868035_1.0	-0.263365	0.903845	-2.28645	1.31488	[-0.54, 0.01]
burdenScore_KEGG_Th17.cell.differentiation	-0.26707	0.226138	-0.751071	0	[-0.34, -0.2]
burdenScore_KEGG_Asthma	-0.267431	0.25255	-0.925493	0	[-0.34, -0.19]
rs2736990_2.0	-0.272944	0.700201	-1.92069	0.937156	[-0.48, -0.06]
burdenScore_NeuroMMSig_Neurotrophic.subgraph	-0.27534	0.733741	-2.01495	1.07163	[-0.5, -0.05]
burdenScore_KEGG_Epstein.Barr.virus.infection	-0.277743	0.252421	-0.815851	0	[-0.35, -0.2]
NP3FACXP.V01	-0.278108	0.588057	-1.50146	0.817732	[-0.45, -0.1]
burdenScore_Reactome_Translocation.of.ZAP.70.to.Immunological.synapse.Homo.sapiens.R.HSA.202430	-0.283575	0.221051	-0.767427	0	[-0.35, -0.22]
burdenScore_Reactome_Phosphorylation.of.CD3.and.TCR.zeta.chains.Homo.sapiens.R.HSA.202427	-0.284111	0.220518	-0.776201	0	[-0.35, -0.22]
burdenScore_Reactome_PD.1.signaling.Homo.sapiens.R.HSA.389948	-0.28488	0.221172	-0.774156	0	[-0.35, -0.22]
NP3FACXP	-0.288565	0.696534	-2.04232	0.958138	[-0.5, -0.08]
burdenScore_KEGG_Tuberculosis	-0.288752	0.227046	-0.788164	0	[-0.36, -0.22]
TD.z	-0.29401	0.546989	-1.55763	0.528324	[-0.46, -0.13]
NP3RTAL_IL	-0.302479	0.690146	-1.90261	1.26127	[-0.51, -0.09]
pgs_pgscatalog_PGS000902	-0.308157	0.618581	-1.69725	0.976737	[-0.49, -0.12]
CSF.Alpha.synuclein	-0.308253	0.524839	-1.63344	0.0585511	[-0.47, -0.15]
rs6812193_1.0	-0.313013	0.881806	-2.2651	1.42552	[-0.58, -0.05]
rs141863958_1.0	-0.314094	0.672134	-1.97529	0.790501	[-0.54, -0.09]
rs823128_1.0	-0.315052	1.17158	-3.52127	1.34239	[-0.67, 0.04]
burdenScore_Reactome_Metabolism.Homo.sapiens.R.HSA.1430728	-0.317335	0.755249	-2.38466	0.85323	[-0.54, -0.09]
NP3FTAP_CL	-0.326514	0.568627	-1.71795	0.605295	[-0.5, -0.16]
NP3RIGN.V01	-0.331994	0.795478	-2.139	0.901772	[-0.57, -0.09]
burdenScore_NeuroMMSig_Vitamin.subgraph	-0.33572	0.622982	-1.99764	0.604134	[-0.52, -0.15]
PSMC4	-0.341534	0.79734	-1.68347	0.778289	[-0.58, -0.1]
NP1COG	-0.343047	0.798666	-2.26233	1.12039	[-0.58, -0.1]
burdenScore_KEGG_Rheumatoid.arthritis	-0.344341	0.247202	-0.906058	0	[-0.42, -0.27]
NP3RTAL_CL.V01	-0.347528	0.704986	-2.01692	0.652927	[-0.56, -0.14]
rs2414739_1.0	-0.349134	0.978988	-2.73738	1.66789	[-0.64, -0.05]
NP1DDS	-0.353824	0.711873	-2.01894	0.846837	[-0.59, -0.12]
rs3793947_2.0	-0.354696	0.949624	-2.55193	1.60076	[-0.64, -0.07]
burdenScore_KEGG_Hematopoietic.cell.lineage	-0.367269	0.287137	-1.1393	0	[-0.45, -0.28]
GDS.BL	-0.373151	0.779548	-2.23798	0.863557	[-0.61, -0.14]
burdenScore_KEGG_Intestinal.immune.network.for.IgA.production	-0.376738	0.258279	-0.97799	0	[-0.45, -0.3]
rs9917256_2.0	-0.381896	0.668237	-1.72966	0.874881	[-0.6, -0.17]
NP3RTAU_IL.z	-0.390229	0.773861	-1.89907	1.0078	[-0.62, -0.16]
rs3027247_1.0	-0.390962	0.771394	-1.97349	1.0396	[-0.62, -0.16]
burdenScore_KEGG_Leishmaniasis	-0.399087	0.271262	-1.02256	0	[-0.48, -0.32]
rs11158026_1.0	-0.401741	0.879505	-2.65383	0.927719	[-0.67, -0.14]
NP1DPRS.z	-0.405087	0.811479	-2.3803	0.847608	[-0.65, -0.16]
NP3KTRM_IL.V01	-0.409164	0.72206	-2.07156	0.705508	[-0.63, -0.19]
SCOPA.BL	-0.410899	0.742527	-2.40182	0.592287	[-0.63, -0.19]
burdenScore_KEGG_Staphylococcus.aureus.infection	-0.422598	0.280722	-1.0545	0	[-0.51, -0.34]
rs823114_2.0	-0.428399	0.66002	-1.99095	0.518232	[-0.63, -0.23]
NP2SALV.V01	-0.431053	0.764574	-2.33196	0.801648	[-0.66, -0.2]
rs7984966_1.0	-0.437989	0.896689	-2.55105	1.14774	[-0.71, -0.17]
NP3RTAU_IL	-0.438666	0.657655	-2.1541	0.601395	[-0.64, -0.24]
rs6599388_2.0	-0.439111	0.901491	-2.77295	0.960498	[-0.71, -0.17]
NP2SWAL.V01	-0.444499	0.831172	-2.36077	0.925307	[-0.69, -0.19]
ALDH1A1	-0.456563	0.673665	-2.27712	0.590408	[-0.66, -0.25]
rs2414739_2.0	-0.459882	0.917126	-2.45674	1.33637	[-0.74, -0.18]
rs11868035_2.0	-0.48377	0.992063	-2.80395	1.38264	[-0.78, -0.19]
rs329648_1.0	-0.48723	0.965194	-2.89737	1.19863	[-0.78, -0.2]
PIGD.V01	-0.490748	0.541488	-1.6841	0.122065	[-0.65, -0.33]
NP3RTAU_IL.V01	-0.509939	0.599516	-1.86334	0.238501	[-0.69, -0.33]
NP1DDS.V01	-0.51057	0.728399	-2.27791	0.563789	[-0.73, -0.29]
NP3PTRM_IL.z	-0.512483	0.682326	-2.04182	0.476565	[-0.72, -0.31]
NP2TURN.z	-0.514118	0.908624	-2.62077	1.16276	[-0.79, -0.24]
burdenScore_KEGG_Toxoplasmosis	-0.516471	0.521412	-2.10686	0	[-0.67, -0.36]
burdenScore_NeuroMMSig_Disaccharide.metabolism.subgraph	-0.517247	0.74329	-2.32068	0.633819	[-0.74, -0.29]
NP3PTRM_IL	-0.533175	0.759979	-2.38583	0.556479	[-0.76, -0.3]
NP2SALV.z	-0.53379	0.881428	-2.58746	0.637177	[-0.8, -0.27]
rs11026412_1.0	-0.539378	0.935494	-2.90886	1.09862	[-0.82, -0.26]
PGK1	-0.545157	0.54608	-1.85215	0	[-0.71, -0.38]
rs34372695_1.0	-0.552621	0.694634	-2.01178	0.402752	[-0.76, -0.34]
rs10121009_2.0	-0.558219	0.908503	-2.70605	1.21306	[-0.83, -0.28]
rs823156_1.0	-0.560646	0.996629	-3.14639	1.32096	[-0.86, -0.26]
NP3PRSP_CL.z	-0.564506	0.701172	-2.18633	0.442777	[-0.78, -0.35]
rs849898_2.0	-0.572881	0.922618	-2.24786	0.946501	[-0.85, -0.3]
NP3RTCON.z	-0.583239	0.761442	-2.35914	0.414545	[-0.81, -0.35]
NP2RISE.V01	-0.58658	0.776399	-2.42445	0.437654	[-0.82, -0.35]
NP3RIGN	-0.591696	0.875627	-2.56695	0.632187	[-0.85, -0.33]
rs11248060_1.0	-0.596438	0.762705	-2.4362	0.247137	[-0.83, -0.37]
rs3027247_2.0	-0.600181	0.832084	-2.61974	0.462687	[-0.85, -0.35]
rs62120679_1.0	-0.601498	0.975037	-3.04808	1.22265	[-0.89, -0.31]
rs1941184_1.0	-0.614625	1.16075	-3.68906	1.16832	[-0.96, -0.27]
NP3PTRM_CL.z	-0.614798	0.913102	-2.38817	0.693832	[-0.89, -0.34]
NP2HYGN	-0.620913	0.969461	-2.28953	1.43667	[-0.91, -0.33]
rs1555399_1.0	-0.622178	0.890014	-2.83613	0.839851	[-0.89, -0.35]
rs4964469_1.0	-0.622185	1.01205	-2.87853	1.26006	[-0.93, -0.32]
PIGD.BL	-0.625647	0.575623	-1.93932	0	[-0.8, -0.45]
rs1362858_1.0	-0.625921	0.901977	-2.75306	0.652128	[-0.9, -0.35]
burdenScore_KEGG_mTOR.signaling.pathway	-0.629001	0.70654	-2.53656	0.126877	[-0.84, -0.42]
rs11711441_1.0	-0.635682	0.739458	-2.09993	0.701912	[-0.86, -0.41]
NP3PTRM_IL.V01	-0.641719	0.665433	-2.19368	0.069287	[-0.84, -0.44]
burdenScore_NeuroMMSig_Phosphatidylinositol.3.subgraph	-0.642217	1.11009	-3.40062	0.596011	[-0.98, -0.31]
NP3POSTR.z	-0.647855	0.996733	-2.49882	1.11457	[-0.95, -0.35]
burdenScore_KEGG_Phosphatidylinositol.signaling.system	-0.660927	0.835226	-2.86752	0.353662	[-0.91, -0.41]
SKP1	-0.66104	0.773443	-2.47726	0.379745	[-0.89, -0.43]
burdenScore_KEGG_Amoebiasis	-0.664465	0.948413	-3.42144	0.284622	[-0.95, -0.38]
NP2SWAL	-0.68056	0.979007	-2.99418	0.949467	[-0.97, -0.39]
burdenScore_KEGG_Cocaine.addiction	-0.691834	0.777237	-2.44079	0.276304	[-0.93, -0.46]
burdenScore_KEGG_Hepatocellular.carcinoma	-0.693926	0.70772	-2.6526	0	[-0.91, -0.48]
rs12063142_1.0	-0.695577	0.996401	-2.85799	0.949958	[-1.0, -0.4]
UPDRS2.BL	-0.697704	0.477846	-1.6531	0	[-0.84, -0.55]
NP2WALK	-0.711311	0.765181	-2.26289	0.116839	[-0.94, -0.48]
rs7077361_2.0	-0.713068	1.29044	-3.98995	1.69387	[-1.12, -0.3]
rs10464059_1.0	-0.722725	0.949105	-3.29289	0.689456	[-1.01, -0.44]
rs8118008_2.0	-0.730397	0.879461	-2.85547	0.491091	[-0.99, -0.47]
rs14235_1.0	-0.734685	0.890457	-2.63728	0.515317	[-1.0, -0.47]
rs1480597_1.0	-0.734828	1.03103	-3.38443	0.600418	[-1.04, -0.42]
NP3LGAG_CL.z	-0.735716	0.961311	-3.19129	0.457436	[-1.02, -0.45]
rs356182_1.0	-0.743159	0.94839	-3.52647	0.350806	[-1.03, -0.46]
rs8118008_1.0	-0.764919	1.12633	-3.11628	0.880713	[-1.1, -0.43]
rs6265_1.0	-0.766766	1.13848	-3.14254	1.04072	[-1.11, -0.42]
SFT.BL	-0.772671	0.887831	-2.74055	0.873803	[-1.04, -0.51]
NP1APAT.V01	-0.776248	0.743973	-2.32656	0.042607	[-1.0, -0.55]
rs199498_2.0	-0.796148	0.824427	-2.52117	0.0953415	[-1.04, -0.55]
NP3RTAL_CL	-0.82862	0.845559	-2.99878	0.189769	[-1.08, -0.57]
rs1630500_1.0	-0.859025	1.00164	-3.11723	0.707177	[-1.16, -0.56]
rs34311866_2.0	-0.874917	0.901472	-2.90473	0.340725	[-1.15, -0.6]
EDUCYRS	-0.88861	1.03794	-3.08117	0.585012	[-1.2, -0.58]
burdenScore_NeuroMMSig_Matrix.metalloproteinase.subgraph	-0.925449	1.07751	-3.01586	0.646553	[-1.25, -0.6]
rs10746953_2.0	-0.93036	1.15921	-3.82717	0.519997	[-1.28, -0.58]
rs6482992_1.0	-0.954358	0.987226	-3.21141	0.0424726	[-1.25, -0.66]
NP2FREZ.z	-0.957071	0.81944	-3.20673	0	[-1.2, -0.71]
rs17565841_1.0	-0.984235	1.12152	-3.62603	0.549927	[-1.32, -0.65]
NP2HWRT	-0.987566	0.920015	-2.82395	0.00790673	[-1.26, -0.71]
NP3KTRM_CL	-1.00035	1.06043	-3.03471	0.00197195	[-1.32, -0.68]
NP2FREZ.V01	-1.00642	1.05615	-3.47914	0.211958	[-1.32, -0.69]
rs7577851_1.0	-1.01283	1.12786	-3.82118	0.271184	[-1.35, -0.67]
NP3HMOV_IL.z	-1.02017	0.958299	-3.13724	0.0781622	[-1.31, -0.73]
NP3RTAL_IL.V01	-1.02406	0.994199	-3.16583	0.636628	[-1.32, -0.73]
rs17000647_1.0	-1.02893	1.09784	-3.49629	0.0833228	[-1.36, -0.7]
rs6265_2.0	-1.03144	1.03517	-3.39006	0.504241	[-1.35, -0.72]
rs11865038_1.0	-1.03513	1.05169	-3.30393	0.31549	[-1.35, -0.72]
rs12817488_1.0	-1.04581	0.957595	-3.34156	0.0494821	[-1.33, -0.76]
pgs_pgscatalog_PGS000056	-1.04662	0.945215	-3.30149	0	[-1.33, -0.76]
rs9275326_1.0	-1.0596	0.978346	-3.48055	0	[-1.35, -0.77]
rs7118648_1.0	-1.06387	1.07537	-3.37306	0.484964	[-1.39, -0.74]
rs17497526_1.0	-1.06395	1.14856	-3.6698	0.356933	[-1.41, -0.72]
rs849898_1.0	-1.08622	1.06895	-3.52633	0.652052	[-1.41, -0.76]
NP1ANXS.V01	-1.09201	0.94764	-3.2223	0	[-1.38, -0.81]
rs3935740_1.0	-1.09282	1.15192	-3.56384	0.382339	[-1.44, -0.75]
NP1PAIN	-1.10637	1.02398	-3.42783	0.204123	[-1.41, -0.8]
NP3PTRM_CL.V01	-1.11698	1.02502	-3.40837	0.0541001	[-1.43, -0.81]
NP3RTAL_IL.z	-1.12105	1.25167	-3.68363	0.804443	[-1.5, -0.74]
NP2HWRT.V01	-1.15186	1.0285	-3.40614	0.105864	[-1.46, -0.84]
burdenScore_Reactome_Norepinephrine.Neurotransmitter.Release.Cycle.Homo.sapiens.R.HSA.181430	-1.16085	0.978375	-3.34063	0	[-1.46, -0.87]
STAI.State.BL	-1.17096	0.883062	-3.36046	0	[-1.44, -0.91]
NP1HALL.V01	-1.18286	0.985537	-3.36737	0.0264217	[-1.48, -0.89]
NP1APAT.z	-1.20261	1.07308	-3.21729	0.0760205	[-1.53, -0.88]
rs11060180_1.0	-1.23967	1.22747	-3.89458	0.136935	[-1.61, -0.87]
rs6430538_1.0	-1.25782	1.22145	-4.22517	0.196904	[-1.63, -0.89]
NP1COG.V01	-1.26522	1.00568	-3.48697	0.201972	[-1.57, -0.96]
NP1COG.z	-1.31438	1.10879	-3.64376	0	[-1.65, -0.98]
rs2823357_1.0	-1.34333	1.06188	-3.80658	0.0255285	[-1.66, -1.02]
rs2338971_2.0	-1.34478	1.22381	-4.03637	0.207184	[-1.71, -0.98]
rs6783485_1.0	-1.40312	1.13401	-3.86462	0.024768	[-1.74, -1.06]
rs12959200_2.0	-1.40312	1.17272	-4.427	0.0391792	[-1.79, -1.01]
rs2395163_1.0	-1.42061	1.16268	-3.94904	0.0834186	[-1.77, -1.07]
BJLOT.BL	-1.43479	1.16625	-3.89048	0.166068	[-1.79, -1.08]
rs14235_2.0	-1.44996	1.44046	-4.57427	0.055941	[-1.88, -1.02]
rs816535_1.0	-1.50182	1.19593	-4.09774	0.135971	[-1.86, -1.14]
rs76763715_1.0	-1.527	1.13546	-3.96903	0.0116948	[-1.9, -1.15]
burdenScore_Reactome_trans.Golgi.Network.Vesicle.Budding.Homo.sapiens.R.HSA.199992	-1.58654	0.923484	-3.49487	-0.0733592	[-1.86, -1.31]
rs959573_2.0	-1.58672	1.18455	-4.28927	0	[-1.94, -1.23]
burdenScore_Reactome_Clathrin.derived.vesicle.budding.Homo.sapiens.R.HSA.421837	-1.59166	0.923932	-3.54149	-0.067817	[-1.87, -1.31]
rs117896735_1.0	-1.61093	1.25414	-4.61175	0.0358649	[-1.99, -1.23]
rs591323_1.0	-1.61117	1.23037	-4.38127	0	[-1.98, -1.24]
NP3PSTBL.V01	-1.61874	1.19126	-4.0688	0	[-1.98, -1.26]
NP2RISE	-1.62125	1.11064	-4.07004	0	[-1.96, -1.29]
NP3RIGL_CL	-1.63404	0.982539	-4.00801	0	[-1.93, -1.34]
rs10918270_1.0	-1.63703	1.22533	-4.61473	0	[-2.01, -1.27]
rs997277_2.0	-1.65314	1.2498	-4.50956	0.0104844	[-2.03, -1.28]
rs12726330_1.0	-1.66407	0.745275	-3.08005	-0.203916	[-1.89, -1.44]
rs35749011_1.0	-1.66407	0.745275	-3.08005	-0.203916	[-1.89, -1.44]
rs6465122_1.0	-1.73288	1.2898	-4.52571	0	[-2.12, -1.35]
NP3HMOV_CL.z	-1.74716	1.02209	-4.09478	0	[-2.05, -1.44]
rs10767971_1.0	-1.80416	1.32536	-4.70121	0	[-2.2, -1.41]
rs67383717_1.0	-1.82632	1.41675	-4.9407	0	[-2.25, -1.4]
NP3PSTBL	-1.84407	1.03936	-4.43408	0	[-2.16, -1.53]
pgs_pgscatalog_PGS000123	-1.8756	1.06271	-4.16023	0	[-2.2, -1.56]
NP3RISNG	-1.88015	1.09875	-4.50252	-0.0576394	[-2.21, -1.55]
NP3RIGU_IL.V01	-1.88016	1.12145	-4.21485	0	[-2.22, -1.54]
rs6532194_1.0	-1.88231	1.32142	-5.10162	0	[-2.28, -1.49]
rs9323124_1.0	-1.90155	1.50592	-5.08252	0	[-2.35, -1.45]
NP1ANXS	-2.05491	1.14772	-4.43488	-0.000673047	[-2.4, -1.71]
ESS.BL	-2.08119	1.43106	-5.5248	0	[-2.51, -1.65]
NP3RIGU_IL	-2.12538	1.21515	-5.34133	-0.0907819	[-2.49, -1.76]
NP3RIGL_IL.V01	-2.19531	1.26283	-4.83681	-0.0137515	[-2.57, -1.82]
NP3RIGL_IL	-2.21209	1.15	-4.67667	-0.172665	[-2.56, -1.87]
rs1536076_1.0	-2.22375	1.4372	-5.78002	0	[-2.66, -1.79]
NP1HALL.z	-2.26422	1.07854	-4.27384	-0.0491368	[-2.59, -1.94]
rs10797576_1.0	-2.36191	1.37034	-5.94528	0	[-2.77, -1.95]
NP1FATG	-2.39678	1.34591	-5.63039	-0.0151955	[-2.8, -1.99]
NP2HOBB	-2.43518	1.38141	-5.14665	-0.250688	[-2.85, -2.02]
rs1879553_1.0	-2.48628	1.536	-5.84364	0	[-2.95, -2.02]
rs199347_2.0	-2.58804	1.51843	-5.50094	-0.406933	[-3.04, -2.13]

## Sheet: slow_coefficients_bl
	Mean	SD	2.5% Percentile	97.5% Percentile	Bonferroni corrected 95% CI
NP1ANXS	3.5406	1.80267	0.440485	7.87599	[3.02, 4.06]
ESS.BL	3.42266	1.76615	0.406927	7.39474	[2.91, 3.93]
NP2HOBB	3.23676	1.97175	0.207286	7.92712	[2.67, 3.81]
rs12959200_2.0	2.90787	1.4265	0.4391	5.73994	[2.46, 3.35]
rs2839398_2.0	2.76837	1.66376	0	6.58304	[2.02, 3.52]
SFT.BL	2.60714	1.55623	0.129977	6.00016	[2.16, 3.06]
NP3PSTBL	2.60614	1.53265	0.236174	5.95823	[2.16, 3.05]
rs2414739_1.0	2.40999	1.58677	0	6.15794	[1.95, 2.87]
PIGD.BL	2.39395	1.21996	0.136143	4.97638	[2.04, 2.75]
rs199347_2.0	2.32515	1.25137	0.0977983	5.60899	[1.96, 2.69]
NP3RIGU_IL	2.31117	1.50431	0	5.77178	[1.88, 2.75]
pgs_pgscatalog_PGS000123	2.24258	1.05533	0.359262	4.63028	[1.94, 2.55]
rs17565841_1.0	2.23868	1.41979	0	5.59085	[1.83, 2.65]
rs67383717_1.0	2.22781	1.64519	-0.018536	6.09097	[1.75, 2.7]
burdenScore_NeuroMMSig_Vitamin.subgraph	2.20164	1.16785	0.341934	4.56287	[1.86, 2.54]
rs117896735_1.0	2.1979	1.37702	0	5.53465	[1.8, 2.6]
NP1FATG	2.11659	1.4718	0	6.09025	[1.69, 2.54]
BJLOT.BL	2.108	1.60329	-0.134394	5.57766	[1.65, 2.57]
NP3RIGL_IL	2.10422	1.29016	0	4.9335	[1.73, 2.48]
rs1879553_1.0	2.04217	1.518	-0.418434	5.21754	[1.6, 2.48]
rs10767971_1.0	1.98551	1.57233	-0.31978	5.26303	[1.53, 2.44]
rs11868035_1.0	1.93442	1.4939	-0.069876	5.29358	[1.5, 2.37]
NP3RIGL_CL	1.89082	1.45664	0	5.49736	[1.47, 2.31]
rs76904798_1.0	1.88201	1.26854	0	4.63227	[1.52, 2.25]
rs7118648_1.0	1.83032	1.4679	0	4.9711	[1.41, 2.25]
Abeta.42	1.81888	1.40984	0.000519174	5.07344	[1.41, 2.23]
rs7577851_1.0	1.81442	1.31912	0	4.76936	[1.43, 2.2]
rs6265_2.0	1.81393	1.50248	-0.0505732	5.39915	[1.38, 2.25]
burdenScore_KEGG_Amoebiasis	1.80758	1.24083	0	4.39633	[1.45, 2.17]
rs11865038_1.0	1.77903	1.32636	-0.135227	5.27008	[1.4, 2.16]
rs12817488_1.0	1.72388	1.34656	0	4.56235	[1.34, 2.11]
rs7577851_2.0	1.68008	1.36047	-0.435103	4.79957	[1.29, 2.07]
rs10797576_1.0	1.64725	1.48142	-0.643974	4.94291	[1.22, 2.07]
NP2WALK	1.63067	1.31799	-0.112806	4.1792	[1.25, 2.01]
NP3RTAL_CL	1.62137	1.29534	-0.595217	4.23272	[1.25, 2.0]
STAI.State.BL	1.59688	1.26846	-0.0265638	4.59598	[1.23, 1.96]
rs76763715_1.0	1.5955	1.63754	-1.09315	4.7825	[1.06, 2.13]
rs10788972_2.0	1.55038	1.31141	-0.305986	4.10279	[1.17, 1.93]
rs11868035_2.0	1.52409	1.32398	-0.203531	4.49303	[1.14, 1.91]
rs11248060_2.0	1.4988	1.0182	0	3.69635	[1.09, 1.91]
rs3027247_1.0	1.44583	1.13689	-0.443191	3.83922	[1.12, 1.77]
rs12431733_1.0	1.37793	1.22662	-0.346451	3.97072	[1.02, 1.73]
rs849898_1.0	1.36246	1.12008	-0.171274	3.61862	[1.04, 1.69]
rs10464059_1.0	1.35759	1.12146	-0.171123	3.97307	[1.03, 1.68]
rs1442190_1.0	1.34386	1.35051	-0.605203	4.47869	[0.95, 1.73]
burdenScore_NeuroMMSig_Matrix.metalloproteinase.subgraph	1.34289	1.31198	-0.479127	4.82685	[0.96, 1.72]
rs6430538_1.0	1.30743	1.36729	-0.492846	4.4369	[0.91, 1.7]
pgs_pgscatalog_PGS000902	1.30299	0.895137	0	3.33934	[1.04, 1.56]
rs2823357_1.0	1.29735	1.40781	-1.18274	3.97281	[0.89, 1.7]
rs10918270_1.0	1.28803	1.28613	-0.341705	4.14174	[0.92, 1.66]
CSF.Alpha.synuclein	1.27281	1.16852	-0.0332822	4.26466	[0.94, 1.61]
rs9275326_1.0	1.26726	1.15948	-0.344414	3.83284	[0.93, 1.6]
rs199498_2.0	1.26332	1.03592	0	3.62146	[0.96, 1.56]
burdenScore_NeuroMMSig_Disaccharide.metabolism.subgraph	1.2325	1.00975	-0.0799885	3.21459	[0.94, 1.52]
rs17497526_1.0	1.23082	1.39035	-0.56513	3.9214	[0.83, 1.63]
rs17000647_1.0	1.19374	1.23888	-0.446478	4.18922	[0.84, 1.55]
rs1362858_1.0	1.16291	1.29988	-1.11472	4.15397	[0.79, 1.54]
rs10121009_2.0	1.16028	1.45506	-1.10643	4.58258	[0.74, 1.58]
rs7984966_1.0	1.1584	1.21173	-0.717056	3.43922	[0.81, 1.51]
NP2HWRT	1.15693	1.115	-0.400386	3.66168	[0.84, 1.48]
rs1491942_1.0	1.14568	1.06894	-0.0857822	3.25817	[0.84, 1.45]
rs12726330_1.0	1.14208	0.921852	-0.0855573	3.43314	[0.88, 1.41]
rs35749011_1.0	1.14208	0.921852	-0.0855573	3.43314	[0.88, 1.41]
rs2414739_2.0	1.12836	1.39109	-0.80789	4.71964	[0.73, 1.53]
rs11158026_1.0	1.1017	1.24439	-0.866813	4.35778	[0.74, 1.46]
burdenScore_Reactome_Norepinephrine.Neurotransmitter.Release.Cycle.Homo.sapiens.R.HSA.181430	1.08653	0.937571	-0.0327192	3.46371	[0.82, 1.36]
rs1630500_1.0	1.07196	1.236	-0.812547	3.91988	[0.72, 1.43]
NP3FTAP_IL	1.063	1.33143	-1.10594	3.99413	[0.68, 1.45]
NP2SWAL	1.01361	1.57078	-1.50915	4.22046	[0.56, 1.47]
rs959573_2.0	1.00337	1.27122	-1.07696	3.72853	[0.64, 1.37]
NP3KTRM_CL	0.995791	1.25796	-1.19883	4.03658	[0.63, 1.36]
rs1474055_1.0	0.988712	0.731871	-0.0880024	2.39293	[0.78, 1.2]
rs11060180_1.0	0.982758	1.05575	-0.202623	3.25175	[0.68, 1.29]
rs356182_1.0	0.95125	0.998044	-0.401032	3.19686	[0.66, 1.24]
rs11724635_2.0	0.946508	0.938597	-0.0207566	3.1062	[0.68, 1.22]
burdenScore_KEGG_Insulin.resistance	0.939125	0.780293	0	2.79819	[0.71, 1.16]
NP3TTAP_CL	0.918997	1.34842	-1.22588	4.29776	[0.53, 1.31]
rs34311866_2.0	0.91301	1.0225	-0.254387	3.09895	[0.62, 1.21]
burdenScore_KEGG_Cocaine.addiction	0.881183	1.06394	-0.225229	4.07114	[0.57, 1.19]
NP3RIGN	0.874855	1.08909	-0.681988	3.05476	[0.56, 1.19]
rs2102808_1.0	0.874116	0.699593	-0.188148	2.2442	[0.67, 1.08]
rs3027247_2.0	0.855969	1.27954	-1.32911	3.28937	[0.49, 1.23]
rs11060180_2.0	0.843463	1.26304	-1.2429	3.49216	[0.48, 1.21]
rs4778720_2.0	0.840706	1.17415	-0.68138	3.99516	[0.5, 1.18]
NP3RTAU_CL	0.828108	1.19188	-1.12976	3.21291	[0.48, 1.17]
rs14235_2.0	0.812724	1.10065	-0.644517	3.19282	[0.5, 1.13]
rs10513789_2.0	0.801231	0.920519	-0.651645	2.56548	[0.54, 1.07]
rs6482992_1.0	0.797314	1.16195	-1.15845	3.63019	[0.46, 1.13]
rs6465122_2.0	0.781571	1.32787	-1.86767	3.76329	[0.4, 1.16]
NP3TTAP_IL	0.781244	1.08818	-0.939529	3.13891	[0.47, 1.1]
rs823128_1.0	0.773742	1.06022	-1.30998	2.98072	[0.47, 1.08]
rs3935740_1.0	0.763194	1.25746	-1.31446	3.7236	[0.4, 1.13]
rs3793947_2.0	0.748359	1.24786	-1.22898	4.09001	[0.39, 1.11]
burdenScore_Reactome_trans.Golgi.Network.Vesicle.Budding.Homo.sapiens.R.HSA.199992	0.724967	0.66716	0	2.27858	[0.53, 0.92]
burdenScore_Reactome_Clathrin.derived.vesicle.budding.Homo.sapiens.R.HSA.421837	0.723916	0.664948	0	2.26292	[0.53, 0.92]
rs997277_2.0	0.715962	1.0868	-0.958874	3.04732	[0.4, 1.03]
rs2338971_2.0	0.71091	1.21954	-1.33007	3.35807	[0.36, 1.06]
NP3FACXP	0.693859	1.18889	-1.30395	3.30412	[0.35, 1.04]
rs816535_1.0	0.691046	1.19654	-1.26678	3.83485	[0.35, 1.04]
rs35507033_1.0	0.688059	1.31673	-1.888	3.87008	[0.29, 1.09]
NP3GAIT	0.684551	1.09364	-1.15398	2.88181	[0.37, 1.0]
rs9917256_1.0	0.680174	0.698629	-0.130425	2.26431	[0.48, 0.88]
rs3129882_1.0	0.674983	1.13318	-0.935196	3.47961	[0.35, 1.0]
rs34637584_1.0	0.671366	1.11759	-1.24995	3.02013	[0.3, 1.05]
rs849898_2.0	0.66226	1.1869	-1.30726	3.46904	[0.32, 1.0]
pgs_pgscatalog_PGS000056	0.65653	0.795475	-0.447678	2.48488	[0.43, 0.89]
rs1536076_1.0	0.654981	1.0678	-1.18796	3.13913	[0.35, 0.96]
NP3RTCON	0.64827	1.10298	-1.21918	3.15944	[0.33, 0.97]
rs12921479_2.0	0.637776	1.06809	-1.01779	3.00354	[0.33, 0.95]
burdenScore_KEGG_Hepatocellular.carcinoma	0.635553	0.72365	-0.214962	2.44191	[0.43, 0.84]
burdenScore_KEGG_mTOR.signaling.pathway	0.629872	0.79008	-0.544697	2.33442	[0.4, 0.86]
rs2395163_1.0	0.624631	1.12275	-1.2642	3.1403	[0.3, 0.95]
rs1564282_2.0	0.622789	0.521208	-0.00642271	1.68751	[0.37, 0.88]
rs11248051_2.0	0.622789	0.521208	-0.00642271	1.68751	[0.37, 0.88]
QUIP.BL	0.617202	1.37019	-1.85457	3.52329	[0.22, 1.01]
rs4538475_1.0	0.597512	0.965305	-0.94741	2.8653	[0.32, 0.88]
rs2736990_2.0	0.578433	1.01741	-0.954916	2.9959	[0.28, 0.87]
rs12637471_2.0	0.577817	0.781225	-0.730967	2.05833	[0.35, 0.8]
rs8118008_1.0	0.577613	0.962055	-0.86357	2.78684	[0.3, 0.86]
rs7702187_1.0	0.574105	1.16726	-1.55595	3.13557	[0.24, 0.91]
rs6465122_1.0	0.571217	1.11689	-1.55991	2.92946	[0.25, 0.89]
rs1480597_1.0	0.564382	1.05275	-1.4523	2.91306	[0.26, 0.87]
rs11248060_1.0	0.564165	0.743834	-0.448791	2.38179	[0.35, 0.78]
rs816535_2.0	0.552262	1.1441	-1.84386	2.77768	[0.22, 0.88]
MSEADLG.BL	0.535764	0.72661	-0.177918	2.40195	[0.33, 0.75]
rs6532194_1.0	0.529265	1.13085	-1.55524	2.87602	[0.2, 0.86]
rs10877840_2.0	0.522152	1.10762	-1.68636	2.92231	[0.2, 0.84]
NP2EAT	0.518953	1.15036	-1.79143	3.10004	[0.19, 0.85]
rs10958605_1.0	0.517782	1.13758	-1.33968	3.08751	[0.19, 0.85]
rs1994090_2.0	0.512275	1.18223	-1.50731	3.13667	[0.17, 0.85]
rs13153459_1.0	0.511853	0.947597	-1.00752	2.5186	[0.24, 0.79]
rs329648_1.0	0.500236	1.07161	-1.5684	2.8369	[0.19, 0.81]
rs4698412_2.0	0.497932	0.756877	-0.6207	2.46128	[0.28, 0.72]
rs6265_1.0	0.488596	1.16126	-1.67201	3.06699	[0.15, 0.82]
rs11931074_1.0	0.474728	0.910139	-1.09736	2.55951	[0.21, 0.74]
rs33958906_1.0	0.468277	1.36814	-1.74157	3.72793	[0.07, 0.86]
rs1941184_1.0	0.455321	1.14145	-1.84798	3.03694	[0.13, 0.78]
NP3LGAG_IL	0.445943	1.20136	-1.66296	3.47208	[0.1, 0.79]
rs10746953_1.0	0.432939	1.0272	-1.35013	2.48695	[0.14, 0.73]
NP3FTAP_CL	0.428653	1.04381	-1.41457	2.74714	[0.13, 0.73]
rs14235_1.0	0.426779	1.20263	-2.79888	2.59887	[0.08, 0.77]
rs6599389_2.0	0.426498	0.85028	-1.21875	2.2802	[0.15, 0.71]
rs4837628_2.0	0.426479	1.09062	-1.65755	2.89925	[0.11, 0.74]
rs12063142_1.0	0.416681	1.01083	-1.31271	2.96054	[0.12, 0.71]
rs11186_1.0	0.394209	1.18377	-1.98731	3.06718	[0.05, 0.74]
burdenScore_NeuroMMSig_LRRK2.subgraph	0.392789	0.727667	-0.747525	2.09164	[0.18, 0.6]
rs9323124_1.0	0.386515	1.21536	-2.20568	2.62342	[0.04, 0.74]
UPDRS2.BL	0.384924	0.511934	-0.0459622	1.42033	[0.24, 0.53]
rs1491942_2.0	0.382531	1.02202	-1.44272	2.82824	[0.09, 0.68]
rs78736162_1.0	0.380718	1.08044	-2.01857	2.65242	[0.07, 0.69]
rs9917256_2.0	0.369671	0.87154	-1.25499	2.37508	[0.11, 0.63]
rs7077361_2.0	0.360517	1.19549	-2.25396	3.10292	[-0.0, 0.72]
PUTAMENL.SC	0.359254	0.675533	-0.160076	2.33488	[0.16, 0.55]
rs2275336_1.0	0.356617	1.04687	-2.06528	2.77328	[0.05, 0.66]
EDUCYRS	0.349096	0.913784	-1.31718	2.50771	[0.09, 0.61]
ALDH1A1	0.348306	0.698636	-0.527689	2.11364	[0.15, 0.55]
NP1PAIN	0.344945	1.36337	-2.156	3.58826	[-0.05, 0.74]
Serum.IGF.1	0.341173	0.87638	-1.10921	2.19619	[0.09, 0.59]
rs12185268_1.0	0.324764	0.350648	0	1.07131	[0.22, 0.43]
rs17649553_1.0	0.324764	0.350648	0	1.07131	[0.22, 0.43]
rs823114_2.0	0.311181	0.817271	-0.990167	2.36175	[0.08, 0.55]
rs12456492_1.0	0.280376	0.700135	-1.10352	1.84237	[0.08, 0.48]
rs4130047_1.0	0.280376	0.700135	-1.10352	1.84237	[0.08, 0.48]
rs2942168_1.0	0.273793	0.316809	0	1.04519	[0.18, 0.37]
rs8070723_1.0	0.273793	0.316809	0	1.04519	[0.18, 0.37]
rs17577094_1.0	0.273793	0.316809	0	1.04519	[0.18, 0.37]
HVLTIR.BL	0.270274	1.19345	-2.17916	2.73551	[-0.07, 0.61]
NP2FREZ	0.264372	1.09612	-1.99668	2.67917	[-0.05, 0.58]
UPDRS3.BL	0.254453	0.334323	-0.0261891	1.15578	[0.16, 0.35]
UPDRS3.OFF	0.254453	0.334323	-0.0261891	1.15578	[0.16, 0.35]
rs11026412_1.0	0.248807	1.1463	-1.73392	3.24245	[-0.08, 0.58]
PGK1	0.24496	0.527549	-0.471999	1.64234	[0.09, 0.4]
rs356219_1.0	0.244073	0.662593	-0.888991	2.11876	[0.05, 0.44]
NP3KTRM_IL	0.242441	0.995031	-1.52657	2.37233	[-0.04, 0.53]
HVLTDR.BL	0.241593	1.13745	-2.03398	2.4181	[-0.09, 0.57]
NP3LGAG_CL	0.233317	1.03194	-1.46732	2.35666	[-0.06, 0.53]
burdenScore_KEGG_Staphylococcus.aureus.infection	0.22683	0.24486	-0.0383567	0.785119	[0.16, 0.3]
burdenScore_KEGG_Leishmaniasis	0.219813	0.244679	-0.0606216	0.789355	[0.15, 0.29]
burdenScore_KEGG_Intestinal.immune.network.for.IgA.production	0.199979	0.238021	-0.150059	0.698965	[0.13, 0.27]
NP2HYGN	0.19886	1.18496	-2.0199	3.53193	[-0.14, 0.54]
GDS.BL	0.19506	1.09726	-1.89848	2.50587	[-0.12, 0.51]
TD.BL	0.193735	0.488099	-0.479164	1.40726	[0.05, 0.33]
rs1555399_1.0	0.19106	0.999249	-1.87083	2.58524	[-0.1, 0.48]
burdenScore_KEGG_Rheumatoid.arthritis	0.189264	0.228064	-0.121573	0.667228	[0.12, 0.26]
burdenScore_KEGG_Toxoplasmosis	0.167781	0.370052	-0.332866	1.05886	[0.06, 0.27]
rs997277_1.0	0.161186	1.09679	-2.23845	2.50598	[-0.16, 0.48]
UPDRS.BL	0.154471	0.245758	-0.0100157	0.793266	[0.08, 0.23]
rs1555399_2.0	0.146337	0.884418	-1.73751	1.91852	[-0.11, 0.4]
burdenScore_KEGG_Tuberculosis	0.142728	0.218193	-0.127853	0.700447	[0.08, 0.21]
rs393152_1.0	0.13412	0.245309	-0.150934	0.797041	[0.06, 0.2]
NP3SPCH	0.130413	1.27372	-2.58314	3.18851	[-0.24, 0.5]
burdenScore_KEGG_Amphetamine.addiction	0.127867	0.59425	-0.938526	1.45233	[-0.04, 0.3]
rs6599388_1.0	0.125954	0.993273	-1.8962	2.29581	[-0.16, 0.41]
burdenScore_KEGG_Th17.cell.differentiation	0.120365	0.192818	-0.209374	0.548778	[0.06, 0.18]
rs1223271_1.0	0.117607	1.23339	-2.43956	2.88114	[-0.24, 0.47]
burdenScore_KEGG_Asthma	0.116693	0.221402	-0.287192	0.573457	[0.05, 0.18]
burdenScore_KEGG_Hematopoietic.cell.lineage	0.103707	0.198259	-0.269135	0.562061	[0.05, 0.16]
GAPDH	0.100634	0.483879	-0.890678	1.35086	[-0.04, 0.24]
burdenScore_Reactome_Translocation.of.ZAP.70.to.Immunological.synapse.Homo.sapiens.R.HSA.202430	0.0976268	0.126687	-0.0451782	0.418409	[0.06, 0.13]
burdenScore_Reactome_PD.1.signaling.Homo.sapiens.R.HSA.389948	0.0973425	0.127054	-0.0381445	0.422236	[0.06, 0.13]
CAUDATEL.SC	0.0970026	0.322542	-0.293623	0.926998	[0.0, 0.19]
burdenScore_NeuroMMSig_Transport.related.subgraph	0.0969484	0.918047	-1.61806	2.17997	[-0.17, 0.36]
rs34372695_1.0	0.0960632	0.660163	-1.32017	1.37775	[-0.09, 0.29]
rs356220_2.0	0.0940084	0.617757	-1.51229	1.30876	[-0.08, 0.27]
rs1941184_2.0	0.0896021	1.05748	-1.97084	2.44948	[-0.22, 0.39]
burdenScore_KEGG_Dopaminergic.synapse	0.0894668	0.658841	-1.0824	1.5679	[-0.1, 0.28]
burdenScore_Reactome_Metabolism.Homo.sapiens.R.HSA.1430728	0.079498	0.518182	-1.03804	1.27961	[-0.07, 0.23]
rs823118_2.0	0.0751124	0.801066	-1.62668	1.77186	[-0.16, 0.31]
rs10121009_1.0	0.0724115	1.07705	-2.28379	2.28954	[-0.24, 0.38]
rs356220_1.0	0.0712818	0.608981	-1.07034	1.4589	[-0.1, 0.25]
burdenScore_Reactome_Generation.of.second.messenger.molecules.Homo.sapiens.R.HSA.202433	0.0683491	0.113306	-0.0981905	0.359545	[0.04, 0.1]
rs4964469_1.0	0.0680325	1.04771	-2.09046	2.21737	[-0.23, 0.37]
rs591323_1.0	0.0652935	1.11867	-1.80221	2.29692	[-0.26, 0.39]
rs11012_2.0	0.0457272	0.42673	-0.716478	1.28582	[-0.08, 0.17]
SKP1	0.0454094	0.74201	-1.27628	1.74625	[-0.17, 0.26]
burdenScore_KEGG_Inflammatory.bowel.disease	0.0419604	0.189321	-0.358333	0.540509	[-0.01, 0.1]
NP2RISE	0.0400604	1.22957	-2.88088	2.35441	[-0.31, 0.39]
rs6812193_1.0	0.038501	1.07568	-2.5194	2.15855	[-0.27, 0.35]
burdenScore_KEGG_Phosphatidylinositol.signaling.system	0.0257999	0.911065	-1.81937	1.96973	[-0.24, 0.29]
PUTAMENCL.SC	0.0244481	0.261717	-0.428552	0.553999	[-0.05, 0.1]
burdenScore_KEGG_Epstein.Barr.virus.infection	0.016333	0.188069	-0.327118	0.603921	[-0.04, 0.07]
rs7984966_2.0	0.0135441	0.905257	-1.86228	1.99865	[-0.25, 0.27]
rs356219_2.0	0.0111759	0.580929	-1.58803	1.11158	[-0.16, 0.18]
PUTAMEN.SC	0.00877652	0.233985	-0.406907	0.564681	[-0.06, 0.08]
UBE2K	0.00343982	0.456881	-1.02866	1.00825	[-0.13, 0.14]
burdenScore_KEGG_HIF.1.signaling.pathway	9.94687e-07	0.530904	-1.21867	1.12064	[-0.15, 0.15]
burdenScore_MSA_UCB	-0.00167342	0.00942414	-0.0254485	0	[-0.0, 0.0]
burdenScore_PSP_UCB	-0.00187725	0.0104267	-0.0292928	0	[-0.0, 0.0]
PUTAMENIL.SC	-0.0117215	0.347969	-0.687195	0.612624	[-0.11, 0.09]
burdenScore_KEGG_Phagosome	-0.0136457	0.179347	-0.438951	0.493897	[-0.07, 0.04]
rs1480597_2.0	-0.0191194	0.82907	-2.01141	1.62365	[-0.32, 0.28]
NP1DDS	-0.0196997	1.25079	-2.7086	2.65554	[-0.42, 0.38]
NP3PTRM_IL	-0.0221499	0.987057	-2.22452	1.98004	[-0.31, 0.26]
STRIATUM.SC	-0.0326131	0.18198	-0.493691	0.283961	[-0.09, 0.02]
rs62120679_1.0	-0.0349667	1.13889	-2.48561	2.26854	[-0.36, 0.29]
CAUDATEIL.SC	-0.0350805	0.215665	-0.498543	0.404839	[-0.1, 0.03]
NP3RISNG	-0.0400155	1.33338	-2.64743	2.52744	[-0.42, 0.34]
burdenScore_KEGG_Allograft.rejection	-0.0433337	0.175473	-0.466376	0.403834	[-0.09, 0.01]
rs10788972_1.0	-0.0434225	0.942629	-2.13463	1.88457	[-0.32, 0.23]
rs591323_2.0	-0.0460616	0.853682	-1.73208	1.84334	[-0.29, 0.2]
CAUDATE.SC	-0.0476338	0.203427	-0.480879	0.279566	[-0.11, 0.01]
burdenScore_KEGG_Autoimmune.thyroid.disease	-0.0489391	0.173874	-0.47821	0.386522	[-0.1, 0.0]
burdenScore_KEGG_Type.I.diabetes.mellitus	-0.0506178	0.17629	-0.483946	0.405578	[-0.1, 0.0]
burdenScore_NeuroMMSig_Bcl.2.subgraph	-0.0512212	0.662426	-1.31039	1.4088	[-0.24, 0.14]
burdenScore_KEGG_Graft.versus.host.disease	-0.0542634	0.174557	-0.492295	0.355058	[-0.1, -0.0]
rs2242330_1.0	-0.0593334	1.09076	-2.2022	2.27129	[-0.37, 0.26]
CAUDATECL.SC	-0.0653644	0.246152	-0.670775	0.314035	[-0.14, 0.01]
burdenScore_KEGG_Viral.myocarditis	-0.0785092	0.17726	-0.507266	0.210995	[-0.13, -0.03]
rs199533_1.0	-0.0868957	0.37056	-1.05009	0.671476	[-0.19, 0.02]
PSMC4	-0.0883207	0.610223	-1.17644	1.20371	[-0.26, 0.09]
NP3PTRM_CL	-0.102339	0.969556	-2.18037	1.98292	[-0.38, 0.18]
burdenScore_NeuroMMSig_Synuclein.subgraph	-0.105707	1.08776	-2.14322	2.23784	[-0.42, 0.21]
rs11711441_2.0	-0.106593	0.955281	-2.01105	1.72039	[-0.42, 0.21]
burdenScore_NeuroMMSig_Mitochondrial.subgraph	-0.114329	0.663902	-1.51839	1.12678	[-0.31, 0.08]
rs10918270_2.0	-0.119337	1.03174	-2.13061	1.62685	[-0.42, 0.18]
rs183211_1.0	-0.11976	0.767744	-2.01518	1.51411	[-0.34, 0.1]
rs6532194_2.0	-0.129671	0.793994	-1.84463	1.47048	[-0.37, 0.12]
STA.BL	-0.132354	0.532696	-1.24164	0.89228	[-0.29, 0.02]
rs2823357_2.0	-0.143788	1.10649	-2.72129	1.95593	[-0.46, 0.18]
burdenScore_Reactome_Cytokine.Signaling.in.Immune.system.Homo.sapiens.R.HSA.1280215	-0.144645	0.285133	-0.960657	0.317903	[-0.23, -0.06]
NP3RTALJ	-0.145469	1.07149	-2.24078	1.7903	[-0.45, 0.16]
rs199515_1.0	-0.148215	0.423122	-1.25728	0.515184	[-0.27, -0.03]
LAMB2	-0.154771	0.698068	-1.88116	1.01279	[-0.36, 0.05]
rs4964469_2.0	-0.158893	1.19106	-3.2595	2.249	[-0.5, 0.18]
rs947211_1.0	-0.177612	0.827134	-2.33064	1.26553	[-0.42, 0.06]
rs11026412_2.0	-0.183983	1.04803	-2.58934	1.71144	[-0.49, 0.12]
rs7617877_1.0	-0.185967	0.982143	-2.24886	1.93822	[-0.47, 0.1]
rs823156_1.0	-0.187752	0.974244	-2.05755	1.46597	[-0.47, 0.09]
rs1362858_2.0	-0.190146	1.08079	-2.43553	2.06329	[-0.5, 0.12]
burdenScore_NeuroMMSig_Calcium.dependent.signal.transduction	-0.195946	1.08061	-2.48306	1.82252	[-0.51, 0.12]
rs415430_1.0	-0.19696	0.445704	-1.44286	0.49677	[-0.33, -0.07]
CAUDATER.SC	-0.200731	0.393495	-1.28577	0.109086	[-0.31, -0.09]
burdenScore_Reactome_Biological.oxidations.Homo.sapiens.R.HSA.211859	-0.202795	0.666681	-2.13217	0.899821	[-0.4, -0.01]
burdenScore_NeuroMMSig_Innate.immune.system.subgraph	-0.206413	0.799998	-2.05674	1.28268	[-0.44, 0.02]
rs11012_1.0	-0.232725	0.638465	-2.03361	0.877603	[-0.42, -0.05]
NP2SALV	-0.234566	1.05906	-2.77998	1.70018	[-0.54, 0.07]
rs11248051_1.0	-0.235545	0.713237	-2.09613	0.96857	[-0.44, -0.03]
burdenScore_KEGG_Cell.adhesion.molecules	-0.25062	0.31667	-0.908065	0.081879	[-0.34, -0.16]
rs17115100_1.0	-0.253324	0.982988	-1.96416	2.02878	[-0.54, 0.03]
burdenScore_KEGG_Antigen.processing.and.presentation	-0.257465	0.280807	-0.938886	0	[-0.34, -0.18]
rs3129882_2.0	-0.262526	0.868224	-1.96652	1.69566	[-0.51, -0.01]
rs1474055_2.0	-0.263854	0.591881	-1.61018	0.745041	[-0.44, -0.09]
rs2102808_2.0	-0.263854	0.591881	-1.61018	0.745041	[-0.44, -0.09]
rs1223271_2.0	-0.279139	0.906282	-2.00665	1.49119	[-0.59, 0.03]
rs11865038_2.0	-0.282118	0.737396	-1.81382	1.16229	[-0.49, -0.07]
NP3RTAL_IL	-0.292998	1.35193	-3.22738	2.14093	[-0.68, 0.1]
rs2242330_2.0	-0.293922	1.17114	-2.69311	2.10195	[-0.63, 0.04]
rs1536076_2.0	-0.30669	1.11713	-2.97868	1.75342	[-0.63, 0.02]
rs183211_2.0	-0.31188	0.761163	-2.22433	0.954137	[-0.53, -0.09]
rs6812193_2.0	-0.315917	1.31129	-3.59357	1.84416	[-0.69, 0.06]
rs12063142_2.0	-0.318669	1.13696	-3.17244	1.60855	[-0.65, 0.01]
PUTAMENR.SC	-0.322344	0.545049	-1.87561	0.116003	[-0.48, -0.17]
rs356182_2.0	-0.324394	0.806927	-2.39017	1.14982	[-0.56, -0.09]
rs1564282_1.0	-0.32605	0.701419	-2.09613	0.917542	[-0.53, -0.12]
rs11158026_2.0	-0.330247	0.860436	-2.45586	1.13587	[-0.58, -0.08]
burdenScore_NeuroMMSig_Cell.cycle.subgraph	-0.332248	0.813798	-2.33796	1.31949	[-0.57, -0.1]
burdenScore_KEGG_Calcium.signaling.pathway	-0.348923	0.474448	-1.45194	0.376039	[-0.49, -0.21]
UPDRS1.BL	-0.349506	0.50606	-1.5889	0.169434	[-0.5, -0.2]
rs112384084_1.0	-0.36285	1.16083	-2.78417	1.94625	[-0.73, 0.0]
burdenScore_KEGG_Ovarian.steroidogenesis	-0.364098	0.745811	-1.84594	1.09361	[-0.58, -0.15]
MOCA.SC	-0.372706	0.744866	-2.14011	0.463146	[-0.59, -0.16]
rs959573_1.0	-0.376603	1.13703	-2.71886	1.56664	[-0.7, -0.05]
rs8118008_2.0	-0.397852	1.15802	-2.85518	1.84695	[-0.73, -0.06]
rs3793947_1.0	-0.399627	1.04385	-2.75586	1.4901	[-0.7, -0.1]
rs12921479_1.0	-0.405013	1.03258	-2.56335	1.3759	[-0.7, -0.11]
Total.tau	-0.413518	0.632757	-1.75401	0.54053	[-0.6, -0.23]
rs823156_2.0	-0.41412	0.966458	-2.53905	1.02884	[-0.69, -0.14]
burdenScore_KEGG_Pathways.of.neurodegeneration	-0.416135	0.326563	-1.09432	0	[-0.51, -0.32]
rs62120679_2.0	-0.421331	1.2649	-3.65888	2.42188	[-0.79, -0.06]
HSPA8	-0.431901	0.665063	-2.247	0.337411	[-0.62, -0.24]
rs72470544_1.0	-0.438542	1.37782	-3.62105	1.88635	[-0.84, -0.04]
rs13153459_2.0	-0.444617	0.902233	-2.80058	1.13681	[-0.71, -0.18]
rs4698412_1.0	-0.445759	0.84195	-2.16737	0.946389	[-0.69, -0.2]
burdenScore_KEGG_Parkinson.disease	-0.446466	0.341839	-1.24292	0	[-0.55, -0.35]
NP3RTAU_IL	-0.449461	0.949825	-2.45678	1.50845	[-0.72, -0.18]
burdenScore_KEGG_Tyrosine.metabolism	-0.45431	0.547303	-1.46984	0.547737	[-0.61, -0.3]
rs67383717_2.0	-0.457065	1.15794	-3.54821	1.29246	[-0.79, -0.12]
rs199533_2.0	-0.468758	0.370763	-1.29647	0	[-0.58, -0.36]
burdenScore_KEGG_MAPK.signaling.pathway	-0.474338	0.33295	-1.23467	0	[-0.57, -0.38]
rs199515_2.0	-0.474445	0.392521	-1.36283	0	[-0.59, -0.36]
rs415430_2.0	-0.474445	0.392521	-1.36283	0	[-0.59, -0.36]
rs12959200_1.0	-0.48549	1.04487	-2.60894	1.07906	[-0.79, -0.18]
rs10958605_2.0	-0.491327	1.07742	-3.13577	1.25	[-0.8, -0.18]
burdenScore_NeuroMMSig_Reactive.oxygen.species.subgraph	-0.500709	1.24014	-3.42769	1.2856	[-0.86, -0.14]
rs10513789_1.0	-0.50814	0.774262	-2.17435	0.540974	[-0.73, -0.28]
NHY.BL_2	-0.508541	0.795524	-2.45092	0.481654	[-0.74, -0.28]
rs6482992_2.0	-0.51256	0.948131	-2.70485	1.16305	[-0.79, -0.24]
NP2DRES	-0.516943	1.05322	-2.84271	1.39732	[-0.82, -0.21]
NP1COG	-0.517484	1.09291	-2.85373	1.30226	[-0.83, -0.2]
rs11711441_1.0	-0.526585	0.927744	-2.27093	1.17273	[-0.79, -0.26]
NP3PRSP_IL	-0.541436	1.071	-2.99582	1.54134	[-0.85, -0.23]
pgs_pgscatalog_PGS000211	-0.559707	0.743097	-2.34501	0.593855	[-0.77, -0.35]
rs2736990_1.0	-0.568238	0.92046	-2.95066	0.541591	[-0.83, -0.3]
rs329648_2.0	-0.572207	1.03541	-2.54053	1.50229	[-0.87, -0.27]
rs12637471_1.0	-0.574622	0.810038	-2.21931	0.467587	[-0.81, -0.34]
rs9275326_2.0	-0.577738	0.977902	-2.86309	0.831386	[-1.06, -0.1]
rs6599388_2.0	-0.587296	1.0707	-3.33093	1.07037	[-0.9, -0.28]
burdenScore_NeuroMMSig_Neurotrophic.subgraph	-0.590836	1.35002	-3.71005	2.04942	[-0.98, -0.2]
rs10519131_1.0	-0.596476	1.06353	-3.06706	1.21744	[-0.9, -0.29]
pgs_pgscatalog_PGS000777	-0.60475	0.854359	-2.69478	0.609382	[-0.85, -0.36]
burdenScore_KEGG_Rap1.signaling.pathway	-0.606724	0.809794	-2.27458	0.530526	[-0.84, -0.37]
rs10501570_2.0	-0.608398	1.43482	-4.46514	2.0586	[-1.02, -0.19]
NP1URIN	-0.610311	1.12211	-3.29311	1.25827	[-0.93, -0.29]
rs10464059_2.0	-0.61561	1.00227	-2.69768	1.47587	[-0.91, -0.32]
rs141863958_1.0	-0.62527	0.935831	-2.64957	0.951848	[-0.93, -0.32]
rs4837628_1.0	-0.675377	0.992138	-3.09107	0.800179	[-0.96, -0.39]
burdenScore_NeuroMMSig_Phosphatidylinositol.3.subgraph	-0.689367	1.21787	-3.50739	1.29531	[-1.04, -0.34]
burdenScore_NeuroMMSig_Caspase.subgraph	-0.69287	0.894435	-2.55053	0.905326	[-0.95, -0.43]
NP1SLPD	-0.701221	1.17077	-3.64944	1.13087	[-1.04, -0.36]
rs6430538_2.0	-0.718701	1.21811	-3.69761	0.971542	[-1.07, -0.37]
burdenScore_KEGG_AMPK.signaling.pathway	-0.721277	0.881104	-2.7065	0.626209	[-0.98, -0.47]
rs12817488_2.0	-0.731475	1.0696	-3.39747	1.02181	[-1.04, -0.42]
burdenScore_KEGG_Drug.metabolism	-0.740297	0.802956	-2.6307	0.468209	[-0.97, -0.51]
NP1SLPN	-0.751974	1.31828	-3.54244	0.906812	[-1.13, -0.37]
rs2942168_2.0	-0.755505	0.335373	-1.42011	-0.0726213	[-0.85, -0.66]
rs8070723_2.0	-0.755505	0.335373	-1.42011	-0.0726213	[-0.85, -0.66]
rs17577094_2.0	-0.755505	0.335373	-1.42011	-0.0726213	[-0.85, -0.66]
NP2TRMR	-0.778519	1.07191	-3.13654	0.997683	[-1.09, -0.47]
rs6783485_1.0	-0.794094	1.06362	-3.02337	1.199	[-1.1, -0.49]
rs9323124_2.0	-0.799139	1.16862	-3.06969	1.21335	[-1.14, -0.46]
rs10877840_1.0	-0.807244	1.38247	-4.41492	1.42667	[-1.21, -0.41]
rs7617877_2.0	-0.814967	1.2225	-3.87429	1.2846	[-1.17, -0.46]
rs10746953_2.0	-0.818861	1.06673	-3.33445	0.527498	[-1.13, -0.51]
burdenScore_NeuroMMSig_APOE.subgraph	-0.838536	1.1795	-3.09714	0.637541	[-1.18, -0.5]
rs11724635_1.0	-0.846376	1.01986	-3.4574	0.556268	[-1.14, -0.55]
SCOPA.BL	-0.853101	1.06712	-3.20768	1.01074	[-1.16, -0.55]
NP2SPCH	-0.856288	1.22864	-3.56593	1.28502	[-1.21, -0.5]
NP3HMOV_IL	-0.887365	1.19881	-3.63857	0.921847	[-1.23, -0.54]
rs12185268_2.0	-0.891285	0.360491	-1.58727	-0.264601	[-1.0, -0.79]
rs17649553_2.0	-0.891285	0.360491	-1.58727	-0.264601	[-1.0, -0.79]
rs947211_2.0	-0.893767	1.0675	-3.21773	0.732104	[-1.2, -0.59]
burdenScore_NeuroMMSig_CRH.subgraph	-0.907368	0.564101	-2.14366	0	[-1.07, -0.74]
rs393152_2.0	-0.919557	0.420851	-1.83274	-0.0695893	[-1.04, -0.8]
burdenScore_NeuroMMSig_Tau.protein.subgraph	-0.923091	0.574216	-2.14412	0	[-1.09, -0.76]
rs823118_1.0	-0.936614	0.932354	-3.01223	0.288649	[-1.21, -0.67]
NP3BRADY	-0.961306	1.31356	-4.43245	1.2005	[-1.34, -0.58]
burdenScore_NeuroMMSig_Vascular.endothelial.growth.factor.subgraph	-1.00494	1.217	-3.869	0.853965	[-1.36, -0.65]
burdenScore_KEGG_Longevity.regulating.pathway	-1.0176	0.820822	-2.80125	0	[-1.25, -0.78]
pgs_pgscatalog_PGS000903	-1.02302	1.04822	-3.70267	0.465359	[-1.33, -0.72]
burdenScore_Reactome_Integrin.cell.surface.interactions.Homo.sapiens.R.HSA.216083	-1.02856	0.704331	-2.57793	0	[-1.23, -0.83]
rs1994090_1.0	-1.05859	1.27698	-3.83993	0.552393	[-1.43, -0.69]
NP3RIGU_CL	-1.06441	1.09556	-3.41387	0.107556	[-1.38, -0.75]
rs2395163_2.0	-1.06758	1.16506	-3.59678	0.421057	[-1.4, -0.73]
rs34311866_1.0	-1.0793	0.991242	-3.32841	0.0942438	[-1.37, -0.79]
rs76904798_2.0	-1.08045	1.05742	-3.25425	0.0212741	[-1.5, -0.66]
rs11931074_2.0	-1.08596	0.628472	-2.32782	0	[-1.38, -0.79]
rs10767971_2.0	-1.12382	1.25468	-3.83854	0.753642	[-1.49, -0.76]
NP1DPRS	-1.17894	1.11849	-3.85839	0.47689	[-1.5, -0.86]
rs823114_1.0	-1.19404	1.04548	-3.8649	0	[-1.5, -0.89]
p.Tau181P	-1.21245	0.960971	-3.66791	0.00550873	[-1.49, -0.94]
NP1LTHD	-1.2527	1.35155	-4.20402	0.7141	[-1.64, -0.86]
rs4538475_2.0	-1.2528	1.20841	-4.0216	0.6107	[-1.62, -0.89]
NP1APAT	-1.3133	1.50308	-5.11475	0.429157	[-1.75, -0.88]
rs4778720_1.0	-1.34237	1.38877	-4.3739	0.298976	[-1.74, -0.94]
rs6599389_1.0	-1.36072	1.17239	-3.98055	0.276145	[-1.7, -1.02]
rs10501570_1.0	-1.36582	1.33804	-4.24168	0.936037	[-1.75, -0.98]
rs199498_1.0	-1.38467	1.08045	-3.88619	0	[-1.7, -1.07]
pgs_phewas	-1.43032	1.11162	-3.95725	0.208968	[-1.75, -1.11]
burdenScore_NeuroMMSig_Ubiquitin.subgraph	-1.54118	1.23515	-4.54737	0.123079	[-1.9, -1.18]
rs2839398_1.0	-1.54913	1.61803	-5.68366	0.237679	[-2.02, -1.08]
rs199347_1.0	-1.55109	1.34599	-4.79116	0.0159741	[-1.94, -1.16]
NP2TURN	-1.60813	1.52929	-5.10103	0.178621	[-2.05, -1.17]
burdenScore_KEGG_SNARE.interactions.in.vesicular.transport	-1.62185	1.31637	-4.38337	0	[-2.0, -1.24]
rs12431733_2.0	-1.64581	1.35792	-4.41805	0.111109	[-2.04, -1.25]
NP3PRSP_CL	-1.65757	1.43337	-4.77839	0.258781	[-2.07, -1.24]
rs1296028_2.0	-1.66151	1.12648	-4.32694	0	[-1.99, -1.34]
burdenScore_KEGG_Fluid.shear.stress.and.atherosclerosis	-1.75894	1.23338	-4.35889	0	[-2.11, -1.4]
rs7702187_2.0	-1.84867	1.16277	-4.50262	0	[-2.18, -1.51]
burdenScore_KEGG_Hypertrophic.cardiomyopathy	-1.89193	1.21408	-4.50296	0	[-2.24, -1.54]
burdenScore_KEGG_Alcoholism	-1.89426	1.22671	-4.70136	-0.04858	[-2.25, -1.54]
burdenScore_KEGG_PI3K.Akt.signaling.pathway	-1.8986	1.17479	-3.85982	-0.113113	[-2.24, -1.56]
rs7077361_1.0	-1.93161	1.44135	-5.7093	0	[-2.35, -1.52]
burdenScore_KEGG_Lysosome	-1.96286	1.11177	-4.61489	-0.193095	[-2.28, -1.64]
ENROLL_AGE	-1.99103	1.18751	-4.48499	0	[-2.33, -1.65]
STAI.Trait.BL	-2.12008	1.27961	-4.6588	0	[-2.49, -1.75]
RBD.BL	-2.1967	1.44748	-4.83918	0	[-2.61, -1.78]
NP3HMOV_CL	-2.20079	1.32762	-5.02551	0	[-2.58, -1.82]
rs1296028_1.0	-2.22512	1.36247	-5.01519	-0.238147	[-2.62, -1.83]
NP1CNST	-2.33248	1.59662	-6.26533	0	[-2.79, -1.87]
rs2338971_1.0	-2.33923	1.55916	-5.7549	0	[-2.79, -1.89]
rs10797576_2.0	-2.44502	1.03817	-4.89493	-0.725474	[-2.76, -2.13]
rs12456492_2.0	-2.62649	1.11304	-4.87557	-0.786895	[-2.95, -2.31]
rs4130047_2.0	-2.62649	1.11304	-4.87557	-0.786895	[-2.95, -2.31]
NP1HALL	-2.63119	1.65347	-6.47581	-0.0919118	[-3.11, -2.15]
NP3POSTR	-2.81258	1.54305	-6.3624	-0.154056	[-3.26, -2.37]
rs6532197_1.0	-2.94268	1.5796	-6.83976	-0.38516	[-3.4, -2.49]
burdenScore_NeuroMMSig_Cholesterol.metabolism.subgraph	-4.06218	1.53321	-7.46082	-1.83852	[-4.5, -3.62]

## Sheet: moderate_coefficients_bl
	Mean	SD	2.5% Percentile	97.5% Percentile	Bonferroni corrected 95% CI
NP3PRSP_IL	2.47099	1.53661	0	6.24664	[2.02, 2.92]
rs7617877_1.0	2.24332	1.55826	0	5.8872	[1.79, 2.7]
rs2338971_1.0	2.09448	1.34851	0	5.29111	[1.7, 2.49]
NP3HMOV_CL	1.98538	1.33278	0	4.8682	[1.6, 2.37]
NP1HALL	1.95966	1.50291	0	5.50129	[1.52, 2.4]
rs199347_1.0	1.8496	1.34154	0	4.91081	[1.46, 2.24]
NP3PRSP_CL	1.84929	1.26823	0	4.58313	[1.48, 2.22]
burdenScore_NeuroMMSig_Cholesterol.metabolism.subgraph	1.8184	1.26572	0.158095	4.42422	[1.45, 2.19]
rs76904798_2.0	1.80964	1.16179	0	4.18239	[1.37, 2.25]
burdenScore_NeuroMMSig_Vascular.endothelial.growth.factor.subgraph	1.76256	1.36347	0	4.99455	[1.37, 2.16]
NP3POSTR	1.59406	1.62344	-0.343652	5.52195	[1.12, 2.07]
NP3HMOV_IL	1.57565	1.47957	-0.554476	4.82641	[1.14, 2.01]
rs11865038_2.0	1.5217	1.21324	0	4.22398	[1.17, 1.88]
rs10767971_2.0	1.5203	1.28054	-0.0172763	4.43574	[1.15, 1.89]
NP1CNST	1.51428	1.54214	-0.702888	5.0345	[1.07, 1.96]
burdenScore_Reactome_Integrin.cell.surface.interactions.Homo.sapiens.R.HSA.216083	1.49192	1.02063	0	3.93361	[1.19, 1.79]
rs7702187_2.0	1.4695	1.28145	-0.138677	4.88075	[1.1, 1.84]
rs6532197_1.0	1.44809	1.29608	-0.26565	4.80249	[1.07, 1.83]
NP1APAT	1.42492	1.44069	-0.389678	4.49611	[1.01, 1.84]
NHY.BL_2	1.4185	1.29597	0	4.73792	[1.04, 1.8]
rs199498_1.0	1.40686	1.05009	0	3.51223	[1.1, 1.71]
rs17115100_1.0	1.40578	1.23602	-0.250995	3.85079	[1.05, 1.77]
STAI.Trait.BL	1.4038	1.13634	0	3.94641	[1.07, 1.73]
burdenScore_KEGG_Hypertrophic.cardiomyopathy	1.37717	0.98686	0	3.77045	[1.09, 1.66]
rs7617877_2.0	1.35496	1.52036	-0.750515	5.52481	[0.91, 1.8]
NP3BRADY	1.27851	1.36897	-0.506627	4.35315	[0.88, 1.68]
rs7077361_1.0	1.22897	1.15443	-0.269023	3.5902	[0.89, 1.57]
NP3LGAG_CL	1.21824	1.52265	-0.784268	4.87735	[0.77, 1.66]
burdenScore_KEGG_Fluid.shear.stress.and.atherosclerosis	1.20758	1.02456	-0.0464586	3.64305	[0.91, 1.51]
burdenScore_KEGG_AMPK.signaling.pathway	1.1946	1.05342	-0.00449138	3.44573	[0.89, 1.5]
rs4538475_2.0	1.19083	1.12694	-0.293916	3.72058	[0.85, 1.53]
rs2395163_2.0	1.17165	1.28369	-0.304372	4.29509	[0.8, 1.55]
rs10501570_2.0	1.15597	1.2013	-0.480856	3.66773	[0.8, 1.51]
rs6465122_2.0	1.08778	1.36128	-0.801345	3.9474	[0.69, 1.48]
rs2839398_1.0	1.08149	1.27227	-1.00674	4.00181	[0.71, 1.45]
rs67383717_2.0	1.07906	1.08711	-0.377023	3.30505	[0.76, 1.4]
burdenScore_KEGG_Lysosome	1.06507	0.903166	0	3.30429	[0.8, 1.33]
rs2242330_2.0	1.05559	1.09754	-0.799675	3.39989	[0.74, 1.38]
burdenScore_KEGG_Ovarian.steroidogenesis	1.04521	1.09693	-0.436468	3.75681	[0.73, 1.36]
burdenScore_Reactome_Biological.oxidations.Homo.sapiens.R.HSA.211859	1.04167	1.1798	-0.152846	4.16115	[0.7, 1.39]
NP2SPCH	1.02994	1.29732	-0.77732	3.80278	[0.65, 1.41]
LAMB2	1.0036	1.04086	-0.299746	3.62743	[0.7, 1.31]
rs17115100_2.0	0.967049	1.03657	-0.107924	3.04359	[0.44, 1.49]
rs10464059_2.0	0.903658	1.01762	-0.329224	3.33128	[0.6, 1.2]
burdenScore_KEGG_Alcoholism	0.900498	0.791225	0	2.79086	[0.67, 1.13]
rs1296028_2.0	0.892433	1.04287	-0.0703765	3.55951	[0.59, 1.2]
rs959573_1.0	0.848806	1.20796	-0.760076	3.93353	[0.5, 1.2]
rs12431733_2.0	0.790721	1.09712	-0.739556	3.07895	[0.47, 1.11]
NP1URIN	0.790225	1.32031	-1.21666	4.08194	[0.41, 1.17]
NP3RTCON	0.787144	1.12177	-1.15038	3.47556	[0.46, 1.11]
rs11724635_1.0	0.779758	0.827152	-0.310189	2.62478	[0.54, 1.02]
rs1296028_1.0	0.766868	0.829996	-0.140879	2.79472	[0.53, 1.01]
burdenScore_NeuroMMSig_Transport.related.subgraph	0.755567	0.948019	-0.568584	2.92194	[0.48, 1.03]
NP2TURN	0.752998	1.25753	-1.40054	3.95841	[0.39, 1.12]
rs34311866_1.0	0.734629	0.831479	-0.320015	2.63276	[0.49, 0.98]
MOCA.SC	0.723608	1.15599	-0.714581	3.93389	[0.39, 1.06]
rs11026412_2.0	0.71063	1.03876	-0.867826	3.20119	[0.41, 1.01]
rs6812193_2.0	0.700416	1.13601	-0.780738	3.88892	[0.37, 1.03]
rs10121009_1.0	0.696299	1.18453	-0.970436	3.38574	[0.35, 1.04]
rs10797576_2.0	0.691482	1.16497	-1.09973	3.31363	[0.33, 1.05]
NP2DRES	0.689352	1.1654	-1.36379	3.49812	[0.35, 1.03]
rs6430538_2.0	0.662811	1.15573	-1.15168	3.14464	[0.33, 1.0]
rs10746953_1.0	0.654466	0.907128	-0.857592	2.47774	[0.39, 0.92]
rs12456492_2.0	0.643232	0.677563	-0.636402	1.97184	[0.45, 0.84]
rs4130047_2.0	0.643232	0.677563	-0.636402	1.97184	[0.45, 0.84]
rs12185268_2.0	0.643072	0.513801	0	1.66583	[0.49, 0.79]
rs17649553_2.0	0.643072	0.513801	0	1.66583	[0.49, 0.79]
rs1223271_1.0	0.633395	1.03468	-1.11781	2.97809	[0.33, 0.93]
rs4778720_1.0	0.627834	0.98104	-0.723611	3.05903	[0.34, 0.91]
ENROLL_AGE	0.626747	0.905965	-0.555445	2.38253	[0.36, 0.89]
rs356220_2.0	0.626312	0.759034	-0.41944	2.30784	[0.41, 0.85]
rs2736990_1.0	0.611023	0.865798	-0.642205	2.42902	[0.36, 0.86]
pgs_pgscatalog_PGS000903	0.609856	0.940458	-0.720001	2.83286	[0.34, 0.88]
rs13153459_2.0	0.607001	0.896232	-0.901335	2.59189	[0.35, 0.87]
rs11060180_2.0	0.597259	1.04464	-1.09639	3.54326	[0.29, 0.9]
rs11158026_2.0	0.583677	1.14364	-1.19099	3.32255	[0.25, 0.92]
burdenScore_NeuroMMSig_APOE.subgraph	0.573745	0.94204	-0.979787	2.87977	[0.3, 0.85]
NP1LTHD	0.571683	1.22085	-1.63824	3.60907	[0.22, 0.93]
rs4698412_1.0	0.566363	0.752033	-0.821954	2.33215	[0.35, 0.79]
rs199533_2.0	0.562031	0.676077	-0.0846253	1.96364	[0.36, 0.76]
rs12959200_1.0	0.560336	1.12658	-1.34511	3.36008	[0.23, 0.89]
NP1SLPN	0.554632	1.12895	-1.50989	3.20218	[0.23, 0.88]
rs10788972_1.0	0.544374	0.989451	-0.962375	2.64354	[0.26, 0.83]
rs393152_2.0	0.538349	0.476025	0	1.62138	[0.4, 0.68]
rs329648_2.0	0.535599	0.909217	-1.09892	2.32048	[0.27, 0.8]
rs11931074_1.0	0.534522	0.977624	-1.21077	2.72741	[0.25, 0.82]
HVLTDR.BL	0.528249	1.054	-1.5316	2.91798	[0.22, 0.84]
NP1DPRS	0.52051	1.08241	-1.16096	3.21898	[0.21, 0.84]
NP3TTAP_CL	0.516224	1.03597	-1.39314	3.08063	[0.21, 0.82]
NP2SALV	0.511197	1.04636	-1.19724	2.89042	[0.21, 0.82]
rs4778720_2.0	0.503033	0.969739	-1.04491	2.73658	[0.22, 0.79]
NP3RTAU_CL	0.496653	1.31363	-1.76952	3.28967	[0.11, 0.88]
burdenScore_NeuroMMSig_Caspase.subgraph	0.491053	0.80939	-0.558067	2.65601	[0.26, 0.73]
burdenScore_KEGG_PI3K.Akt.signaling.pathway	0.48774	0.653876	-0.235476	2.16993	[0.3, 0.68]
rs11931074_2.0	0.478176	0.646729	-0.464405	1.86086	[0.17, 0.78]
rs10918270_2.0	0.472297	0.98727	-1.23072	2.47857	[0.18, 0.76]
pgs_pgscatalog_PGS000211	0.468784	0.713709	-0.623078	2.1506	[0.26, 0.68]
rs6599388_1.0	0.4681	0.972919	-0.960824	2.71177	[0.18, 0.75]
pgs_phewas	0.465503	0.913618	-1.26926	2.46762	[0.2, 0.73]
rs1941184_2.0	0.463903	0.979096	-1.09647	2.74665	[0.18, 0.75]
burdenScore_KEGG_Tyrosine.metabolism	0.462685	0.60422	-0.209676	1.69662	[0.29, 0.64]
rs1536076_2.0	0.456333	0.932391	-0.964402	2.70323	[0.18, 0.73]
rs591323_2.0	0.436714	0.879385	-0.960724	2.50022	[0.18, 0.69]
rs72470544_1.0	0.434361	1.00772	-1.26668	2.38801	[0.14, 0.73]
rs2275336_1.0	0.433832	0.86891	-0.746255	2.41225	[0.18, 0.69]
NP3GAIT	0.432917	1.05939	-1.67039	2.99232	[0.12, 0.74]
burdenScore_NeuroMMSig_Ubiquitin.subgraph	0.429779	0.869964	-1.11958	2.28306	[0.18, 0.68]
rs10958605_2.0	0.422115	1.28223	-1.6606	3.55139	[0.05, 0.8]
burdenScore_NeuroMMSig_Cell.cycle.subgraph	0.41538	0.817183	-0.9525	2.28709	[0.18, 0.65]
rs2942168_2.0	0.410699	0.405495	-0.0549066	1.3312	[0.29, 0.53]
rs8070723_2.0	0.410699	0.405495	-0.0549066	1.3312	[0.29, 0.53]
rs17577094_2.0	0.410699	0.405495	-0.0549066	1.3312	[0.29, 0.53]
rs997277_1.0	0.407086	0.980278	-1.28694	2.83189	[0.12, 0.69]
rs10788972_2.0	0.405296	0.954318	-1.15756	2.53955	[0.13, 0.68]
rs1491942_2.0	0.40498	0.927881	-1.08325	2.42474	[0.13, 0.68]
QUIP.BL	0.396746	1.10988	-1.7904	3.13964	[0.07, 0.72]
rs12063142_2.0	0.382585	1.12804	-1.47597	3.07312	[0.05, 0.71]
burdenScore_KEGG_SNARE.interactions.in.vesicular.transport	0.369174	0.824194	-1.14238	2.09312	[0.13, 0.61]
burdenScore_NeuroMMSig_Tau.protein.subgraph	0.367515	0.468459	-0.101793	1.4119	[0.23, 0.5]
burdenScore_NeuroMMSig_CRH.subgraph	0.366354	0.466874	-0.108856	1.40589	[0.23, 0.5]
rs199515_2.0	0.365722	0.550136	-0.27911	1.55834	[0.2, 0.53]
rs415430_2.0	0.365722	0.550136	-0.27911	1.55834	[0.2, 0.53]
rs3129882_2.0	0.365214	0.930301	-1.53981	2.41301	[0.09, 0.64]
p.Tau181P	0.361674	0.559818	-0.329076	1.75102	[0.2, 0.52]
rs356219_2.0	0.355656	0.601105	-0.564921	1.76543	[0.18, 0.53]
NP3SPCH	0.355025	1.17691	-1.82003	3.06689	[0.01, 0.7]
rs9275326_2.0	0.354723	1.18874	-1.65171	1.95548	[-0.2, 0.91]
rs9323124_2.0	0.350656	1.00417	-1.88191	2.6224	[0.06, 0.65]
rs823156_2.0	0.348844	0.862322	-1.16715	2.2132	[0.1, 0.6]
NP2TRMR	0.34279	1.21101	-1.63787	3.0896	[-0.01, 0.7]
rs10877840_2.0	0.33451	1.04715	-1.50717	2.37951	[0.03, 0.64]
rs1555399_2.0	0.334026	0.984547	-1.38822	2.84117	[0.05, 0.62]
burdenScore_NeuroMMSig_Innate.immune.system.subgraph	0.331843	0.732395	-0.819686	2.12022	[0.12, 0.55]
burdenScore_NeuroMMSig_Calcium.dependent.signal.transduction	0.33095	0.958942	-1.88592	2.33527	[0.05, 0.61]
burdenScore_KEGG_Drug.metabolism	0.318493	0.750662	-0.519711	1.96457	[0.1, 0.54]
rs947211_2.0	0.316447	0.935386	-1.55586	2.34151	[0.04, 0.59]
rs2242330_1.0	0.312526	0.988141	-1.84972	2.38001	[0.02, 0.6]
burdenScore_KEGG_Longevity.regulating.pathway	0.312494	0.515236	-0.408544	1.57301	[0.16, 0.46]
rs6482992_2.0	0.306425	1.05103	-1.51822	2.91733	[0.0, 0.61]
burdenScore_KEGG_HIF.1.signaling.pathway	0.305285	0.545107	-0.634251	1.5682	[0.15, 0.46]
rs10519131_1.0	0.295965	1.06504	-1.66078	2.55018	[-0.01, 0.61]
rs183211_1.0	0.294346	0.705066	-1.00466	1.97998	[0.09, 0.5]
rs3793947_1.0	0.293479	0.905819	-1.19439	2.42241	[0.03, 0.56]
rs10501570_1.0	0.280978	1.04558	-1.49121	2.65615	[-0.02, 0.59]
rs1474055_2.0	0.279593	0.509867	-0.658422	1.3507	[0.13, 0.43]
rs2102808_2.0	0.279593	0.509867	-0.658422	1.3507	[0.13, 0.43]
rs2823357_2.0	0.278349	1.0561	-1.77307	2.63722	[-0.03, 0.59]
rs1223271_2.0	0.252772	1.22543	-2.1901	2.79227	[-0.16, 0.67]
rs78736162_1.0	0.250342	1.02629	-1.89673	2.39391	[-0.05, 0.55]
rs1564282_2.0	0.24103	0.471265	-0.424443	1.53114	[0.01, 0.47]
rs11248051_2.0	0.24103	0.471265	-0.424443	1.53114	[0.01, 0.47]
NP3RIGU_CL	0.227084	0.822906	-1.16247	2.04302	[-0.01, 0.47]
rs4837628_2.0	0.222926	0.795551	-1.21073	1.95519	[-0.01, 0.45]
pgs_pgscatalog_PGS000777	0.220177	0.727497	-1.40364	1.75789	[0.01, 0.43]
rs11186_1.0	0.219176	0.932196	-1.71358	2.49544	[-0.05, 0.49]
rs4837628_1.0	0.21845	0.952636	-1.45966	2.44944	[-0.06, 0.5]
rs11012_2.0	0.217871	0.679287	-0.965023	1.6895	[0.02, 0.42]
burdenScore_KEGG_Parkinson.disease	0.211284	0.284787	-0.0565576	0.926576	[0.13, 0.29]
burdenScore_KEGG_Pathways.of.neurodegeneration	0.202928	0.294153	-0.116249	0.966876	[0.12, 0.29]
burdenScore_KEGG_MAPK.signaling.pathway	0.20253	0.305154	-0.132112	0.901352	[0.11, 0.29]
rs12431733_1.0	0.20132	0.805256	-1.24227	2.11816	[-0.03, 0.44]
burdenScore_KEGG_Dopaminergic.synapse	0.199207	0.601397	-0.817564	1.60463	[0.02, 0.37]
CAUDATEIL.SC	0.179697	0.282192	-0.142296	0.877486	[0.1, 0.26]
CAUDATER.SC	0.176568	0.300233	-0.191249	0.89077	[0.09, 0.26]
CAUDATE.SC	0.175783	0.269946	-0.117255	0.781225	[0.1, 0.25]
Abeta.42	0.17549	0.59523	-0.788366	1.52527	[0.0, 0.35]
CAUDATECL.SC	0.173261	0.317886	-0.129731	0.946705	[0.08, 0.27]
rs356182_2.0	0.17201	0.71258	-0.98512	1.72138	[-0.04, 0.38]
rs12921479_1.0	0.171161	1.06354	-1.3664	2.90099	[-0.14, 0.48]
rs11012_1.0	0.167047	0.623648	-0.943886	1.61382	[-0.01, 0.35]
CAUDATEL.SC	0.161008	0.312578	-0.215994	0.962332	[0.07, 0.25]
rs4698412_2.0	0.156046	0.687607	-1.15807	1.85779	[-0.04, 0.36]
rs1564282_1.0	0.152809	0.630029	-0.855043	1.61915	[-0.03, 0.34]
rs6599389_2.0	0.144793	0.736683	-1.39905	1.78973	[-0.09, 0.38]
rs6599389_1.0	0.141097	0.763256	-1.15131	1.95118	[-0.08, 0.36]
HSPA8	0.126445	0.511983	-0.885443	1.29102	[-0.02, 0.28]
NP2FREZ	0.112446	1.27829	-2.72929	2.42587	[-0.26, 0.48]
rs199515_1.0	0.109376	0.446888	-0.666163	1.04705	[-0.02, 0.24]
rs12817488_2.0	0.103998	0.86235	-1.58842	1.95534	[-0.15, 0.36]
rs12637471_1.0	0.0969674	0.631904	-1.36724	1.54059	[-0.09, 0.28]
rs33958906_1.0	0.0919953	1.29624	-2.16277	2.66036	[-0.29, 0.47]
rs1994090_1.0	0.0843062	0.885618	-1.42048	1.99516	[-0.17, 0.34]
rs199533_1.0	0.079879	0.336523	-0.549636	0.93075	[-0.02, 0.18]
STRIATUM.SC	0.0764058	0.17432	-0.193684	0.509812	[0.03, 0.13]
Total.tau	0.0583147	0.357209	-0.602694	0.969788	[-0.05, 0.16]
rs1442190_1.0	0.0532391	1.0216	-2.15317	2.15784	[-0.24, 0.35]
burdenScore_NeuroMMSig_Synuclein.subgraph	0.0407134	0.826695	-1.60342	1.89818	[-0.2, 0.28]
burdenScore_NeuroMMSig_Mitochondrial.subgraph	0.0403537	0.569049	-1.06174	1.24846	[-0.13, 0.21]
rs183211_2.0	0.0389031	0.519928	-1.22328	1.12864	[-0.11, 0.19]
rs10513789_1.0	0.0384284	0.630951	-1.40999	1.48762	[-0.15, 0.22]
burdenScore_KEGG_Insulin.resistance	0.0301433	0.476427	-1.02387	1.00448	[-0.11, 0.17]
rs35507033_1.0	0.025925	0.931861	-1.7209	1.82093	[-0.27, 0.32]
NP1COG	0.019697	1.13	-2.36994	2.45517	[-0.31, 0.35]
PUTAMENR.SC	0.00847491	0.371724	-0.91215	0.900206	[-0.1, 0.12]
burdenScore_MSA_UCB	0.00193331	0.0146975	0	9.05546e-05	[-0.0, 0.01]
burdenScore_PSP_UCB	0.0018327	0.0145817	0	7.17579e-05	[-0.0, 0.01]
GDS.BL	0.000819929	0.933636	-2.00817	2.60585	[-0.27, 0.27]
rs823114_1.0	-0.00340289	0.566287	-1.28874	1.32908	[-0.17, 0.16]
rs10958605_1.0	-0.00430989	0.903134	-2.18524	2.00545	[-0.27, 0.26]
rs415430_1.0	-0.0051167	0.397179	-0.742038	0.75737	[-0.12, 0.11]
Serum.IGF.1	-0.00518093	0.832558	-1.8293	1.86018	[-0.25, 0.24]
rs9917256_1.0	-0.0131767	0.585629	-1.40876	1.27854	[-0.18, 0.16]
rs2942168_1.0	-0.0154448	0.232287	-0.552035	0.487311	[-0.08, 0.05]
rs8070723_1.0	-0.0154448	0.232287	-0.552035	0.487311	[-0.08, 0.05]
rs17577094_1.0	-0.0154448	0.232287	-0.552035	0.487311	[-0.08, 0.05]
rs7984966_2.0	-0.0279015	1.00998	-2.10933	2.24601	[-0.32, 0.27]
NP3KTRM_IL	-0.0386806	1.17882	-2.52072	2.67836	[-0.38, 0.3]
rs10877840_1.0	-0.0462004	0.831235	-1.82731	1.69163	[-0.29, 0.2]
burdenScore_Reactome_Cytokine.Signaling.in.Immune.system.Homo.sapiens.R.HSA.1280215	-0.0465188	0.394426	-0.872752	0.616995	[-0.16, 0.07]
rs12637471_2.0	-0.0493523	0.633924	-1.50601	1.29769	[-0.23, 0.14]
rs11711441_2.0	-0.0500929	1.03636	-1.96001	2.28146	[-0.38, 0.28]
rs393152_1.0	-0.0545063	0.252635	-0.680757	0.414767	[-0.13, 0.02]
PUTAMENIL.SC	-0.0560584	0.331967	-0.933178	0.546213	[-0.15, 0.04]
rs11248051_1.0	-0.0569912	0.694097	-1.61132	1.30759	[-0.26, 0.15]
rs11724635_2.0	-0.0605998	0.630702	-1.42493	1.25833	[-0.24, 0.12]
HVLTIR.BL	-0.0641015	0.982014	-2.36918	1.67425	[-0.35, 0.22]
rs356219_1.0	-0.0685195	0.41963	-0.932735	0.774289	[-0.19, 0.05]
burdenScore_NeuroMMSig_Bcl.2.subgraph	-0.0711238	0.575661	-1.26419	1.12552	[-0.24, 0.1]
rs12185268_1.0	-0.0727953	0.236451	-0.628945	0.337332	[-0.14, -0.0]
rs17649553_1.0	-0.0727953	0.236451	-0.628945	0.337332	[-0.14, -0.0]
rs12456492_1.0	-0.0781724	0.787557	-1.76747	1.42089	[-0.31, 0.15]
rs4130047_1.0	-0.0781724	0.787557	-1.76747	1.42089	[-0.31, 0.15]
rs4964469_2.0	-0.0809789	1.0544	-2.42866	2.12879	[-0.39, 0.23]
NP3FTAP_CL	-0.0859995	0.807267	-1.94495	1.43079	[-0.32, 0.15]
rs4538475_1.0	-0.0885202	0.94632	-2.08901	1.8238	[-0.36, 0.19]
STA.BL	-0.0886809	0.442834	-1.08161	0.687778	[-0.22, 0.04]
burdenScore_KEGG_Cell.adhesion.molecules	-0.0927074	0.180875	-0.540449	0.179571	[-0.15, -0.04]
rs823118_2.0	-0.0960257	0.637008	-1.45186	1.31401	[-0.28, 0.09]
rs13153459_1.0	-0.100702	0.950369	-1.93321	1.90064	[-0.38, 0.18]
burdenScore_KEGG_Antigen.processing.and.presentation	-0.10268	0.171363	-0.519505	0.136704	[-0.15, -0.05]
rs947211_1.0	-0.109096	0.922029	-2.09103	1.88399	[-0.38, 0.16]
rs356220_1.0	-0.114005	0.433723	-1.01338	0.764283	[-0.24, 0.01]
rs1362858_2.0	-0.124712	0.834421	-2.05858	1.56029	[-0.37, 0.12]
PUTAMEN.SC	-0.12844	0.31342	-0.919183	0.156307	[-0.22, -0.04]
rs11868035_1.0	-0.135835	1.0103	-2.03771	1.76595	[-0.43, 0.16]
burdenScore_NeuroMMSig_LRRK2.subgraph	-0.14284	0.61871	-1.5142	1.1131	[-0.32, 0.04]
rs141863958_1.0	-0.14365	0.729833	-1.59434	1.09792	[-0.38, 0.1]
rs6532194_2.0	-0.145348	0.802682	-2.23692	1.14633	[-0.39, 0.1]
burdenScore_KEGG_Inflammatory.bowel.disease	-0.145942	0.209624	-0.716795	0.0919278	[-0.21, -0.08]
rs62120679_2.0	-0.145961	1.10466	-2.37621	1.83223	[-0.47, 0.18]
UPDRS3.BL	-0.146438	0.242532	-0.772308	0.0241352	[-0.22, -0.08]
UPDRS3.OFF	-0.146438	0.242532	-0.772308	0.0241352	[-0.22, -0.08]
rs112384084_1.0	-0.149253	0.849074	-2.0172	1.38013	[-0.43, 0.13]
NP3FACXP	-0.151282	0.911275	-2.05729	1.76337	[-0.42, 0.11]
NP3TTAP_IL	-0.158128	1.08896	-2.64646	1.72832	[-0.48, 0.16]
rs7577851_2.0	-0.158765	1.13115	-2.71202	2.09694	[-0.49, 0.17]
burdenScore_KEGG_Calcium.signaling.pathway	-0.168983	0.514747	-1.30052	0.707545	[-0.32, -0.02]
rs10513789_2.0	-0.175297	0.698318	-1.79163	1.25429	[-0.38, 0.03]
rs823118_1.0	-0.188623	0.697099	-1.82206	1.14859	[-0.39, 0.01]
PUTAMENCL.SC	-0.191202	0.36284	-1.20677	0.113594	[-0.3, -0.09]
burdenScore_KEGG_Viral.myocarditis	-0.196322	0.219562	-0.704355	0	[-0.26, -0.13]
NP2EAT	-0.197358	1.13896	-2.67027	2.25994	[-0.53, 0.13]
burdenScore_KEGG_Rap1.signaling.pathway	-0.199479	0.648978	-1.72583	1.02932	[-0.39, -0.01]
UPDRS1.BL	-0.200445	0.400794	-1.3212	0.306917	[-0.32, -0.08]
burdenScore_KEGG_Graft.versus.host.disease	-0.201393	0.216841	-0.704026	0	[-0.26, -0.14]
burdenScore_KEGG_Type.I.diabetes.mellitus	-0.207221	0.218127	-0.716837	0	[-0.27, -0.14]
rs6599388_2.0	-0.207242	0.867238	-1.9156	1.82782	[-0.46, 0.05]
burdenScore_KEGG_Autoimmune.thyroid.disease	-0.209572	0.219377	-0.717901	0	[-0.27, -0.15]
burdenScore_KEGG_Allograft.rejection	-0.21314	0.223932	-0.730494	0	[-0.28, -0.15]
burdenScore_NeuroMMSig_Vitamin.subgraph	-0.214765	0.662416	-1.52743	1.18624	[-0.41, -0.02]
burdenScore_Reactome_Generation.of.second.messenger.molecules.Homo.sapiens.R.HSA.202433	-0.218728	0.212051	-0.707244	0	[-0.28, -0.16]
burdenScore_KEGG_Amphetamine.addiction	-0.220501	0.693574	-1.87118	0.964421	[-0.42, -0.02]
rs1994090_2.0	-0.223375	0.846565	-1.7879	1.76672	[-0.47, 0.02]
burdenScore_KEGG_Asthma	-0.225929	0.236693	-0.812835	0	[-0.29, -0.16]
burdenScore_KEGG_Th17.cell.differentiation	-0.238754	0.194411	-0.704149	0	[-0.3, -0.18]
burdenScore_NeuroMMSig_Reactive.oxygen.species.subgraph	-0.242039	0.893306	-2.733	1.23242	[-0.5, 0.02]
rs1941184_1.0	-0.244665	0.98424	-2.2364	1.93362	[-0.53, 0.04]
PUTAMENL.SC	-0.250482	0.492143	-1.7716	0.331484	[-0.39, -0.11]
burdenScore_KEGG_Phagosome	-0.252522	0.254807	-0.82096	0	[-0.33, -0.18]
rs2102808_1.0	-0.254912	0.532447	-1.54075	0.647959	[-0.41, -0.1]
burdenScore_KEGG_Tuberculosis	-0.258289	0.230934	-0.878962	0	[-0.33, -0.19]
ALDH1A1	-0.262077	0.676501	-1.82602	1.08602	[-0.46, -0.07]
burdenScore_KEGG_Epstein.Barr.virus.infection	-0.272553	0.275688	-0.919932	0	[-0.35, -0.19]
rs11248060_2.0	-0.275993	0.662211	-1.7545	0.838265	[-0.56, 0.01]
GAPDH	-0.284652	0.589163	-1.88536	0.52214	[-0.46, -0.11]
TD.BL	-0.299524	0.528214	-1.59675	0.413355	[-0.45, -0.15]
UPDRS.BL	-0.299912	0.324623	-0.962067	0	[-0.39, -0.21]
rs3129882_1.0	-0.300491	1.05331	-2.64198	2.16881	[-0.61, 0.01]
UBE2K	-0.301172	0.515121	-1.94682	0.182564	[-0.45, -0.15]
rs823114_2.0	-0.303284	0.665624	-1.98318	0.831857	[-0.5, -0.11]
burdenScore_Reactome_PD.1.signaling.Homo.sapiens.R.HSA.389948	-0.307567	0.241308	-0.826589	0	[-0.38, -0.24]
burdenScore_Reactome_Translocation.of.ZAP.70.to.Immunological.synapse.Homo.sapiens.R.HSA.202430	-0.308338	0.242442	-0.832883	0	[-0.38, -0.24]
burdenScore_KEGG_Rheumatoid.arthritis	-0.308745	0.204376	-0.787962	0	[-0.37, -0.25]
rs34637584_1.0	-0.31411	0.93372	-2.29439	1.66231	[-0.61, -0.01]
rs9917256_2.0	-0.326252	0.843769	-2.046	0.833247	[-0.59, -0.07]
SFT.BL	-0.326662	0.943871	-2.41722	1.37307	[-0.6, -0.05]
NP1DDS	-0.327732	1.27083	-3.29487	1.64234	[-0.74, 0.08]
rs11248060_1.0	-0.331258	0.795426	-2.05725	1.15699	[-0.56, -0.1]
burdenScore_KEGG_Intestinal.immune.network.for.IgA.production	-0.331809	0.212692	-0.814888	0	[-0.39, -0.27]
pgs_pgscatalog_PGS000902	-0.334372	0.696193	-1.89453	0.735245	[-0.54, -0.13]
CSF.Alpha.synuclein	-0.338468	0.511887	-1.56313	0.359539	[-0.49, -0.19]
rs1474055_1.0	-0.343863	0.575002	-1.59656	0.540636	[-0.51, -0.18]
burdenScore_KEGG_Hematopoietic.cell.lineage	-0.350481	0.219602	-0.849068	0	[-0.41, -0.29]
rs72470545_1.0	-0.352816	1.32969	-2.86531	1.92471	[-1.02, 0.32]
rs11868035_2.0	-0.353043	0.977513	-2.2072	1.26118	[-0.64, -0.07]
MSEADLG.BL	-0.368093	0.771125	-2.23851	1.02699	[-0.59, -0.14]
burdenScore_Reactome_Metabolism.Homo.sapiens.R.HSA.1430728	-0.368715	0.810373	-2.41541	1.04527	[-0.6, -0.13]
NP3RTALJ	-0.368727	1.07438	-2.96068	1.39166	[-0.68, -0.06]
rs10464059_1.0	-0.369019	0.851449	-2.30924	0.859232	[-0.62, -0.12]
burdenScore_KEGG_Toxoplasmosis	-0.369557	0.401891	-1.37122	0.12529	[-0.49, -0.25]
burdenScore_KEGG_Leishmaniasis	-0.374448	0.221948	-0.827232	0	[-0.44, -0.31]
burdenScore_NeuroMMSig_Phosphatidylinositol.3.subgraph	-0.381567	0.875452	-2.51681	1.31724	[-0.64, -0.13]
burdenScore_NeuroMMSig_Disaccharide.metabolism.subgraph	-0.387065	0.752285	-2.38238	0.536778	[-0.61, -0.17]
burdenScore_KEGG_Staphylococcus.aureus.infection	-0.389547	0.225632	-0.865781	0	[-0.46, -0.32]
rs1480597_2.0	-0.395746	0.859406	-2.36053	1.10746	[-0.69, -0.1]
rs2414739_1.0	-0.39593	0.966974	-2.59843	1.49341	[-0.68, -0.11]
rs8118008_1.0	-0.401853	0.990256	-2.51261	1.69856	[-0.69, -0.11]
rs2736990_2.0	-0.412452	0.825767	-2.3702	0.917622	[-0.65, -0.17]
rs3793947_2.0	-0.420066	1.02497	-2.74979	1.61667	[-0.72, -0.12]
burdenScore_NeuroMMSig_Neurotrophic.subgraph	-0.426457	0.970594	-2.7889	1.13236	[-0.71, -0.14]
rs7702187_1.0	-0.427963	0.992891	-2.26885	1.4285	[-0.72, -0.14]
rs816535_2.0	-0.431778	0.951197	-2.53637	1.35133	[-0.71, -0.15]
rs1491942_1.0	-0.452678	0.865072	-2.11704	1.09204	[-0.7, -0.2]
RBD.BL	-0.454869	1.06156	-3.14146	1.48648	[-0.76, -0.15]
NP3RTAL_IL	-0.462431	1.14232	-2.97137	1.58276	[-0.8, -0.13]
NP3PTRM_CL	-0.464868	1.01281	-3.1323	1.36624	[-0.76, -0.17]
rs1555399_1.0	-0.467427	0.924897	-2.79033	1.16829	[-0.74, -0.2]
rs11158026_1.0	-0.467443	1.07234	-2.893	1.46356	[-0.78, -0.16]
rs823156_1.0	-0.467603	0.899259	-2.15353	1.19827	[-0.73, -0.21]
rs76904798_1.0	-0.473349	0.874056	-2.69436	0.883726	[-0.73, -0.22]
rs6812193_1.0	-0.480358	0.996169	-2.485	1.42063	[-0.77, -0.19]
PSMC4	-0.481833	0.65152	-2.06254	0.608416	[-0.67, -0.29]
rs6265_1.0	-0.482962	0.975968	-2.62883	1.50479	[-0.77, -0.2]
rs10121009_2.0	-0.514195	0.992439	-2.62343	1.50013	[-0.8, -0.22]
NP3FTAP_IL	-0.514781	1.19321	-2.96726	1.54828	[-0.86, -0.17]
rs11711441_1.0	-0.517772	0.836341	-2.42341	1.0445	[-0.76, -0.27]
NP2HYGN	-0.530083	1.21277	-3.35468	1.98645	[-0.88, -0.18]
rs7984966_1.0	-0.530232	0.967884	-2.53181	1.16993	[-0.81, -0.25]
NP3PTRM_IL	-0.544337	1.05752	-2.94471	1.08754	[-0.85, -0.24]
rs3027247_1.0	-0.545283	0.86135	-2.77471	0.622855	[-0.8, -0.29]
NP1SLPD	-0.552121	1.16958	-3.25623	1.39464	[-0.89, -0.21]
UPDRS2.BL	-0.553418	0.600667	-2.03263	0	[-0.73, -0.38]
rs34372695_1.0	-0.558397	0.679671	-2.19574	0.12084	[-0.76, -0.36]
rs12921479_2.0	-0.567542	0.98893	-2.87964	1.06329	[-0.86, -0.28]
rs14235_1.0	-0.580445	0.919324	-2.75058	0.747685	[-0.85, -0.31]
NP3LGAG_IL	-0.585438	1.006	-3.26663	1.28519	[-0.88, -0.29]
rs356182_1.0	-0.593446	0.955078	-2.6593	0.762308	[-0.87, -0.32]
burdenScore_KEGG_Amoebiasis	-0.593766	0.95304	-2.85914	0.588736	[-0.87, -0.32]
SCOPA.BL	-0.59729	0.956884	-2.5608	0.668543	[-0.88, -0.32]
SKP1	-0.628136	0.78435	-2.65021	0.278763	[-0.86, -0.4]
rs12063142_1.0	-0.632605	0.984895	-2.6086	1.22034	[-0.92, -0.35]
PGK1	-0.63348	0.681633	-2.23356	0.122118	[-0.83, -0.43]
rs2414739_2.0	-0.635252	0.995055	-3.1161	0.930802	[-0.93, -0.35]
burdenScore_KEGG_mTOR.signaling.pathway	-0.637336	0.72927	-2.34778	0.220431	[-0.85, -0.42]
rs823128_1.0	-0.666525	1.14161	-3.44976	1.39117	[-1.0, -0.33]
NP2WALK	-0.695948	0.984148	-2.7392	1.11872	[-0.98, -0.41]
burdenScore_KEGG_Hepatocellular.carcinoma	-0.69603	0.712647	-2.20675	0.119345	[-0.9, -0.49]
burdenScore_KEGG_Cocaine.addiction	-0.728003	0.83834	-2.77493	0.0663784	[-0.97, -0.48]
rs11026412_1.0	-0.744439	1.10613	-3.02841	1.33394	[-1.07, -0.42]
rs7077361_2.0	-0.747288	1.05145	-3.14137	0.723763	[-1.07, -0.42]
rs1362858_1.0	-0.755206	0.941363	-2.84406	0.748597	[-1.03, -0.48]
rs62120679_1.0	-0.755371	1.05643	-3.67635	0.639264	[-1.06, -0.45]
PIGD.BL	-0.757565	0.823363	-2.81902	0	[-1.0, -0.52]
NP3RIGN	-0.758367	1.28454	-3.69949	0.706973	[-1.13, -0.38]
rs10746953_2.0	-0.774121	1.19152	-3.52075	0.97222	[-1.12, -0.43]
rs199498_2.0	-0.806876	0.828231	-2.55043	0	[-1.05, -0.57]
rs8118008_2.0	-0.812075	1.0585	-2.64031	0.512121	[-1.12, -0.5]
NP3RTAU_IL	-0.819974	1.06584	-3.24049	0.692312	[-1.13, -0.51]
rs329648_1.0	-0.847202	1.13592	-3.41906	0.688048	[-1.18, -0.52]
burdenScore_KEGG_Phosphatidylinositol.signaling.system	-0.848322	0.929188	-3.35562	0.110924	[-1.12, -0.58]
rs3027247_2.0	-0.876494	1.10576	-3.44763	0.668944	[-1.2, -0.55]
rs1630500_1.0	-0.886576	1.01009	-3.02759	0.697384	[-1.18, -0.59]
rs17565841_1.0	-0.924768	1.25991	-3.50243	1.01424	[-1.29, -0.56]
rs4964469_1.0	-0.93305	1.11997	-3.09118	0.784057	[-1.26, -0.61]
rs1480597_1.0	-0.968325	1.08195	-3.28396	0.728047	[-1.28, -0.65]
rs7577851_1.0	-0.968403	0.953731	-2.88621	0.240143	[-1.25, -0.69]
rs849898_1.0	-0.969433	1.17052	-3.71912	0.433954	[-1.31, -0.63]
rs34311866_2.0	-0.979582	1.11533	-3.35576	0.737493	[-1.3, -0.65]
burdenScore_NeuroMMSig_Matrix.metalloproteinase.subgraph	-0.985022	1.11064	-3.79541	0.196001	[-1.31, -0.66]
pgs_pgscatalog_PGS000056	-1.02366	0.861478	-2.88778	0.0156472	[-1.27, -0.77]
NP2SWAL	-1.03061	1.43328	-4.48236	1.25223	[-1.45, -0.61]
rs17000647_1.0	-1.03667	1.13588	-3.50035	0.651234	[-1.37, -0.71]
rs11060180_1.0	-1.04036	1.08543	-3.85312	0.401195	[-1.36, -0.72]
rs6482992_1.0	-1.07237	1.2177	-3.48088	0.211869	[-1.43, -0.72]
rs12817488_1.0	-1.11419	1.14794	-3.1699	0.162946	[-1.45, -0.78]
rs14235_2.0	-1.11673	1.14763	-4.1389	0.406869	[-1.45, -0.78]
rs2823357_1.0	-1.15184	1.25604	-4.30937	0.615348	[-1.52, -0.79]
rs6265_2.0	-1.15566	1.25778	-3.87225	0.634096	[-1.52, -0.79]
rs2839398_2.0	-1.17363	1.29373	-4.40949	0.120901	[-1.81, -0.54]
EDUCYRS	-1.20614	1.18322	-4.35606	0	[-1.55, -0.86]
rs959573_2.0	-1.20904	1.13484	-3.80067	0.646477	[-1.54, -0.88]
NP2HWRT	-1.2092	1.39914	-4.4883	0.693281	[-1.62, -0.8]
rs6430538_1.0	-1.22078	1.19974	-3.90183	0.296132	[-1.57, -0.87]
rs849898_2.0	-1.27686	1.21188	-4.33556	0	[-1.63, -0.92]
burdenScore_Reactome_Norepinephrine.Neurotransmitter.Release.Cycle.Homo.sapiens.R.HSA.181430	-1.28961	1.10341	-3.74597	0.0755669	[-1.61, -0.97]
rs3935740_1.0	-1.33464	1.43399	-4.38664	0.897612	[-1.75, -0.92]
rs17497526_1.0	-1.34581	1.26501	-4.0095	0.238236	[-1.71, -0.98]
rs11865038_1.0	-1.36195	1.16446	-4.01099	0	[-1.7, -1.02]
BJLOT.BL	-1.37824	1.24701	-4.25797	0.033298	[-1.74, -1.02]
rs2395163_1.0	-1.3965	1.19748	-3.9136	0.243593	[-1.75, -1.05]
rs9275326_1.0	-1.40631	1.16252	-3.89749	0	[-1.74, -1.07]
rs2338971_2.0	-1.49001	1.44748	-4.87902	0.0330755	[-1.91, -1.07]
NP3RTAL_CL	-1.54995	1.34436	-4.34743	0.25384	[-1.94, -1.16]
rs7118648_1.0	-1.57258	1.53173	-5.37706	0.0295401	[-2.02, -1.13]
rs12959200_2.0	-1.60259	1.14024	-4.22862	0	[-1.97, -1.24]
rs76763715_1.0	-1.61115	1.37518	-4.44207	0.139942	[-2.04, -1.18]
rs6783485_1.0	-1.62956	1.25351	-4.26528	0.0104098	[-1.99, -1.26]
STAI.State.BL	-1.6618	1.27633	-4.48834	0	[-2.03, -1.29]
rs816535_1.0	-1.67625	1.42731	-5.25417	0.0129584	[-2.09, -1.26]
rs12726330_1.0	-1.70633	0.794363	-3.46784	-0.359297	[-1.94, -1.48]
rs35749011_1.0	-1.70633	0.794363	-3.46784	-0.359297	[-1.94, -1.48]
rs997277_2.0	-1.74513	1.3046	-4.8501	0	[-2.13, -1.37]
rs591323_1.0	-1.77778	1.32593	-4.58346	0	[-2.16, -1.39]
rs6465122_1.0	-1.90308	1.45485	-5.21189	0	[-2.33, -1.48]
burdenScore_Reactome_trans.Golgi.Network.Vesicle.Budding.Homo.sapiens.R.HSA.199992	-1.90401	1.0037	-3.98267	-0.229946	[-2.2, -1.61]
burdenScore_Reactome_Clathrin.derived.vesicle.budding.Homo.sapiens.R.HSA.421837	-1.90822	1.00242	-3.98986	-0.236664	[-2.2, -1.62]
rs10918270_1.0	-1.93567	1.28348	-4.48894	0.144342	[-2.31, -1.56]
rs10797576_1.0	-1.95175	1.40138	-5.22123	0	[-2.36, -1.54]
NP1PAIN	-1.95789	1.64257	-5.51782	0.265614	[-2.44, -1.48]
rs117896735_1.0	-1.97769	1.39473	-4.91678	0	[-2.38, -1.57]
rs9323124_1.0	-2.00151	1.73825	-4.65299	0.0256358	[-2.51, -1.5]
pgs_pgscatalog_PGS000123	-2.00983	1.24479	-4.81977	-0.139023	[-2.37, -1.65]
rs67383717_1.0	-2.02163	1.51474	-5.50857	0	[-2.46, -1.58]
rs10767971_1.0	-2.07305	1.49268	-5.35674	0.0310312	[-2.51, -1.64]
rs6532194_1.0	-2.31606	1.33102	-5.19575	-0.0319588	[-2.7, -1.93]
rs1879553_1.0	-2.31678	1.59339	-5.239	0	[-2.78, -1.85]
ESS.BL	-2.33815	1.54389	-5.504	0	[-2.79, -1.89]
NP3KTRM_CL	-2.40013	1.57331	-5.83266	0	[-2.86, -1.94]
NP2RISE	-2.40879	1.66669	-5.79845	0	[-2.89, -1.92]
rs1536076_1.0	-2.48181	1.39941	-6.43717	-0.355124	[-2.89, -2.07]
NP3RIGL_CL	-2.57623	1.63212	-5.98772	0	[-3.05, -2.1]
NP1ANXS	-2.72109	1.65638	-6.50415	0	[-3.2, -2.24]
NP3RIGL_IL	-2.99264	1.6278	-6.08454	-0.164361	[-3.47, -2.52]
NP1FATG	-3.00299	1.69585	-7.00946	-0.180255	[-3.5, -2.51]
rs199347_2.0	-3.0858	1.81861	-7.94908	-0.556826	[-3.62, -2.56]
NP3PSTBL	-3.14035	1.54764	-6.30863	-0.513283	[-3.59, -2.69]
NP3RIGU_IL	-3.34679	1.87619	-8.12521	-0.355471	[-3.89, -2.8]
NP3RISNG	-3.47878	2.12248	-7.90178	-0.261395	[-4.1, -2.86]
NP2HOBB	-3.89096	1.88149	-8.52485	-1.00968	[-4.44, -3.34]

## Sheet: fast_coefficients_bl
	Mean	SD	2.5% Percentile	97.5% Percentile	Bonferroni corrected 95% CI
NP3RISNG	5.1114	2.3751	1.28784	11.2933	[4.4, 5.83]
NP2RISE	3.787	2.02328	0.804988	8.27159	[3.18, 4.4]
rs6783485_1.0	3.433	1.72591	0.4062	6.66113	[2.91, 3.95]
RBD.BL	3.39676	1.82832	0.500276	7.5999	[2.85, 3.95]
rs1536076_1.0	3.24591	1.62496	0.383894	7.28966	[2.76, 3.73]
rs6532194_1.0	3.05936	1.73946	0.249328	6.91409	[2.54, 3.58]
NP1PAIN	2.57119	1.91552	0	6.64944	[2.0, 3.15]
NP3RTAU_IL	2.43981	1.47288	0.203889	6.1581	[2.0, 2.88]
rs591323_1.0	2.39252	1.66459	0	5.58787	[1.89, 2.89]
rs11711441_1.0	2.36396	1.44254	0	4.86546	[1.93, 2.8]
rs6465122_1.0	2.27885	1.44474	0	5.71723	[1.84, 2.71]
SCOPA.BL	2.1358	1.36369	0.0446314	5.311	[1.73, 2.55]
rs10746953_2.0	2.11869	1.45491	0	5.87965	[1.68, 2.56]
rs12456492_2.0	2.02584	1.1772	0	4.7387	[1.67, 2.38]
rs4130047_2.0	2.02584	1.1772	0	4.7387	[1.67, 2.38]
NP3KTRM_CL	1.95102	1.41816	0	5.53653	[1.52, 2.38]
rs8118008_2.0	1.92283	1.40064	-0.00865105	4.81507	[1.5, 2.34]
rs997277_2.0	1.87631	1.35427	0	5.33685	[1.47, 2.28]
NP1SLPD	1.81974	1.57583	-0.0578761	5.40039	[1.35, 2.29]
burdenScore_KEGG_SNARE.interactions.in.vesicular.transport	1.66109	1.48579	-0.1727	4.87756	[1.21, 2.11]
NP3RIGU_IL	1.60488	1.41553	-0.0238384	4.79335	[1.18, 2.03]
rs3935740_1.0	1.53575	1.23746	-0.000386456	3.95278	[1.16, 1.91]
ENROLL_AGE	1.50432	1.05929	0	3.61588	[1.19, 1.82]
rs1296028_1.0	1.46359	1.19817	0	3.92503	[1.1, 1.82]
rs10797576_2.0	1.45989	1.46513	-1.02625	4.2309	[1.01, 1.91]
rs6599389_1.0	1.44147	1.18606	0	3.83125	[1.09, 1.8]
NP1FATG	1.43984	1.30617	-0.179382	4.55631	[1.05, 1.83]
EDUCYRS	1.42012	1.1012	0	3.67469	[1.09, 1.75]
burdenScore_KEGG_Rap1.signaling.pathway	1.35925	1.03935	0	3.74881	[1.05, 1.67]
rs823114_1.0	1.34908	0.884671	0	3.20221	[1.08, 1.61]
rs9323124_1.0	1.32886	1.29777	-0.0185521	4.21511	[0.94, 1.72]
rs7077361_2.0	1.29804	1.42333	-0.95862	3.95616	[0.84, 1.75]
burdenScore_NeuroMMSig_Cholesterol.metabolism.subgraph	1.28367	0.992997	-0.138091	3.73992	[0.99, 1.58]
rs823118_1.0	1.28151	0.848019	0	3.10768	[1.03, 1.54]
NP2TURN	1.25233	1.3019	-1.09554	3.90961	[0.86, 1.64]
burdenScore_NeuroMMSig_Neurotrophic.subgraph	1.22058	1.16941	-0.294602	3.78412	[0.87, 1.57]
SKP1	1.20584	0.834664	0	2.96765	[0.96, 1.46]
burdenScore_NeuroMMSig_Ubiquitin.subgraph	1.17605	1.41165	-0.993103	4.12024	[0.75, 1.6]
rs1879553_1.0	1.13537	1.12594	-0.632734	3.16602	[0.8, 1.47]
rs62120679_1.0	1.12927	1.22722	-0.323224	4.17613	[0.76, 1.5]
rs10877840_1.0	1.12603	1.04577	-0.0869106	3.29808	[0.81, 1.44]
NP2HYGN	1.12249	1.17874	-0.392701	3.92343	[0.77, 1.48]
rs816535_1.0	1.11548	1.31189	-0.521831	4.58512	[0.72, 1.51]
rs1994090_1.0	1.10903	1.11311	-0.232751	3.19871	[0.77, 1.44]
rs6532197_1.0	1.09931	1.15763	-0.410478	3.71897	[0.75, 1.45]
PSMC4	1.08023	0.985786	-0.163965	3.24213	[0.78, 1.38]
rs823156_1.0	1.06423	0.956504	0	3.0915	[0.78, 1.35]
NP3RTALJ	1.05868	1.41841	-1.44245	3.94172	[0.63, 1.48]
NP3POSTR	1.04964	1.17298	-0.778401	3.44825	[0.7, 1.4]
pgs_phewas	1.0465	0.926881	-0.0819744	3.01278	[0.77, 1.33]
UPDRS1.BL	1.04545	0.855724	0	2.83255	[0.79, 1.3]
rs141863958_1.0	1.04071	1.16838	-0.809502	3.5046	[0.65, 1.43]
NP2HOBB	1.03026	1.28279	-1.15345	4.01919	[0.64, 1.42]
rs4964469_1.0	1.0259	1.15906	-0.0403154	3.67101	[0.68, 1.37]
rs947211_2.0	1.02316	1.04701	-0.0725512	3.18184	[0.71, 1.34]
burdenScore_KEGG_PI3K.Akt.signaling.pathway	1.01016	0.856686	0	2.93589	[0.75, 1.27]
rs2395163_1.0	1.00115	1.03993	-0.301114	3.40963	[0.69, 1.31]
rs10797576_1.0	0.996637	1.04897	-0.310722	3.34196	[0.68, 1.31]
rs6599388_2.0	0.994685	1.06114	-0.608875	3.38322	[0.68, 1.31]
burdenScore_NeuroMMSig_Phosphatidylinositol.3.subgraph	0.988776	1.17154	-0.705823	3.54119	[0.64, 1.34]
burdenScore_KEGG_Calcium.signaling.pathway	0.970166	0.906111	-0.231659	3.08159	[0.7, 1.24]
burdenScore_Reactome_trans.Golgi.Network.Vesicle.Budding.Homo.sapiens.R.HSA.199992	0.96819	0.914808	0	3.02246	[0.69, 1.24]
burdenScore_Reactome_Clathrin.derived.vesicle.budding.Homo.sapiens.R.HSA.421837	0.967708	0.913917	0	3.01859	[0.69, 1.24]
rs199347_2.0	0.963854	1.06394	-0.4796	3.43456	[0.64, 1.28]
rs849898_2.0	0.926402	1.02176	-0.726151	2.91935	[0.62, 1.23]
rs10501570_1.0	0.924986	1.13617	-0.790425	3.20691	[0.58, 1.27]
rs1296028_2.0	0.881564	0.988931	-0.19741	3.33113	[0.58, 1.18]
NP3PSTBL	0.867862	1.18708	-0.707579	3.77381	[0.51, 1.22]
burdenScore_NeuroMMSig_Reactive.oxygen.species.subgraph	0.863537	1.03667	-0.817739	2.98761	[0.55, 1.18]
burdenScore_KEGG_Phosphatidylinositol.signaling.system	0.840485	1.03038	-0.619889	3.00147	[0.53, 1.15]
NP1DDS	0.81246	1.59234	-2.28858	3.81631	[0.29, 1.34]
rs4778720_1.0	0.803932	0.885066	-0.252524	3.07186	[0.54, 1.07]
burdenScore_KEGG_Antigen.processing.and.presentation	0.756763	0.370535	0.0485176	1.55465	[0.65, 0.87]
rs12726330_1.0	0.705757	0.671184	-0.586289	1.9254	[0.5, 0.91]
rs35749011_1.0	0.705757	0.671184	-0.586289	1.9254	[0.5, 0.91]
NP3RIGL_IL	0.700407	1.01778	-0.802833	3.31439	[0.39, 1.01]
HSPA8	0.679995	0.762508	-0.201904	2.45255	[0.45, 0.91]
rs12063142_1.0	0.673998	0.923333	-0.78228	2.74569	[0.4, 0.95]
rs1555399_1.0	0.672643	0.872233	-0.474285	2.46381	[0.41, 0.93]
NP3RIGU_CL	0.672004	0.985035	-0.548222	2.74002	[0.38, 0.97]
rs2839398_1.0	0.665054	1.02001	-0.813693	3.27905	[0.36, 0.97]
rs62120679_2.0	0.660968	0.989499	-1.04009	2.87008	[0.36, 0.96]
NP1COG	0.657494	1.61245	-2.29459	4.18784	[0.17, 1.14]
NP2HWRT	0.649891	1.4688	-1.80672	3.88446	[0.21, 1.09]
rs10513789_1.0	0.638841	0.714146	-0.34953	2.10827	[0.42, 0.85]
NP3PTRM_IL	0.637805	1.06006	-0.992419	3.12632	[0.32, 0.96]
burdenScore_KEGG_Longevity.regulating.pathway	0.617648	0.771057	-0.232739	2.51254	[0.39, 0.85]
PUTAMENR.SC	0.612167	0.711219	-0.0637764	2.48875	[0.4, 0.83]
rs4837628_1.0	0.609888	0.824837	-0.49241	2.5784	[0.36, 0.86]
rs12637471_1.0	0.603856	0.703669	-0.362282	2.09552	[0.39, 0.82]
NP1DPRS	0.599544	0.913678	-0.967484	2.46298	[0.32, 0.87]
rs6482992_1.0	0.587848	0.834998	-0.640899	2.64854	[0.34, 0.84]
NP3PTRM_CL	0.586813	0.957289	-0.986769	2.79098	[0.3, 0.87]
burdenScore_KEGG_Lysosome	0.586091	0.725442	-0.404569	2.36631	[0.37, 0.8]
burdenScore_KEGG_Viral.myocarditis	0.57992	0.311623	0	1.2713	[0.49, 0.67]
rs34372695_1.0	0.566754	0.775442	-0.697872	2.18116	[0.33, 0.8]
rs76763715_1.0	0.557808	1.05217	-1.65198	2.66757	[0.21, 0.9]
rs11026412_1.0	0.545411	1.016	-0.816476	3.06617	[0.24, 0.85]
burdenScore_KEGG_Epstein.Barr.virus.infection	0.544648	0.323712	0	1.27205	[0.45, 0.64]
burdenScore_KEGG_Graft.versus.host.disease	0.538139	0.309498	0	1.25275	[0.45, 0.63]
burdenScore_KEGG_Autoimmune.thyroid.disease	0.53457	0.309821	0	1.25557	[0.44, 0.63]
rs2338971_2.0	0.53105	0.943847	-1.34215	2.46831	[0.25, 0.81]
burdenScore_KEGG_Type.I.diabetes.mellitus	0.530144	0.309305	0	1.25041	[0.44, 0.62]
burdenScore_KEGG_Allograft.rejection	0.528991	0.310476	0	1.25703	[0.44, 0.62]
rs12431733_2.0	0.528501	0.831607	-0.977663	2.52711	[0.28, 0.78]
UPDRS2.BL	0.521587	0.668979	-0.171799	2.12641	[0.32, 0.72]
STAI.State.BL	0.521195	0.85854	-0.763227	2.66205	[0.26, 0.78]
rs1480597_1.0	0.518177	0.902692	-0.966029	2.70737	[0.25, 0.79]
rs6812193_1.0	0.516893	0.945654	-0.686941	2.3319	[0.23, 0.8]
burdenScore_KEGG_Phagosome	0.51641	0.310954	0	1.21022	[0.42, 0.61]
PGK1	0.499136	0.642098	-0.303768	2.20815	[0.31, 0.69]
rs1480597_2.0	0.498823	1.4121	-2.01838	3.37775	[-0.04, 1.03]
rs17000647_1.0	0.486966	1.25418	-1.73526	3.09235	[0.11, 0.86]
burdenScore_KEGG_mTOR.signaling.pathway	0.485952	0.754301	-0.549924	2.32318	[0.26, 0.71]
UBE2K	0.484662	0.559737	-0.286323	1.87494	[0.32, 0.65]
burdenScore_KEGG_Cell.adhesion.molecules	0.480188	0.397779	0	1.44617	[0.36, 0.6]
rs9275326_1.0	0.479608	0.865871	-1.28963	2.34279	[0.22, 0.74]
rs12921479_1.0	0.479005	1.00037	-1.40045	2.71865	[0.18, 0.78]
NP1CNST	0.468864	1.17652	-1.82866	3.20897	[0.12, 0.82]
burdenScore_KEGG_Hematopoietic.cell.lineage	0.463205	0.322084	0	1.14619	[0.37, 0.56]
STA.BL	0.439667	0.677942	-0.766776	1.99391	[0.24, 0.64]
burdenScore_KEGG_Hepatocellular.carcinoma	0.438469	0.711747	-0.574681	2.1235	[0.22, 0.65]
burdenScore_KEGG_Toxoplasmosis	0.436593	0.494328	-0.0925868	1.57257	[0.29, 0.59]
burdenScore_KEGG_Alcoholism	0.428032	0.70329	-0.639824	2.32372	[0.22, 0.64]
rs329648_1.0	0.418677	0.896555	-1.14092	2.47453	[0.15, 0.69]
rs112384084_1.0	0.41851	0.878211	-0.936407	2.18785	[0.12, 0.71]
pgs_pgscatalog_PGS000056	0.413958	0.636787	-0.435797	2.00977	[0.22, 0.61]
rs3027247_2.0	0.410601	0.950497	-1.40926	2.68029	[0.12, 0.7]
PUTAMENCL.SC	0.403492	0.569986	-0.0912524	1.69223	[0.23, 0.57]
rs3793947_1.0	0.400477	0.746998	-0.809873	2.04511	[0.18, 0.62]
rs11248051_1.0	0.388071	0.610492	-0.559795	1.80633	[0.2, 0.57]
rs12817488_2.0	0.386255	0.863419	-1.34613	2.51589	[0.13, 0.65]
rs1362858_2.0	0.385201	0.995799	-1.46485	2.7614	[0.09, 0.68]
rs10767971_1.0	0.378677	0.934952	-0.980481	2.73855	[0.1, 0.66]
STAI.Trait.BL	0.376517	0.707858	-0.791608	1.76525	[0.16, 0.59]
rs11012_1.0	0.374211	0.658293	-0.420719	1.88219	[0.18, 0.57]
rs10918270_1.0	0.36181	0.708221	-0.666678	2.08594	[0.15, 0.57]
burdenScore_KEGG_Staphylococcus.aureus.infection	0.325482	0.241641	0	0.827373	[0.25, 0.4]
burdenScore_KEGG_Leishmaniasis	0.311993	0.240307	0	0.776049	[0.24, 0.38]
NP1HALL	0.308972	1.18567	-2.28864	2.47315	[-0.05, 0.67]
rs6482992_2.0	0.308137	0.813922	-0.843581	2.32706	[0.06, 0.55]
burdenScore_NeuroMMSig_Matrix.metalloproteinase.subgraph	0.305254	1.10729	-1.62336	2.35014	[-0.03, 0.64]
burdenScore_KEGG_Intestinal.immune.network.for.IgA.production	0.304403	0.238838	0	0.808026	[0.23, 0.38]
NP1LTHD	0.2954	1.24288	-2.26284	3.07448	[-0.08, 0.67]
NP3RIGN	0.295109	0.901936	-1.20181	2.20191	[0.02, 0.57]
burdenScore_Reactome_Cytokine.Signaling.in.Immune.system.Homo.sapiens.R.HSA.1280215	0.294125	0.381881	-0.056289	1.09838	[0.18, 0.41]
pgs_pgscatalog_PGS000777	0.293742	0.857732	-1.32208	2.19631	[0.04, 0.55]
burdenScore_KEGG_Asthma	0.287099	0.288201	0	0.979857	[0.2, 0.37]
Total.tau	0.284765	0.741422	-1.03135	1.77969	[0.06, 0.51]
burdenScore_KEGG_Rheumatoid.arthritis	0.2817	0.233404	0	0.717271	[0.21, 0.35]
burdenScore_KEGG_Th17.cell.differentiation	0.281321	0.242013	0	0.861631	[0.21, 0.35]
UPDRS.BL	0.273779	0.351941	0	1.07778	[0.17, 0.38]
rs11060180_1.0	0.268629	0.633966	-0.971722	1.53911	[0.08, 0.46]
BJLOT.BL	0.267091	0.924547	-1.68955	2.48274	[-0.01, 0.54]
NP3RTAL_IL	0.266695	0.849249	-1.48079	2.01043	[0.01, 0.52]
rs4964469_2.0	0.263971	0.915452	-1.44199	2.17084	[-0.01, 0.54]
NP3RIGL_CL	0.261773	0.895332	-1.53092	2.2202	[-0.01, 0.53]
burdenScore_KEGG_Tuberculosis	0.261534	0.232691	0	0.73525	[0.19, 0.33]
burdenScore_KEGG_Drug.metabolism	0.259694	0.731188	-1.22823	1.9891	[0.04, 0.48]
rs947211_1.0	0.251932	0.625008	-0.842257	1.69966	[0.06, 0.44]
burdenScore_KEGG_Inflammatory.bowel.disease	0.246909	0.27165	-0.0106196	0.853478	[0.17, 0.33]
rs1564282_1.0	0.244244	0.55279	-0.696481	1.457	[0.08, 0.41]
NP3LGAG_IL	0.240253	0.99269	-1.41324	2.45499	[-0.06, 0.54]
p.Tau181P	0.236761	0.70989	-1.13389	1.86128	[0.02, 0.45]
NP3KTRM_IL	0.234934	0.98628	-1.78569	2.4076	[-0.06, 0.53]
burdenScore_NeuroMMSig_Synuclein.subgraph	0.234687	0.954402	-1.85938	2.33525	[-0.05, 0.52]
PUTAMEN.SC	0.234263	0.400518	-0.249194	1.17757	[0.11, 0.35]
rs823118_2.0	0.233076	0.526745	-0.806991	1.58477	[0.07, 0.39]
rs7984966_2.0	0.230524	1.11638	-2.30403	2.39716	[-0.1, 0.57]
TD.BL	0.229059	0.581221	-0.966796	1.42865	[0.05, 0.4]
rs6430538_1.0	0.206408	0.697494	-1.26273	1.80521	[-0.0, 0.42]
rs823114_2.0	0.190871	0.505399	-0.862629	1.5603	[0.04, 0.34]
rs7077361_1.0	0.187974	0.739197	-1.2267	1.95524	[-0.03, 0.41]
rs183211_2.0	0.168002	0.673034	-1.03906	1.78686	[-0.03, 0.37]
rs34311866_1.0	0.152184	0.717139	-1.30313	1.87439	[-0.06, 0.37]
burdenScore_NeuroMMSig_Caspase.subgraph	0.151507	0.819339	-1.36297	1.85302	[-0.09, 0.4]
rs10519131_1.0	0.150558	0.835368	-1.73109	1.81188	[-0.1, 0.4]
rs415430_1.0	0.150449	0.308329	-0.174561	0.975817	[0.06, 0.24]
rs9323124_2.0	0.147583	0.753952	-1.37291	1.88737	[-0.08, 0.38]
rs14235_1.0	0.141862	0.691173	-1.24452	1.60567	[-0.07, 0.35]
rs12959200_1.0	0.13873	0.794346	-1.3218	1.93417	[-0.1, 0.38]
rs34311866_2.0	0.131478	0.783302	-1.67174	1.91506	[-0.1, 0.37]
rs2942168_2.0	0.127662	0.319012	-0.575568	0.815292	[0.03, 0.22]
rs8070723_2.0	0.127662	0.319012	-0.575568	0.815292	[0.03, 0.22]
rs17577094_2.0	0.127662	0.319012	-0.575568	0.815292	[0.03, 0.22]
burdenScore_KEGG_Cocaine.addiction	0.127244	0.754213	-1.288	1.48452	[-0.1, 0.35]
burdenScore_NeuroMMSig_Bcl.2.subgraph	0.127033	0.528784	-0.931846	1.36204	[-0.03, 0.29]
burdenScore_Reactome_Metabolism.Homo.sapiens.R.HSA.1430728	0.116494	0.465912	-0.818086	1.16395	[-0.02, 0.26]
burdenScore_Reactome_Norepinephrine.Neurotransmitter.Release.Cycle.Homo.sapiens.R.HSA.181430	0.109942	0.574085	-0.861072	1.53471	[-0.06, 0.28]
rs67383717_1.0	0.106061	0.713889	-1.26654	1.69108	[-0.11, 0.32]
GAPDH	0.0933038	0.539998	-0.765697	1.53562	[-0.07, 0.26]
PUTAMENIL.SC	0.08278	0.357209	-0.651926	0.918486	[-0.02, 0.19]
rs2823357_1.0	0.08274	0.864116	-1.64065	1.94834	[-0.18, 0.34]
rs823156_2.0	0.0746056	0.684181	-1.32922	1.69329	[-0.13, 0.28]
burdenScore_Reactome_PD.1.signaling.Homo.sapiens.R.HSA.389948	0.0731482	0.0943948	0	0.299857	[0.04, 0.1]
burdenScore_Reactome_Translocation.of.ZAP.70.to.Immunological.synapse.Homo.sapiens.R.HSA.202430	0.073006	0.0942047	0	0.294431	[0.04, 0.1]
rs393152_2.0	0.069568	0.285396	-0.575568	0.71713	[-0.02, 0.16]
rs17497526_1.0	0.0656426	0.841218	-1.80566	1.82272	[-0.19, 0.32]
burdenScore_NeuroMMSig_Tau.protein.subgraph	0.0651521	0.447174	-0.885352	0.95015	[-0.07, 0.2]
burdenScore_NeuroMMSig_CRH.subgraph	0.0614159	0.446608	-0.889893	0.948896	[-0.07, 0.2]
burdenScore_Reactome_Generation.of.second.messenger.molecules.Homo.sapiens.R.HSA.202433	0.0570391	0.0857913	-0.0334129	0.25205	[0.03, 0.08]
burdenScore_KEGG_MAPK.signaling.pathway	0.0485984	0.27848	-0.53784	0.625077	[-0.04, 0.13]
rs14235_2.0	0.0465578	0.810143	-1.6405	1.69524	[-0.2, 0.29]
CAUDATER.SC	0.046292	0.317211	-0.478377	0.729331	[-0.05, 0.14]
rs823128_1.0	0.0459187	0.8531	-1.61457	1.82639	[-0.21, 0.3]
rs959573_2.0	0.0434937	0.929256	-2.10728	1.9022	[-0.24, 0.32]
burdenScore_NeuroMMSig_Mitochondrial.subgraph	0.0430083	0.524661	-0.98573	1.27644	[-0.11, 0.2]
rs199515_1.0	0.0392587	0.224224	-0.445423	0.530365	[-0.03, 0.11]
rs12185268_2.0	0.0362179	0.27393	-0.683323	0.5796	[-0.05, 0.12]
rs17649553_2.0	0.0362179	0.27393	-0.683323	0.5796	[-0.05, 0.12]
rs10958605_2.0	0.0336717	0.670184	-1.56067	1.6696	[-0.17, 0.24]
rs199515_2.0	0.027144	0.419808	-0.946958	0.871726	[-0.1, 0.15]
rs415430_2.0	0.027144	0.419808	-0.946958	0.871726	[-0.1, 0.15]
ESS.BL	0.0260834	0.845196	-1.64722	1.74683	[-0.23, 0.28]
ALDH1A1	0.0247812	0.738391	-1.46682	1.86315	[-0.2, 0.25]
rs72470544_1.0	0.0242267	0.887899	-1.77329	2.15573	[-0.24, 0.29]
burdenScore_NeuroMMSig_Cell.cycle.subgraph	0.0241456	1.07383	-2.01245	2.20945	[-0.3, 0.35]
burdenScore_KEGG_Parkinson.disease	0.0137587	0.279005	-0.650492	0.512744	[-0.07, 0.1]
pgs_pgscatalog_PGS000903	0.012364	0.549094	-1.3196	1.11943	[-0.15, 0.18]
burdenScore_KEGG_Pathways.of.neurodegeneration	0.0110829	0.303902	-0.694956	0.558525	[-0.08, 0.1]
pgs_pgscatalog_PGS000123	0.00781584	0.590366	-1.31906	1.2458	[-0.17, 0.19]
rs199533_1.0	0.00710766	0.258534	-0.675274	0.549538	[-0.07, 0.08]
NP2SWAL	0.00277556	1.01227	-1.96705	2.30008	[-0.3, 0.31]
burdenScore_PSP_UCB	0.000353442	0.00343657	0	0	[-0.0, 0.0]
burdenScore_MSA_UCB	0.000305646	0.00352885	0	0	[-0.0, 0.0]
rs7702187_1.0	-0.00306969	0.887273	-1.78973	1.85825	[-0.27, 0.26]
rs13153459_2.0	-0.0133249	0.950214	-2.24812	1.81739	[-0.3, 0.27]
rs6532194_2.0	-0.0139975	0.413467	-0.810871	0.953402	[-0.14, 0.11]
STRIATUM.SC	-0.0230397	0.204341	-0.501988	0.457325	[-0.08, 0.04]
burdenScore_KEGG_Fluid.shear.stress.and.atherosclerosis	-0.0263633	0.697045	-1.50923	1.48954	[-0.24, 0.18]
burdenScore_KEGG_Amphetamine.addiction	-0.028315	0.676684	-1.56445	1.51791	[-0.23, 0.18]
rs1941184_1.0	-0.0323693	0.836044	-1.79924	1.74346	[-0.28, 0.22]
NP2TRMR	-0.0342894	0.953191	-2.26146	1.86689	[-0.32, 0.25]
rs6265_1.0	-0.0380759	0.900319	-1.91895	1.74317	[-0.31, 0.23]
rs199533_2.0	-0.0495046	0.40789	-0.948825	0.804115	[-0.17, 0.07]
rs356220_1.0	-0.0517336	0.454251	-1.18427	0.920086	[-0.19, 0.08]
rs11724635_1.0	-0.0530499	0.538424	-1.46522	1.08098	[-0.21, 0.11]
GDS.BL	-0.0540361	0.909603	-2.2976	1.76232	[-0.33, 0.22]
UPDRS3.BL	-0.0676137	0.333614	-0.895374	0.528896	[-0.17, 0.03]
UPDRS3.OFF	-0.0676137	0.333614	-0.895374	0.528896	[-0.17, 0.03]
rs356182_1.0	-0.069043	0.603452	-1.37553	1.06154	[-0.25, 0.11]
burdenScore_KEGG_Tyrosine.metabolism	-0.0722901	0.599562	-1.2667	1.06205	[-0.25, 0.11]
NP3PRSP_CL	-0.0737266	0.758946	-1.71862	1.76923	[-0.3, 0.15]
CAUDATECL.SC	-0.0745092	0.331067	-0.879665	0.60126	[-0.17, 0.02]
rs11248060_1.0	-0.0856556	0.563851	-1.49031	0.852685	[-0.26, 0.08]
rs393152_1.0	-0.0870592	0.232513	-0.625532	0.389047	[-0.16, -0.02]
burdenScore_NeuroMMSig_Innate.immune.system.subgraph	-0.0882922	0.68883	-1.60564	1.36374	[-0.3, 0.12]
rs1994090_2.0	-0.0998694	0.682114	-1.51159	1.35499	[-0.3, 0.11]
rs1536076_2.0	-0.101695	0.632491	-1.41076	1.12301	[-0.29, 0.09]
NP3HMOV_CL	-0.103683	0.71138	-1.46727	1.47383	[-0.32, 0.11]
rs2395163_2.0	-0.10462	0.738779	-1.75457	1.27929	[-0.33, 0.12]
rs9917256_2.0	-0.105392	0.459061	-1.09006	0.94241	[-0.25, 0.04]
NP1APAT	-0.112456	0.835003	-1.90315	1.70002	[-0.36, 0.14]
rs7702187_2.0	-0.129789	0.833896	-2.35778	1.31519	[-0.38, 0.12]
rs6265_2.0	-0.134119	0.920706	-2.18499	1.4849	[-0.41, 0.14]
rs2736990_2.0	-0.138629	0.769178	-1.86785	1.42407	[-0.37, 0.09]
rs356182_2.0	-0.141936	0.560889	-1.45408	0.95915	[-0.31, 0.03]
NP3TTAP_IL	-0.146208	0.922507	-2.38747	1.65791	[-0.42, 0.13]
NP1URIN	-0.150561	0.732521	-1.82648	1.25131	[-0.37, 0.07]
rs12185268_1.0	-0.160323	0.239441	-0.772656	0.126842	[-0.23, -0.09]
rs17649553_1.0	-0.160323	0.239441	-0.772656	0.126842	[-0.23, -0.09]
NP2SALV	-0.162606	1.11265	-2.41536	2.36572	[-0.5, 0.17]
CAUDATE.SC	-0.164791	0.336268	-1.01789	0.241175	[-0.27, -0.06]
rs8118008_1.0	-0.168606	0.83296	-2.21967	1.50184	[-0.42, 0.08]
rs7577851_1.0	-0.171115	0.857872	-2.25338	1.50823	[-0.43, 0.09]
rs2338971_1.0	-0.176117	0.884444	-2.5834	1.6865	[-0.44, 0.09]
rs11865038_1.0	-0.185938	0.851464	-2.18277	1.46267	[-0.44, 0.07]
PUTAMENL.SC	-0.18704	0.401856	-1.34092	0.428716	[-0.31, -0.07]
burdenScore_Reactome_Integrin.cell.surface.interactions.Homo.sapiens.R.HSA.216083	-0.193303	0.438879	-1.24615	0.337777	[-0.33, -0.06]
rs2942168_1.0	-0.195141	0.255614	-0.867271	0.0399036	[-0.27, -0.12]
rs8070723_1.0	-0.195141	0.255614	-0.867271	0.0399036	[-0.27, -0.12]
rs17577094_1.0	-0.195141	0.255614	-0.867271	0.0399036	[-0.27, -0.12]
rs4698412_1.0	-0.200761	0.573069	-1.81215	0.979137	[-0.37, -0.03]
rs12817488_1.0	-0.204622	0.892979	-2.19941	1.163	[-0.47, 0.06]
rs1474055_2.0	-0.205573	0.400198	-1.07514	0.460699	[-0.33, -0.09]
rs2102808_2.0	-0.205573	0.400198	-1.07514	0.460699	[-0.33, -0.09]
NP3RTAL_CL	-0.20794	1.40466	-2.7691	2.42247	[-0.63, 0.21]
rs1223271_2.0	-0.213209	0.840445	-2.25699	1.0689	[-0.51, 0.08]
NP1ANXS	-0.237306	1.08135	-2.47986	1.85845	[-0.56, 0.09]
CAUDATEIL.SC	-0.244175	0.41395	-1.28097	0.144569	[-0.37, -0.12]
rs11711441_2.0	-0.245807	0.273422	-0.846359	0	[-0.34, -0.15]
rs12063142_2.0	-0.250184	0.924078	-2.5802	1.44837	[-0.53, 0.03]
rs356219_1.0	-0.252987	0.61131	-1.87218	0.830646	[-0.44, -0.07]
NP2SPCH	-0.253656	0.788478	-2.29848	1.28427	[-0.49, -0.02]
rs12921479_2.0	-0.257083	0.990934	-2.49444	1.72056	[-0.55, 0.04]
NP3FTAP_CL	-0.260165	0.747652	-1.87583	0.961339	[-0.48, -0.04]
rs1630500_1.0	-0.261757	0.708531	-1.6786	1.03898	[-0.47, -0.05]
rs2823357_2.0	-0.268984	0.993437	-2.25627	2.01708	[-0.57, 0.03]
rs4538475_2.0	-0.27004	0.532318	-1.47746	0.531356	[-0.43, -0.11]
NP2DRES	-0.283529	0.85283	-2.39696	1.31398	[-0.54, -0.03]
NP2EAT	-0.292641	1.18749	-2.95726	2.13717	[-0.65, 0.06]
NP1SLPN	-0.294511	1.17297	-3.0469	1.38315	[-0.65, 0.06]
rs591323_2.0	-0.299897	0.995631	-2.46153	1.54708	[-0.6, -0.0]
rs11158026_1.0	-0.308321	0.836661	-1.97441	1.3955	[-0.56, -0.06]
rs199498_2.0	-0.325729	0.566215	-1.51442	0.277358	[-0.5, -0.16]
rs1941184_2.0	-0.336923	0.862893	-2.15344	0.976245	[-0.6, -0.08]
Serum.IGF.1	-0.345297	0.706491	-2.00473	0.766341	[-0.56, -0.13]
rs3793947_2.0	-0.35168	0.875403	-2.51239	1.22458	[-0.61, -0.09]
burdenScore_KEGG_Hypertrophic.cardiomyopathy	-0.356856	0.657208	-2.02393	0.677483	[-0.55, -0.16]
rs2414739_2.0	-0.392574	0.872727	-2.29396	1.45504	[-0.65, -0.13]
CAUDATEL.SC	-0.395979	0.529225	-1.68836	0.0560886	[-0.56, -0.24]
HVLTIR.BL	-0.402799	1.24004	-3.07388	2.27756	[-0.78, -0.03]
NP3FACXP	-0.409861	0.827936	-2.35958	1.04389	[-0.66, -0.16]
rs6599388_1.0	-0.417491	0.833731	-2.65822	0.912557	[-0.67, -0.17]
rs6430538_2.0	-0.419078	0.755213	-1.90814	0.828566	[-0.65, -0.19]
rs199347_1.0	-0.419175	0.745195	-2.45431	0.759687	[-0.64, -0.2]
rs183211_1.0	-0.43239	0.61204	-1.78566	0.224525	[-0.62, -0.25]
rs11012_2.0	-0.432883	0.857789	-2.42277	0.812461	[-0.69, -0.17]
MSEADLG.BL	-0.434003	0.715823	-1.90432	0.604542	[-0.65, -0.22]
burdenScore_NeuroMMSig_APOE.subgraph	-0.434904	0.934923	-2.52195	1.11432	[-0.72, -0.15]
CSF.Alpha.synuclein	-0.446098	0.661808	-2.27035	0.511849	[-0.64, -0.25]
rs7118648_1.0	-0.458462	0.824969	-2.3778	1.14369	[-0.71, -0.21]
rs816535_2.0	-0.462973	0.63699	-2.00049	0.170498	[-0.65, -0.27]
rs2736990_1.0	-0.46746	0.880129	-2.72752	0.733728	[-0.73, -0.2]
rs959573_1.0	-0.468862	0.853153	-2.67278	0.710473	[-0.73, -0.21]
rs199498_1.0	-0.475141	0.626518	-1.98258	0.311296	[-0.66, -0.29]
rs2242330_1.0	-0.479922	0.930602	-2.80736	1.01424	[-0.76, -0.2]
rs10464059_1.0	-0.479958	0.776018	-2.24812	0.282173	[-0.71, -0.25]
rs4538475_1.0	-0.486924	0.9628	-2.81912	0.992655	[-0.78, -0.2]
pgs_pgscatalog_PGS000211	-0.51005	0.831195	-2.69989	0.828308	[-0.76, -0.26]
rs117896735_1.0	-0.510198	0.808615	-2.41556	0.676529	[-0.75, -0.27]
NP2FREZ	-0.548779	1.22969	-3.0486	1.90712	[-0.92, -0.18]
rs356219_2.0	-0.548931	0.539095	-1.80414	0	[-0.71, -0.39]
NP2WALK	-0.565301	0.963086	-2.91832	0.764611	[-0.85, -0.28]
MOCA.SC	-0.584352	0.853769	-2.53163	0.564728	[-0.84, -0.33]
rs17115100_2.0	-0.585383	0.516858	-1.85535	0	[-0.84, -0.33]
rs849898_1.0	-0.589646	1.00851	-2.84626	1.04577	[-0.89, -0.29]
rs3129882_2.0	-0.594009	1.10818	-2.81312	0.631642	[-0.93, -0.26]
rs1362858_1.0	-0.59664	1.00965	-3.04203	0.743827	[-0.9, -0.29]
NP3BRADY	-0.604383	0.961966	-3.10021	0.718739	[-0.89, -0.32]
rs35507033_1.0	-0.609734	0.495133	-1.55582	0	[-0.77, -0.45]
burdenScore_NeuroMMSig_Calcium.dependent.signal.transduction	-0.6156	0.983161	-2.54829	1.10205	[-0.91, -0.32]
rs329648_2.0	-0.63195	0.897385	-2.74953	0.870431	[-0.9, -0.36]
rs7617877_2.0	-0.649058	0.957705	-2.95629	0.862353	[-0.94, -0.36]
rs12959200_2.0	-0.651421	0.467552	-1.64774	0	[-0.81, -0.5]
burdenScore_KEGG_HIF.1.signaling.pathway	-0.661648	0.729996	-2.28348	0.24517	[-0.88, -0.44]
rs10788972_1.0	-0.662424	0.879841	-2.46528	0.198382	[-0.93, -0.4]
burdenScore_Reactome_Biological.oxidations.Homo.sapiens.R.HSA.211859	-0.663811	0.791003	-2.7514	0.129229	[-0.9, -0.43]
rs10958605_1.0	-0.66826	0.910216	-2.52477	0.635808	[-0.94, -0.39]
rs10918270_2.0	-0.670259	0.999405	-2.93628	0.65676	[-0.97, -0.37]
rs13153459_1.0	-0.707503	1.20422	-3.7757	0.651392	[-1.07, -0.35]
rs12456492_1.0	-0.717406	0.673469	-2.33268	0	[-0.92, -0.52]
rs4130047_1.0	-0.717406	0.673469	-2.33268	0	[-0.92, -0.52]
rs6812193_2.0	-0.729214	1.00273	-3.18499	0.660665	[-1.03, -0.43]
rs76904798_2.0	-0.737997	0.494248	-1.7383	0	[-0.94, -0.54]
rs1555399_2.0	-0.749631	0.854652	-2.78571	0.164038	[-1.01, -0.49]
burdenScore_KEGG_AMPK.signaling.pathway	-0.750162	0.937291	-2.69158	0.232603	[-1.03, -0.47]
rs33958906_1.0	-0.760001	1.02616	-2.68673	0.821452	[-1.07, -0.45]
rs7984966_1.0	-0.783554	1.03956	-3.09692	0.676378	[-1.1, -0.47]
burdenScore_KEGG_Dopaminergic.synapse	-0.813198	0.901825	-2.98928	0.161712	[-1.08, -0.54]
rs11026412_2.0	-0.822794	0.862385	-2.44265	0.132849	[-1.08, -0.56]
rs10513789_2.0	-0.840993	0.44545	-1.66659	0	[-0.98, -0.71]
rs34637584_1.0	-0.853334	0.592276	-2.07627	0	[-1.05, -0.66]
burdenScore_NeuroMMSig_Disaccharide.metabolism.subgraph	-0.854799	0.778578	-2.45662	0.179238	[-1.09, -0.62]
burdenScore_NeuroMMSig_LRRK2.subgraph	-0.855415	0.856156	-2.60383	0.222514	[-1.11, -0.6]
NHY.BL_2	-0.864611	0.800275	-2.89113	0	[-1.11, -0.62]
burdenScore_NeuroMMSig_Transport.related.subgraph	-0.866131	1.0404	-3.05713	0.517431	[-1.18, -0.55]
rs11186_1.0	-0.874769	1.05778	-3.43626	0.684474	[-1.19, -0.56]
rs1474055_1.0	-0.898211	0.730243	-2.3015	0	[-1.12, -0.68]
rs67383717_2.0	-0.909931	0.88496	-3.10544	0.27262	[-1.18, -0.64]
rs12637471_2.0	-0.923756	0.45956	-1.8947	0	[-1.06, -0.79]
NP3FTAP_IL	-0.937387	1.06771	-3.23773	0.409572	[-1.26, -0.62]
rs3027247_1.0	-0.941519	0.947005	-3.11787	0.175539	[-1.23, -0.66]
rs10121009_1.0	-0.95339	1.13096	-3.1032	0.655326	[-1.29, -0.61]
rs11248060_2.0	-0.955842	0.674478	-2.74247	0	[-1.24, -0.67]
rs6599389_2.0	-0.958031	0.588395	-2.0798	0	[-1.15, -0.77]
rs2102808_1.0	-0.982711	0.740214	-2.75224	0	[-1.21, -0.76]
NP3SPCH	-0.991699	1.27291	-4.02077	0.924965	[-1.37, -0.61]
burdenScore_NeuroMMSig_Vascular.endothelial.growth.factor.subgraph	-0.996699	1.0708	-3.35132	0.592748	[-1.32, -0.67]
rs10877840_2.0	-0.997925	0.976047	-2.89201	0.144351	[-1.29, -0.7]
rs10464059_2.0	-1.0144	0.663507	-2.34758	0	[-1.22, -0.81]
rs3129882_1.0	-1.02704	1.07928	-3.27452	0.310561	[-1.35, -0.7]
rs10501570_2.0	-1.02992	0.628843	-2.47642	0	[-1.22, -0.84]
rs356220_2.0	-1.03627	0.817495	-2.80526	0	[-1.28, -0.79]
rs1223271_1.0	-1.06001	1.23785	-4.14644	0.382382	[-1.43, -0.69]
rs78736162_1.0	-1.07239	0.924448	-2.69974	0.107822	[-1.35, -0.79]
rs10121009_2.0	-1.09082	0.882499	-2.93748	0	[-1.36, -0.82]
NP3HMOV_IL	-1.10515	1.05673	-3.38951	0.0789734	[-1.42, -0.79]
rs1491942_2.0	-1.10795	0.488971	-2.05448	0	[-1.25, -0.96]
rs1491942_1.0	-1.11749	0.93182	-3.12811	0	[-1.4, -0.84]
LAMB2	-1.12662	1.03676	-3.38843	0.805219	[-1.44, -0.82]
rs11868035_2.0	-1.13602	1.19094	-3.80631	0.197268	[-1.49, -0.78]
rs10767971_2.0	-1.14432	1.12834	-3.61593	0.0429855	[-1.48, -0.81]
pgs_pgscatalog_PGS000902	-1.15424	0.800242	-2.75783	0	[-1.39, -0.91]
PIGD.BL	-1.16388	1.07704	-3.45856	0.0265199	[-1.49, -0.84]
rs10746953_1.0	-1.19227	1.1187	-3.86226	0.0450842	[-1.53, -0.86]
rs4698412_2.0	-1.19361	0.914109	-3.4966	0	[-1.47, -0.92]
rs11158026_2.0	-1.22126	1.06284	-3.66081	0.12633	[-1.54, -0.9]
HVLTDR.BL	-1.24429	1.04111	-3.2269	0.293771	[-1.56, -0.93]
rs997277_1.0	-1.27343	1.08568	-3.16802	0	[-1.6, -0.95]
burdenScore_KEGG_Amoebiasis	-1.28116	1.12161	-3.97371	0.137712	[-1.62, -0.94]
rs2275336_1.0	-1.28696	0.976636	-3.36942	0	[-1.58, -0.99]
QUIP.BL	-1.28962	1.17205	-3.97643	0.296949	[-1.64, -0.94]
burdenScore_KEGG_Ovarian.steroidogenesis	-1.29032	1.44051	-4.75267	0.729148	[-1.72, -0.86]
rs4837628_2.0	-1.3247	1.11354	-3.701	0	[-1.66, -0.99]
rs9917256_1.0	-1.36079	1.04762	-3.16673	0	[-1.68, -1.05]
rs2242330_2.0	-1.39197	1.1682	-3.95238	0	[-1.74, -1.04]
rs11931074_1.0	-1.41316	1.17382	-4.01601	0	[-1.77, -1.06]
NP3RTAU_CL	-1.4824	1.0572	-3.71785	0	[-1.8, -1.16]
rs17565841_1.0	-1.51856	1.11376	-4.16643	0	[-1.85, -1.18]
rs11865038_2.0	-1.52212	1.24261	-4.92243	0	[-1.9, -1.15]
burdenScore_KEGG_Insulin.resistance	-1.55195	1.11612	-4.55768	0	[-1.89, -1.22]
rs11724635_2.0	-1.57712	1.04802	-4.17375	0	[-1.89, -1.26]
NP3TTAP_CL	-1.63175	1.09534	-4.18871	0	[-1.96, -1.3]
rs17115100_1.0	-1.70392	1.12493	-4.56958	0	[-2.04, -1.37]
NP3LGAG_CL	-1.73696	1.37715	-4.25823	0	[-2.15, -1.32]
rs12431733_1.0	-1.80199	1.2869	-4.96289	0	[-2.19, -1.42]
NP3RTCON	-1.81999	1.44335	-5.3164	0	[-2.25, -1.39]
rs7577851_2.0	-1.92548	0.862345	-3.99642	-0.388672	[-2.18, -1.67]
NP3GAIT	-2.2048	1.83381	-6.13585	0.178216	[-2.76, -1.65]
rs1442190_1.0	-2.24433	1.25804	-4.87513	-0.0344736	[-2.62, -1.87]
rs11868035_1.0	-2.24565	1.4572	-5.47938	0	[-2.68, -1.81]
burdenScore_NeuroMMSig_Vitamin.subgraph	-2.37016	1.17331	-5.23512	-0.399008	[-2.72, -2.02]
rs2414739_1.0	-2.39484	1.51989	-6.02391	-0.00679529	[-2.85, -1.94]
rs6465122_2.0	-2.54053	0.962366	-5.38599	-1.2198	[-2.83, -2.25]
rs11060180_2.0	-2.54054	1.32898	-6.15202	-0.468377	[-2.94, -2.14]
rs76904798_1.0	-2.55473	1.31404	-5.80366	-0.697182	[-2.95, -2.16]
rs10788972_2.0	-2.82365	1.33763	-5.7911	-0.524477	[-3.23, -2.42]
Abeta.42	-2.84492	1.62074	-6.29556	-0.301081	[-3.33, -2.36]
rs7617877_1.0	-2.88751	1.61122	-6.51987	-0.0311019	[-3.37, -2.4]
SFT.BL	-2.95584	1.24993	-5.32116	-0.52914	[-3.33, -2.58]
rs4778720_2.0	-3.00619	1.4771	-7.21636	-0.950289	[-3.45, -2.56]
NP3PRSP_IL	-3.12282	1.93698	-7.39768	0	[-3.7, -2.54]

## Sheet: Variable groupings
	Modality	Group
EDUCYRS	Demographics	0
ENROLL_AGE	Demographics	0
MOCA.SC	Clinical	1
BJLOT.BL	Non-Motor	2
ESS.BL	Non-Motor	2
GDS.BL	Non-Motor	2
STAI.State.BL	Non-Motor	2
STAI.Trait.BL	Non-Motor	2
STA.BL	Non-Motor	2
HVLTIR.BL	Non-Motor	2
HVLTDR.BL	Non-Motor	2
QUIP.BL	Non-Motor	2
RBD.BL	Non-Motor	2
SCOPA.BL	Non-Motor	2
SFT.BL	Non-Motor	2
UPDRS1.BL	Motor	3
UPDRS2.BL	Motor	3
UPDRS3.BL	Motor	3
UPDRS.BL	Motor	3
MSEADLG.BL	Clinical	1
TD.BL	Motor	3
PIGD.BL	Motor	3
UPDRS1.V01	Motor	3
UPDRS2.V01	Motor	3
UPDRS3.V01	Motor	3
UPDRS.V01	Motor	3
TD.V01	Motor	3
PIGD.V01	Motor	3
CAUDATEL.SC	DatScans	4
CAUDATER.SC	DatScans	4
CAUDATECL.SC	DatScans	4
CAUDATEIL.SC	DatScans	4
CAUDATE.SC	DatScans	4
PUTAMENL.SC	DatScans	4
PUTAMENR.SC	DatScans	4
PUTAMENCL.SC	DatScans	4
PUTAMENIL.SC	DatScans	4
PUTAMEN.SC	DatScans	4
STRIATUM.SC	DatScans	4
CSF Alpha-synuclein	CSF	5
Total tau	CSF	5
p-Tau181P	CSF	5
Abeta 42	CSF	5
Serum.IGF.1	Gene expression	6
HSPA8	Gene expression	6
ALDH1A1	Gene expression	6
GAPDH	Gene expression	6
SKP1	Gene expression	6
UBE2K	Gene expression	6
PGK1	Gene expression	6
LAMB2	Gene expression	6
PSMC4	Gene expression	6
burdenScore_NeuroMMSig_Bcl-2 subgraph	NMMSig	7
burdenScore_NeuroMMSig_Innate immune system subgraph	NMMSig	7
burdenScore_NeuroMMSig_Neurotrophic subgraph	NMMSig	7
burdenScore_NeuroMMSig_LRRK2 subgraph	NMMSig	7
burdenScore_NeuroMMSig_Phosphatidylinositol 3 subgraph	NMMSig	7
burdenScore_NeuroMMSig_Calcium-dependent signal transduction	NMMSig	7
burdenScore_NeuroMMSig_Matrix metalloproteinase subgraph	NMMSig	7
burdenScore_NeuroMMSig_Ubiquitin subgraph	NMMSig	7
burdenScore_NeuroMMSig_Cholesterol metabolism subgraph	NMMSig	7
burdenScore_NeuroMMSig_CRH subgraph	NMMSig	7
burdenScore_NeuroMMSig_Mitochondria fission subgraph	NMMSig	7
burdenScore_NeuroMMSig_Reactive oxygen species subgraph	NMMSig	7
burdenScore_NeuroMMSig_Disaccharide metabolism subgraph	NMMSig	7
burdenScore_NeuroMMSig_Mitophagy subgraph	NMMSig	7
burdenScore_NeuroMMSig_APOE subgraph	NMMSig	7
burdenScore_NeuroMMSig_Synuclein subgraph	NMMSig	7
burdenScore_NeuroMMSig_Transport related subgraph	NMMSig	7
burdenScore_NeuroMMSig_Mitochondrial subgraph	NMMSig	7
burdenScore_NeuroMMSig_Vascular endothelial growth factor subgraph	NMMSig	7
burdenScore_NeuroMMSig_Vitamin subgraph	NMMSig	7
burdenScore_NeuroMMSig_Cell cycle subgraph	NMMSig	7
burdenScore_NeuroMMSig_Tau protein subgraph	NMMSig	7
burdenScore_NeuroMMSig_Caspase subgraph	NMMSig	7
burdenScore_KEGG_Inflammatory bowel disease	KEGG	8
burdenScore_KEGG_Hypertrophic cardiomyopathy	KEGG	8
burdenScore_KEGG_Hepatocellular carcinoma	KEGG	8
burdenScore_KEGG_AMPK signaling pathway	KEGG	8
burdenScore_KEGG_Calcium signaling pathway	KEGG	8
burdenScore_KEGG_Allograft rejection	KEGG	8
burdenScore_KEGG_Phagosome	KEGG	8
burdenScore_KEGG_Rheumatoid arthritis	KEGG	8
burdenScore_KEGG_HIF-1 signaling pathway	KEGG	8
burdenScore_KEGG_Type I diabetes mellitus	KEGG	8
burdenScore_KEGG_Hematopoietic cell lineage	KEGG	8
burdenScore_KEGG_Pathways of neurodegeneration	KEGG	8
burdenScore_KEGG_Tyrosine metabolism	KEGG	8
burdenScore_KEGG_Leishmaniasis	KEGG	8
burdenScore_KEGG_Autoimmune thyroid disease	KEGG	8
burdenScore_KEGG_Intestinal immune network for IgA production	KEGG	8
burdenScore_KEGG_Drug metabolism	KEGG	8
burdenScore_KEGG_Toxoplasmosis	KEGG	8
burdenScore_KEGG_Lysosome	KEGG	8
burdenScore_KEGG_Staphylococcus aureus infection	KEGG	8
burdenScore_KEGG_Asthma	KEGG	8
burdenScore_KEGG_Parkinson disease	KEGG	8
burdenScore_KEGG_Cocaine addiction	KEGG	8
burdenScore_KEGG_Tuberculosis	KEGG	8
burdenScore_KEGG_Viral myocarditis	KEGG	8
burdenScore_KEGG_Fluid shear stress and atherosclerosis	KEGG	8
burdenScore_KEGG_SNARE interactions in vesicular transport	KEGG	8
burdenScore_KEGG_Phosphatidylinositol signaling system	KEGG	8
burdenScore_KEGG_Antigen processing and presentation	KEGG	8
burdenScore_KEGG_Cell adhesion molecules	KEGG	8
burdenScore_KEGG_Amoebiasis	KEGG	8
burdenScore_KEGG_Amphetamine addiction	KEGG	8
burdenScore_KEGG_mTOR signaling pathway	KEGG	8
burdenScore_KEGG_Ovarian steroidogenesis	KEGG	8
burdenScore_KEGG_Th17 cell differentiation	KEGG	8
burdenScore_KEGG_Epstein-Barr virus infection	KEGG	8
burdenScore_KEGG_Longevity regulating pathway	KEGG	8
burdenScore_KEGG_Dopaminergic synapse	KEGG	8
burdenScore_KEGG_Alcoholism	KEGG	8
burdenScore_KEGG_Rap1 signaling pathway	KEGG	8
burdenScore_KEGG_MAPK signaling pathway	KEGG	8
burdenScore_KEGG_Graft-versus-host disease	KEGG	8
burdenScore_KEGG_PI3K-Akt signaling pathway	KEGG	8
burdenScore_KEGG_Insulin resistance	KEGG	8
burdenScore_Reactome_Integrin cell surface interactions Homo sapiens R-HSA-216083	Reactome	9
burdenScore_Reactome_Phosphorylation of CD3 and TCR zeta chains Homo sapiens R-HSA-202427	Reactome	9
burdenScore_Reactome_Metabolism Homo sapiens R-HSA-1430728	Reactome	9
burdenScore_Reactome_trans-Golgi Network Vesicle Budding Homo sapiens R-HSA-199992	Reactome	9
burdenScore_Reactome_Cytokine Signaling in Immune system Homo sapiens R-HSA-1280215	Reactome	9
burdenScore_Reactome_Generation of second messenger molecules Homo sapiens R-HSA-202433	Reactome	9
burdenScore_Reactome_PD-1 signaling Homo sapiens R-HSA-389948	Reactome	9
burdenScore_Reactome_Translocation of ZAP-70 to Immunological synapse Homo sapiens R-HSA-202430	Reactome	9
burdenScore_Reactome_Norepinephrine Neurotransmitter Release Cycle Homo sapiens R-HSA-181430	Reactome	9
burdenScore_Reactome_Biological oxidations Homo sapiens R-HSA-211859	Reactome	9
burdenScore_Reactome_Clathrin derived vesicle budding Homo sapiens R-HSA-421837	Reactome	9
burdenScore_PSP_UCB	PSP gene set	10
burdenScore_MSA_UCB	MSA gene set	11
pgs_phewas	PGS	12
pgs_pgscatalog_PGS000056	PGS	12
pgs_pgscatalog_PGS000123	PGS	12
pgs_pgscatalog_PGS000211	PGS	12
pgs_pgscatalog_PGS000777	PGS	12
pgs_pgscatalog_PGS000902	PGS	12
pgs_pgscatalog_PGS000903	PGS	12
TD.z	Motor	3
PIGD.z	Motor	3
UPDRS1.z	Motor	3
UPDRS2.z	Motor	3
UPDRS3.z	Motor	3
UPDRS.z	Motor	3
NP1ANXS	Motor	3
NP1APAT	Motor	3
NP1CNST	Motor	3
NP1COG	Motor	3
NP1DDS	Motor	3
NP1DPRS	Motor	3
NP1FATG	Motor	3
NP1HALL	Motor	3
NP1LTHD	Motor	3
NP1PAIN	Motor	3
NP1SLPD	Motor	3
NP1SLPN	Motor	3
NP1URIN	Motor	3
NP2DRES	Motor	3
NP2EAT	Motor	3
NP2FREZ	Motor	3
NP2HOBB	Motor	3
NP2HWRT	Motor	3
NP2HYGN	Motor	3
NP2RISE	Motor	3
NP2SALV	Motor	3
NP2SPCH	Motor	3
NP2SWAL	Motor	3
NP2TRMR	Motor	3
NP2TURN	Motor	3
NP2WALK	Motor	3
UPDRS3.OFF	Motor	3
NP3SPCH	Motor	3
NP3FACXP	Motor	3
NP3RIGN	Motor	3
NP3RIGU_IL	Motor	3
NP3RIGU_CL	Motor	3
NP3RIGL_IL	Motor	3
NP3RIGL_CL	Motor	3
NP3FTAP_IL	Motor	3
NP3FTAP_CL	Motor	3
NP3HMOV_IL	Motor	3
NP3HMOV_CL	Motor	3
NP3PRSP_IL	Motor	3
NP3PRSP_CL	Motor	3
NP3TTAP_IL	Motor	3
NP3TTAP_CL	Motor	3
NP3LGAG_IL	Motor	3
NP3LGAG_CL	Motor	3
NP3RISNG	Motor	3
NP3GAIT	Motor	3
NP3FRZGT	Motor	3
NP3PSTBL	Motor	3
NP3POSTR	Motor	3
NP3BRADY	Motor	3
NP3PTRM_IL	Motor	3
NP3PTRM_CL	Motor	3
NP3KTRM_IL	Motor	3
NP3KTRM_CL	Motor	3
NP3RTAU_IL	Motor	3
NP3RTAU_CL	Motor	3
NP3RTAL_IL	Motor	3
NP3RTAL_CL	Motor	3
NP3RTALJ	Motor	3
NP3RTCON	Motor	3
NP1ANXS.V01	Motor	3
NP1APAT.V01	Motor	3
NP1CNST.V01	Motor	3
NP1COG.V01	Motor	3
NP1DDS.V01	Motor	3
NP1DPRS.V01	Motor	3
NP1FATG.V01	Motor	3
NP1HALL.V01	Motor	3
NP1LTHD.V01	Motor	3
NP1PAIN.V01	Motor	3
NP1SLPD.V01	Motor	3
NP1SLPN.V01	Motor	3
NP1URIN.V01	Motor	3
NP2DRES.V01	Motor	3
NP2EAT.V01	Motor	3
NP2FREZ.V01	Motor	3
NP2HOBB.V01	Motor	3
NP2HWRT.V01	Motor	3
NP2HYGN.V01	Motor	3
NP2RISE.V01	Motor	3
NP2SALV.V01	Motor	3
NP2SPCH.V01	Motor	3
NP2SWAL.V01	Motor	3
NP2TRMR.V01	Motor	3
NP2TURN.V01	Motor	3
NP2WALK.V01	Motor	3
UPDRS3.OFF.V01	Motor	3
NP3SPCH.V01	Motor	3
NP3FACXP.V01	Motor	3
NP3RIGN.V01	Motor	3
NP3RIGU_IL.V01	Motor	3
NP3RIGU_CL.V01	Motor	3
NP3RIGL_IL.V01	Motor	3
NP3RIGL_CL.V01	Motor	3
NP3FTAP_IL.V01	Motor	3
NP3FTAP_CL.V01	Motor	3
NP3HMOV_IL.V01	Motor	3
NP3HMOV_CL.V01	Motor	3
NP3PRSP_IL.V01	Motor	3
NP3PRSP_CL.V01	Motor	3
NP3TTAP_IL.V01	Motor	3
NP3TTAP_CL.V01	Motor	3
NP3LGAG_IL.V01	Motor	3
NP3LGAG_CL.V01	Motor	3
NP3RISNG.V01	Motor	3
NP3GAIT.V01	Motor	3
NP3FRZGT.V01	Motor	3
NP3PSTBL.V01	Motor	3
NP3POSTR.V01	Motor	3
NP3BRADY.V01	Motor	3
NP3PTRM_IL.V01	Motor	3
NP3PTRM_CL.V01	Motor	3
NP3KTRM_IL.V01	Motor	3
NP3KTRM_CL.V01	Motor	3
NP3RTAU_IL.V01	Motor	3
NP3RTAU_CL.V01	Motor	3
NP3RTAL_IL.V01	Motor	3
NP3RTAL_CL.V01	Motor	3
NP3RTALJ.V01	Motor	3
NP3RTCON.V01	Motor	3
NP1ANXS.z	Motor	3
NP1APAT.z	Motor	3
NP1CNST.z	Motor	3
NP1COG.z	Motor	3
NP1DDS.z	Motor	3
NP1DPRS.z	Motor	3
NP1FATG.z	Motor	3
NP1HALL.z	Motor	3
NP1LTHD.z	Motor	3
NP1PAIN.z	Motor	3
NP1SLPD.z	Motor	3
NP1SLPN.z	Motor	3
NP1URIN.z	Motor	3
NP2DRES.z	Motor	3
NP2EAT.z	Motor	3
NP2FREZ.z	Motor	3
NP2HOBB.z	Motor	3
NP2HWRT.z	Motor	3
NP2HYGN.z	Motor	3
NP2RISE.z	Motor	3
NP2SALV.z	Motor	3
NP2SPCH.z	Motor	3
NP2SWAL.z	Motor	3
NP2TRMR.z	Motor	3
NP2TURN.z	Motor	3
NP2WALK.z	Motor	3
UPDRS3.OFF.z	Motor	3
NP3SPCH.z	Motor	3
NP3FACXP.z	Motor	3
NP3RIGN.z	Motor	3
NP3RIGU_IL.z	Motor	3
NP3RIGU_CL.z	Motor	3
NP3RIGL_IL.z	Motor	3
NP3RIGL_CL.z	Motor	3
NP3FTAP_IL.z	Motor	3
NP3FTAP_CL.z	Motor	3
NP3HMOV_IL.z	Motor	3
NP3HMOV_CL.z	Motor	3
NP3PRSP_IL.z	Motor	3
NP3PRSP_CL.z	Motor	3
NP3TTAP_IL.z	Motor	3
NP3TTAP_CL.z	Motor	3
NP3LGAG_IL.z	Motor	3
NP3LGAG_CL.z	Motor	3
NP3RISNG.z	Motor	3
NP3GAIT.z	Motor	3
NP3FRZGT.z	Motor	3
NP3PSTBL.z	Motor	3
NP3POSTR.z	Motor	3
NP3BRADY.z	Motor	3
NP3PTRM_IL.z	Motor	3
NP3PTRM_CL.z	Motor	3
NP3KTRM_IL.z	Motor	3
NP3KTRM_CL.z	Motor	3
NP3RTAU_IL.z	Motor	3
NP3RTAU_CL.z	Motor	3
NP3RTAL_IL.z	Motor	3
NP3RTAL_CL.z	Motor	3
NP3RTALJ.z	Motor	3
NP3RTCON.z	Motor	3
NHY.BL_2		1
NHY.BL_3		1
rs12063142_1.0		14
rs12063142_2.0		14
rs10788972_1.0		14
rs10788972_2.0		14
rs2338971_1.0		14
rs2338971_2.0		14
rs1630500_1.0		14
rs1630500_2.0		14
rs12726330_1.0		14
rs35749011_1.0		14
rs76763715_1.0		14
rs76763715_2.0		14
rs34372695_1.0		14
rs10918270_1.0		14
rs10918270_2.0		14
rs823128_1.0		14
rs823128_2.0		14
rs823114_1.0		14
rs823114_2.0		14
rs823118_1.0		14
rs823118_2.0		14
rs947211_1.0		14
rs947211_2.0		14
rs823156_1.0		14
rs823156_2.0		14
rs849898_1.0		14
rs849898_2.0		14
rs10797576_1.0		14
rs10797576_2.0		14
rs7577851_1.0		14
rs7577851_2.0		14
rs72470544_1.0		14
rs72470545_1.0		14
rs6430538_1.0		14
rs6430538_2.0		14
rs1474055_1.0		14
rs1474055_2.0		14
rs2102808_1.0		14
rs2102808_2.0		14
rs9917256_1.0		14
rs9917256_2.0		14
rs997277_1.0		14
rs997277_2.0		14
rs11186_1.0		14
rs11186_2.0		14
rs7617877_1.0		14
rs7617877_2.0		14
rs6783485_1.0		14
rs1879553_1.0		14
rs1879553_2.0		14
rs10513789_1.0		14
rs10513789_2.0		14
rs12637471_1.0		14
rs12637471_2.0		14
rs11711441_1.0		14
rs11711441_2.0		14
rs111290936_1.0		14
rs112384084_1.0		14
rs1564282_1.0		14
rs1564282_2.0		14
rs11248051_1.0		14
rs11248051_2.0		14
rs6599388_1.0		14
rs6599388_2.0		14
rs6599389_1.0		14
rs6599389_2.0		14
rs34311866_1.0		14
rs34311866_2.0		14
rs11248060_1.0		14
rs11248060_2.0		14
rs11724635_1.0		14
rs11724635_2.0		14
rs4698412_1.0		14
rs4698412_2.0		14
rs4538475_1.0		14
rs4538475_2.0		14
rs141863958_1.0		14
rs2242330_1.0		14
rs2242330_2.0		14
rs17000647_1.0		14
rs6812193_1.0		14
rs6812193_2.0		14
rs356182_1.0		14
rs356182_2.0		14
rs356219_1.0		14
rs356219_2.0		14
rs11931074_1.0		14
rs11931074_2.0		14
rs356220_1.0		14
rs356220_2.0		14
rs2736990_1.0		14
rs2736990_2.0		14
rs6532194_1.0		14
rs6532194_2.0		14
rs6532197_1.0		14
rs7702187_1.0		14
rs7702187_2.0		14
rs13153459_1.0		14
rs13153459_2.0		14
rs959573_1.0		14
rs959573_2.0		14
rs10464059_1.0		14
rs10464059_2.0		14
rs2395163_1.0		14
rs2395163_2.0		14
rs3129882_1.0		14
rs3129882_2.0		14
rs9275326_1.0		14
rs9275326_2.0		14
rs2275336_1.0		14
rs2275336_2.0		14
rs149953814_1.0		14
rs55830907_1.0		14
rs34424986_1.0		14
rs150562946_1.0		14
rs55774500_1.0		14
rs148990138_1.0		14
rs199347_1.0		14
rs199347_2.0		14
rs6465122_1.0		14
rs6465122_2.0		14
rs1296028_1.0		14
rs1296028_2.0		14
rs591323_1.0		14
rs591323_2.0		14
rs10958605_1.0		14
rs10958605_2.0		14
rs1536076_1.0		14
rs1536076_2.0		14
rs10121009_1.0		14
rs10121009_2.0		14
rs10746953_1.0		14
rs10746953_2.0		14
rs67383717_1.0		14
rs67383717_2.0		14
rs4837628_1.0		14
rs4837628_2.0		14
rs7077361_1.0		14
rs7077361_2.0		14
rs1480597_1.0		14
rs1480597_2.0		14
rs17497526_1.0		14
rs17497526_2.0		14
rs17115100_1.0		14
rs17115100_2.0		14
rs117896735_1.0		14
rs6482992_1.0		14
rs6482992_2.0		14
rs11026412_1.0		14
rs11026412_2.0		14
rs6265_1.0		14
rs6265_2.0		14
rs10767971_1.0		14
rs10767971_2.0		14
rs3793947_1.0		14
rs3793947_2.0		14
rs10501570_1.0		14
rs10501570_2.0		14
rs7118648_1.0		14
rs7118648_2.0		14
rs329648_1.0		14
rs329648_2.0		14
rs10877840_1.0		14
rs10877840_2.0		14
rs1994090_1.0		14
rs1994090_2.0		14
rs76904798_1.0		14
rs76904798_2.0		14
rs1491942_1.0		14
rs1491942_2.0		14
rs35507033_1.0		14
rs33958906_1.0		14
rs33949390_1.0		14
rs34637584_1.0		14
rs34778348_1.0		14
rs1442190_1.0		14
rs4964469_1.0		14
rs4964469_2.0		14
rs12817488_1.0		14
rs12817488_2.0		14
rs11060180_1.0		14
rs11060180_2.0		14
rs7984966_1.0		14
rs7984966_2.0		14
rs9323124_1.0		14
rs9323124_2.0		14
rs12431733_1.0		14
rs12431733_2.0		14
rs11158026_1.0		14
rs11158026_2.0		14
rs1555399_1.0		14
rs1555399_2.0		14
rs17565841_1.0		14
rs17565841_2.0		14
rs2414739_1.0		14
rs2414739_2.0		14
rs10519131_1.0		14
rs10519131_2.0		14
rs4778720_1.0		14
rs4778720_2.0		14
rs3935740_1.0		14
rs3935740_2.0		14
rs11865038_1.0		14
rs11865038_2.0		14
rs14235_1.0		14
rs14235_2.0		14
rs12921479_1.0		14
rs12921479_2.0		14
rs3027247_1.0		14
rs3027247_2.0		14
rs11868035_1.0		14
rs11868035_2.0		14
rs11012_1.0		14
rs11012_2.0		14
rs2942168_1.0		14
rs2942168_2.0		14
rs393152_1.0		14
rs393152_2.0		14
rs12185268_1.0		14
rs12185268_2.0		14
rs17649553_1.0		14
rs17649553_2.0		14
rs8070723_1.0		14
rs8070723_2.0		14
rs17577094_1.0		14
rs17577094_2.0		14
rs183211_1.0		14
rs183211_2.0		14
rs199533_1.0		14
rs199533_2.0		14
rs199515_1.0		14
rs199515_2.0		14
rs415430_1.0		14
rs415430_2.0		14
rs199498_1.0		14
rs199498_2.0		14
rs1941184_1.0		14
rs1941184_2.0		14
rs1362858_1.0		14
rs1362858_2.0		14
rs12456492_1.0		14
rs12456492_2.0		14
rs4130047_1.0		14
rs4130047_2.0		14
rs12959200_1.0		14
rs12959200_2.0		14
rs62120679_1.0		14
rs62120679_2.0		14
rs8118008_1.0		14
rs8118008_2.0		14
rs1223271_1.0		14
rs1223271_2.0		14
rs816535_1.0		14
rs816535_2.0		14
rs2823357_1.0		14
rs2823357_2.0		14
rs78736162_1.0		14
rs78736162_2.0		14
rs2839398_1.0		14
rs2839398_2.0		14

## Sheet: NeuroMMSig Subgraphs
mechanism	gene	rsID	source
APOE subgraph	APOE	rs429358	gwas
APOE subgraph	APOE	rs769449	haploreg_sub
Bcl-2 subgraph	BCL2L1	rs10439607	haploreg_sub
Bcl-2 subgraph	BCL2L1	rs10439608	haploreg_sub
Bcl-2 subgraph	BCL2L1	rs11167281	haploreg_sub
Bcl-2 subgraph	BCL2L1	rs112282955	haploreg_sub
Bcl-2 subgraph	BCL2L1	rs12479491	haploreg_sub
Bcl-2 subgraph	BCL2L1	rs1484994	haploreg_sub
Bcl-2 subgraph	BCL2L1	rs45443696	haploreg_sub
Bcl-2 subgraph	BCL2L1	rs6058317	haploreg_sub
Bcl-2 subgraph	BCL2L1	rs6058352	haploreg_sub
Bcl-2 subgraph	BCL2L1	rs6058384	haploreg_sub
Bcl-2 subgraph	BCL2L1	rs6058431	haploreg_sub
Bcl-2 subgraph	BCL2L1	rs6060599	haploreg_sub
Bcl-2 subgraph	BCL2L1	rs6060621	haploreg_sub
Bcl-2 subgraph	BCL2L1	rs6060627	haploreg_sub
Bcl-2 subgraph	BCL2L1	rs6060652	haploreg_sub
Bcl-2 subgraph	BCL2L1	rs6060716	haploreg_sub
Bcl-2 subgraph	BCL2L1	rs6060796	haploreg_sub
Bcl-2 subgraph	BCL2L1	rs6060843	haploreg_sub
Bcl-2 subgraph	BCL2L1	rs6060857	haploreg_sub
Bcl-2 subgraph	BCL2L1	rs6087771	haploreg_sub
Bcl-2 subgraph	BCL2L1	rs6088997	haploreg_sub
Bcl-2 subgraph	BCL2L1	rs6119650	haploreg_sub
Bcl-2 subgraph	BCL2L1	rs6119652	haploreg_sub
Bcl-2 subgraph	BCL2L1	rs6121038	haploreg_sub
Bcl-2 subgraph	BCL2L1	rs6121124	haploreg_sub
Bcl-2 subgraph	BCL2L1	rs6121172	haploreg_sub
Calcium-dependent signal transduction	CACNB2	rs7076247	phewas
Calcium-dependent signal transduction	CACNB2	rs7069923	phewas
Calcium-dependent signal transduction	CACNB2	rs10764520	haploreg_sub
Calcium-dependent signal transduction	CACNB2	rs11014446	haploreg_sub
Calcium-dependent signal transduction	CACNB2	rs4129877	haploreg_sub
Calcium-dependent signal transduction	CACNB2	rs4545438	haploreg_sub
Calcium-dependent signal transduction	CACNB2	rs7073796	haploreg_sub
Calcium-dependent signal transduction	CACNB2	rs7097315	haploreg_sub
Calcium-dependent signal transduction	CACNB2	rs7900405	haploreg_sub
Calcium-dependent signal transduction	CACNB2	rs984206	haploreg_sub
Caspase subgraph	CASP8	rs10804111	haploreg_sub
Caspase subgraph	CASP8	rs3185378	haploreg_sub
Caspase subgraph	CASP8	rs8179786	haploreg_sub
Caspase subgraph	CASP8	rs9288316	gtex
Caspase subgraph	CASP8	rs10804112	gtex
Caspase subgraph	CASP8	rs1035142	gtex
Caspase subgraph	CASP8	rs2080304	gtex
Caspase subgraph	CASP8	rs13029511	gtex
Caspase subgraph	CASP8	rs6712091	gtex
Caspase subgraph	CASP8	rs7587417	gtex
Caspase subgraph	CASP8	rs13016963	gtex
Caspase subgraph	CASP8	rs700636	gtex
Caspase subgraph	CASP8	rs7560328	gtex
Caspase subgraph	CASP8	rs6735641	gtex
Cell cycle subgraph	DYRK1A	rs11701722	gwas
Cell cycle subgraph	DYRK1A	rs2248244	gwas
Cell cycle subgraph	DYRK1A	rs10470178	haploreg_sub
Cell cycle subgraph	DYRK1A	rs10854381	haploreg_sub
Cell cycle subgraph	DYRK1A	rs11088398	haploreg_sub
Cell cycle subgraph	DYRK1A	rs1137600	haploreg_sub
Cell cycle subgraph	DYRK1A	rs11701810	haploreg_sub
Cell cycle subgraph	DYRK1A	rs11701836	haploreg_sub
Cell cycle subgraph	DYRK1A	rs147461810	haploreg_sub
Cell cycle subgraph	DYRK1A	rs2236686	haploreg_sub
Cell cycle subgraph	DYRK1A	rs2236688	haploreg_sub
Cell cycle subgraph	DYRK1A	rs2298328	haploreg_sub
Cell cycle subgraph	DYRK1A	rs2835736	haploreg_sub
Cell cycle subgraph	DYRK1A	rs2835746	haploreg_sub
Cell cycle subgraph	DYRK1A	rs2835755	haploreg_sub
Cell cycle subgraph	DYRK1A	rs2835757	haploreg_sub
Cell cycle subgraph	DYRK1A	rs2835758	haploreg_sub
Cell cycle subgraph	DYRK1A	rs2835763	haploreg_sub
Cell cycle subgraph	DYRK1A	rs2835766	haploreg_sub
Cell cycle subgraph	DYRK1A	rs2835767	haploreg_sub
Cell cycle subgraph	DYRK1A	rs2835770	haploreg_sub
Cell cycle subgraph	DYRK1A	rs2835771	haploreg_sub
Cell cycle subgraph	DYRK1A	rs2835772	haploreg_sub
Cell cycle subgraph	DYRK1A	rs2835776	haploreg_sub
Cell cycle subgraph	DYRK1A	rs35633501	haploreg_sub
Cell cycle subgraph	DYRK1A	rs55650427	haploreg_sub
Cell cycle subgraph	DYRK1A	rs59140564	haploreg_sub
Cell cycle subgraph	DYRK1A	rs7283464	haploreg_sub
Cell cycle subgraph	DYRK1A	rs73408672	haploreg_sub
Cell cycle subgraph	DYRK1A	rs76836651	haploreg_sub
Cell cycle subgraph	DYRK1A	rs8127024	haploreg_sub
Cell cycle subgraph	DYRK1A	rs8134408	haploreg_sub
Cell cycle subgraph	DYRK1A	rs928764	haploreg_sub
Cell cycle subgraph	DYRK1A	rs9974126	haploreg_sub
Cell cycle subgraph	DYRK1A	rs9978472	haploreg_sub
Cell cycle subgraph	DYRK1A	rs9981091	haploreg_sub
Cell cycle subgraph	DYRK1A	rs9984928	haploreg_sub
Cell cycle subgraph	GPNMB	rs199351	gwas
Cell cycle subgraph	GPNMB	rs199347	gwas
Cell cycle subgraph	GPNMB	rs10262243	haploreg_sub
Cell cycle subgraph	GPNMB	rs112399978	haploreg_sub
Cell cycle subgraph	GPNMB	rs156407	haploreg_sub
Cell cycle subgraph	GPNMB	rs156421	haploreg_sub
Cell cycle subgraph	GPNMB	rs156425	haploreg_sub
Cell cycle subgraph	GPNMB	rs156429	haploreg_sub
Cell cycle subgraph	GPNMB	rs1624451	haploreg_sub
Cell cycle subgraph	GPNMB	rs1637190	haploreg_sub
Cell cycle subgraph	GPNMB	rs166663	haploreg_sub
Cell cycle subgraph	GPNMB	rs1728292	haploreg_sub
Cell cycle subgraph	GPNMB	rs1728313	haploreg_sub
Cell cycle subgraph	GPNMB	rs1728320	haploreg_sub
Cell cycle subgraph	GPNMB	rs1881203	haploreg_sub
Cell cycle subgraph	GPNMB	rs199348	haploreg_sub
Cell cycle subgraph	GPNMB	rs199355	haploreg_sub
Cell cycle subgraph	GPNMB	rs199357	haploreg_sub
Cell cycle subgraph	GPNMB	rs201038158	haploreg_sub
Cell cycle subgraph	GPNMB	rs202215783	haploreg_sub
Cell cycle subgraph	GPNMB	rs28458177	haploreg_sub
Cell cycle subgraph	GPNMB	rs4282457	haploreg_sub
Cell cycle subgraph	GPNMB	rs6461703	haploreg_sub
Cell cycle subgraph	GPNMB	rs858239	haploreg_sub
Cell cycle subgraph	GPNMB	rs858240	haploreg_sub
Cell cycle subgraph	GPNMB	rs858271	haploreg_sub
Cell cycle subgraph	GPNMB	rs858272	haploreg_sub
Cell cycle subgraph	GPNMB	rs858273	haploreg_sub
Cell cycle subgraph	GPNMB	rs858274	haploreg_sub
Cell cycle subgraph	GPNMB	rs858275	haploreg_sub
Cell cycle subgraph	GPNMB	rs10085838	haploreg_sub
Cell cycle subgraph	GPNMB	rs10235467	gtex
Cell cycle subgraph	GPNMB	rs13438452	gtex
Cell cycle subgraph	GPNMB	rs4140959	gtex
Cell cycle subgraph	GPNMB	rs28716381	gtex
Cell cycle subgraph	GPNMB	rs7456915	gtex
Cell cycle subgraph	GPNMB	rs28624974	gtex
Cell cycle subgraph	GPNMB	rs7797870	gtex
Cell cycle subgraph	GPNMB	rs7785842	gtex
Cell cycle subgraph	GPNMB	rs6969733	gtex
Cell cycle subgraph	GPNMB	rs10237755	gtex
Cell cycle subgraph	GPNMB	rs7787110	gtex
Cell cycle subgraph	GPNMB	rs10278776	gtex
Cell cycle subgraph	GPNMB	rs6969563	gtex
Cell cycle subgraph	GPNMB	rs10278700	gtex
Cell cycle subgraph	GPNMB	rs1637192	gtex
Cell cycle subgraph	GPNMB	rs6971673	gtex
Cell cycle subgraph	GPNMB	rs10242104	gtex
Cell cycle subgraph	GPNMB	rs6964665	gtex
Cell cycle subgraph	GPNMB	rs10488077	gtex
Cell cycle subgraph	GPNMB	rs6956595	gtex
Cell cycle subgraph	GPNMB	rs1637193	gtex
Cell cycle subgraph	GPNMB	rs28483572	gtex
Cell cycle subgraph	GPNMB	rs15775	gtex
Cell cycle subgraph	GPNMB	rs2286272	gtex
Cell cycle subgraph	GPNMB	rs28499396	gtex
Cell cycle subgraph	GPNMB	rs6968242	gtex
Cell cycle subgraph	GPNMB	rs4628176	gtex
Cell cycle subgraph	GPNMB	rs6955115	gtex
Cell cycle subgraph	GPNMB	rs2178140	gtex
Cell cycle subgraph	GPNMB	rs6953728	gtex
Cell cycle subgraph	GPNMB	rs6961406	gtex
Cell cycle subgraph	GPNMB	rs6952947	gtex
Cell cycle subgraph	GPNMB	rs987257	gtex
Cell cycle subgraph	GPNMB	rs4321896	gtex
Cell cycle subgraph	GPNMB	rs10254544	gtex
Cell cycle subgraph	GPNMB	rs6955568	gtex
Cell cycle subgraph	GPNMB	rs7805206	gtex
Cell cycle subgraph	GPNMB	rs6968810	gtex
Cell cycle subgraph	GPNMB	rs6461685	gtex
Cell cycle subgraph	GPNMB	rs7809661	gtex
Cell cycle subgraph	GPNMB	rs3735228	gtex
Cell cycle subgraph	GPNMB	rs7788821	gtex
Cell cycle subgraph	GPNMB	rs2003555	gtex
Cell cycle subgraph	GPNMB	rs6461690	gtex
Cell cycle subgraph	GPNMB	rs139413457	gtex
Cell cycle subgraph	GPNMB	rs13438179	gtex
Cell cycle subgraph	GPNMB	rs6461695	gtex
Cell cycle subgraph	GPNMB	rs1468593	gtex
Cell cycle subgraph	GPNMB	rs10247268	gtex
Cell cycle subgraph	GPNMB	rs6978478	gtex
Cell cycle subgraph	GPNMB	rs6971002	gtex
Cell cycle subgraph	GPNMB	rs4624924	gtex
Cell cycle subgraph	GPNMB	rs6967475	gtex
Cell cycle subgraph	GPNMB	rs10280815	gtex
Cell cycle subgraph	GPNMB	rs10225608	gtex
Cell cycle subgraph	GPNMB	rs2014768	gtex
Cell cycle subgraph	GPNMB	rs6965833	gtex
Cell cycle subgraph	GPNMB	rs4599714	gtex
Cell cycle subgraph	GPNMB	rs2141306	gtex
Cell cycle subgraph	GPNMB	rs6975524	gtex
Cell cycle subgraph	GPNMB	rs28646184	gtex
Cell cycle subgraph	GPNMB	rs10256361	gtex
Cell cycle subgraph	GPNMB	rs764534	gtex
Cell cycle subgraph	GPNMB	rs6953996	gtex
Cell cycle subgraph	GPNMB	rs7776644	gtex
Cell cycle subgraph	GPNMB	rs1985769	gtex
Cell cycle subgraph	GPNMB	rs4504540	gtex
Cell cycle subgraph	GPNMB	rs3950345	gtex
Cell cycle subgraph	GPNMB	rs6949363	gtex
Cell cycle subgraph	GPNMB	rs2390754	gtex
Cell cycle subgraph	GPNMB	rs6976957	gtex
Cell cycle subgraph	GPNMB	rs35378213	gtex
Cell cycle subgraph	GPNMB	rs61292332	gtex
Cell cycle subgraph	GPNMB	rs7784929	gtex
Cell cycle subgraph	GPNMB	rs10233039	gtex
Cell cycle subgraph	GPNMB	rs6962526	gtex
Cell cycle subgraph	GPNMB	rs10279194	gtex
Cell cycle subgraph	GPNMB	rs6461691	gtex
Cell cycle subgraph	GPNMB	rs12539331	gtex
Cell cycle subgraph	GPNMB	rs4409314	gtex
Cell cycle subgraph	GPNMB	rs10241208	gtex
Cell cycle subgraph	GPNMB	rs6461693	gtex
Cell cycle subgraph	GPNMB	rs6975852	gtex
Cell cycle subgraph	GPNMB	rs11980840	gtex
Cell cycle subgraph	GPNMB	rs4365988	gtex
Cell cycle subgraph	GPNMB	rs6962213	gtex
Cell cycle subgraph	GPNMB	rs7805085	gtex
Cell cycle subgraph	GPNMB	rs2068459	gtex
Cell cycle subgraph	GPNMB	rs7789237	gtex
Cell cycle subgraph	GPNMB	rs28673077	gtex
Cell cycle subgraph	GPNMB	rs2072368	gtex
Cell cycle subgraph	GPNMB	rs10263110	gtex
Cell cycle subgraph	GPNMB	rs35152293	gtex
Cell cycle subgraph	GPNMB	rs1115941	gtex
Cell cycle subgraph	GPNMB	rs7776649	gtex
Cell cycle subgraph	GPNMB	rs2178139	gtex
Cell cycle subgraph	GPNMB	rs1558313	gtex
Cell cycle subgraph	GPNMB	rs6942981	gtex
Cell cycle subgraph	GPNMB	rs870476	gtex
Cell cycle subgraph	GPNMB	rs111279824	gtex
Cell cycle subgraph	GPNMB	rs10256359	gtex
Cell cycle subgraph	GPNMB	rs10590746	gtex
Cell cycle subgraph	GPNMB	rs12539467	gtex
Cell cycle subgraph	GPNMB	rs10270695	gtex
Cell cycle subgraph	GPNMB	rs5882889	gtex
Cell cycle subgraph	GPNMB	rs10271613	gtex
Cell cycle subgraph	GPNMB	rs11982002	gtex
Cell cycle subgraph	GPNMB	rs6960001	gtex
Cell cycle subgraph	GPNMB	rs6967419	gtex
Cell cycle subgraph	GPNMB	rs1034963	gtex
Cell cycle subgraph	GPNMB	rs2141305	gtex
Cell cycle subgraph	GPNMB	rs10255228	gtex
Cell cycle subgraph	GPNMB	rs4559148	gtex
Cell cycle subgraph	GPNMB	rs57864591	gtex
Cell cycle subgraph	GPNMB	rs929507	gtex
Cell cycle subgraph	GPNMB	rs6943926	gtex
Cell cycle subgraph	GPNMB	rs466225	gtex
Cell cycle subgraph	GPNMB	rs6978827	gtex
Cell cycle subgraph	GPNMB	rs2072369	gtex
Cell cycle subgraph	GPNMB	rs73272048	gtex
Cell cycle subgraph	GPNMB	rs2103281	gtex
Cell cycle subgraph	GPNMB	rs6461688	gtex
Cell cycle subgraph	GPNMB	rs35386638	gtex
Cell cycle subgraph	GPNMB	rs1981665	gtex
Cell cycle subgraph	GPNMB	rs10235786	gtex
Cell cycle subgraph	GPNMB	rs10270788	gtex
Cell cycle subgraph	GPNMB	rs6966776	gtex
Cell cycle subgraph	GPNMB	rs10242166	gtex
Cell cycle subgraph	GPNMB	rs7791200	gtex
Cell cycle subgraph	GPNMB	rs11984129	gtex
Cell cycle subgraph	GPNMB	rs858260	gtex
Cell cycle subgraph	GPNMB	rs929508	gtex
Cell cycle subgraph	GPNMB	rs2141307	gtex
Cell cycle subgraph	GPNMB	rs7341483	gtex
Cell cycle subgraph	GPNMB	rs6461687	gtex
Cell cycle subgraph	GPNMB	rs10239760	gtex
Cell cycle subgraph	GPNMB	rs4295546	gtex
Cell cycle subgraph	GPNMB	rs6948469	gtex
Cell cycle subgraph	GPNMB	rs6961131	gtex
Cell cycle subgraph	GPNMB	rs73272053	gtex
Cell cycle subgraph	GPNMB	rs6970694	gtex
Cell cycle subgraph	GPNMB	rs59073109	gtex
Cell cycle subgraph	GPNMB	rs6461692	gtex
Cell cycle subgraph	GPNMB	rs6978475	gtex
Cell cycle subgraph	GPNMB	rs4377861	gtex
Cell cycle subgraph	GPNMB	rs7790157	gtex
Cell cycle subgraph	GPNMB	rs764533	gtex
Cell cycle subgraph	GPNMB	rs1358442	gtex
Cell cycle subgraph	GPNMB	rs10224327	gtex
Cell cycle subgraph	GPNMB	rs10231555	gtex
Cell cycle subgraph	GPNMB	rs6953020	gtex
Cell cycle subgraph	GPNMB	rs6461694	gtex
Cell cycle subgraph	GPNMB	rs6945510	gtex
Cell cycle subgraph	GPNMB	rs10279691	gtex
Cell cycle subgraph	GPNMB	rs1468592	gtex
Cell cycle subgraph	GPNMB	rs6980224	gtex
Cell cycle subgraph	GPNMB	rs13438188	gtex
Cell cycle subgraph	GPNMB	rs6461702	gtex
Cell cycle subgraph	GPNMB	rs4294098	gtex
Cell cycle subgraph	GPNMB	rs7805071	gtex
Cell cycle subgraph	GPNMB	rs10266123	gtex
Cell cycle subgraph	GPNMB	rs4440529	gtex
Cell cycle subgraph	GPNMB	rs10256524	gtex
Cell cycle subgraph	GPNMB	rs6956828	gtex
Cell cycle subgraph	GPNMB	rs7799422	gtex
Cell cycle subgraph	GAK	rs11248051	gwas
Cell cycle subgraph	GAK	rs1564282	gwas
Cell cycle subgraph	GAK	rs873786	gwas
Cell cycle subgraph	GAK	rs11726280	haploreg_sub
Cell cycle subgraph	GAK	rs11726912	haploreg_sub
Cell cycle subgraph	GAK	rs11731387	haploreg_sub
Cell cycle subgraph	GAK	rs11732965	haploreg_sub
Cell cycle subgraph	GAK	rs11733713	haploreg_sub
Cell cycle subgraph	GAK	rs11734537	haploreg_sub
Cell cycle subgraph	GAK	rs12651271	haploreg_sub
Cell cycle subgraph	GAK	rs12651368	haploreg_sub
Cell cycle subgraph	GAK	rs143243097	haploreg_sub
Cell cycle subgraph	GAK	rs17781499	haploreg_sub
Cell cycle subgraph	GAK	rs2279181	haploreg_sub
Cell cycle subgraph	GAK	rs2279182	haploreg_sub
Cell cycle subgraph	GAK	rs28628421	haploreg_sub
Cell cycle subgraph	GAK	rs28662837	haploreg_sub
Cell cycle subgraph	GAK	rs34006051	haploreg_sub
Cell cycle subgraph	GAK	rs3736089	haploreg_sub
Cell cycle subgraph	GAK	rs3755961	haploreg_sub
Cell cycle subgraph	GAK	rs3775122	haploreg_sub
Cell cycle subgraph	GAK	rs3775126	haploreg_sub
Cell cycle subgraph	GAK	rs3775130	haploreg_sub
Cell cycle subgraph	GAK	rs62297062	haploreg_sub
Cell cycle subgraph	GAK	rs62297063	haploreg_sub
Cell cycle subgraph	GAK	rs73207794	haploreg_sub
Cell cycle subgraph	GAK	rs78590562	haploreg_sub
Cell cycle subgraph	GAK	rs9994159	haploreg_sub
Cell cycle subgraph	GAK	rs2279187	haploreg_sub
Cell cycle subgraph	GAK	rs3755960	haploreg_sub
Cell cycle subgraph	GAK	rs6599388	gtex
Cholesterol metabolism subgraph	FDFT1	rs1293316	haploreg_sub
Cholesterol metabolism subgraph	FDFT1	rs1293322	haploreg_sub
Cholesterol metabolism subgraph	FDFT1	rs1293325	haploreg_sub
Cholesterol metabolism subgraph	FDFT1	rs1293326	haploreg_sub
Cholesterol metabolism subgraph	FDFT1	rs1293327	haploreg_sub
Cholesterol metabolism subgraph	FDFT1	rs1293328	haploreg_sub
Cholesterol metabolism subgraph	FDFT1	rs1296026	haploreg_sub
Cholesterol metabolism subgraph	FDFT1	rs139092530	haploreg_sub
Cholesterol metabolism subgraph	FDFT1	rs1736065	haploreg_sub
Cholesterol metabolism subgraph	FDFT1	rs6990033	haploreg_sub
CRH subgraph	CRHR1	rs1876828	disgenet
CRH subgraph	CRHR1	rs4525537	disgenet
CRH subgraph	CRHR1	rs878886	disgenet
CRH subgraph	CRHR1	rs1396862	disgenet
CRH subgraph	CRHR1	rs16940668	disgenet
CRH subgraph	CRHR1	rs16940677	disgenet
CRH subgraph	CRHR1	rs17425752	disgenet
CRH subgraph	CRHR1	rs17763086	disgenet
CRH subgraph	CRHR1	rs1876830	disgenet
CRH subgraph	CRHR1	rs4482334	disgenet
CRH subgraph	CRHR1	rs878887	disgenet
CRH subgraph	CRHR1	rs878888	disgenet
CRH subgraph	CRHR1	rs12150390	disgenet
CRH subgraph	CRHR1	rs16940665	disgenet
CRH subgraph	CRHR1	rs16940674	disgenet
CRH subgraph	CRHR1	rs16940676	disgenet
CRH subgraph	CRHR1	rs1876829	disgenet
CRH subgraph	CRHR1	rs1912151	disgenet
CRH subgraph	CRHR1	rs2316765	disgenet
CRH subgraph	CRHR1	rs4640231	disgenet
CRH subgraph	CRHR1	rs10445333	haploreg_sub
CRH subgraph	CRHR1	rs10445362	haploreg_sub
CRH subgraph	CRHR1	rs10445363	haploreg_sub
CRH subgraph	CRHR1	rs10445364	haploreg_sub
CRH subgraph	CRHR1	rs10451283	haploreg_sub
CRH subgraph	CRHR1	rs10491143	haploreg_sub
CRH subgraph	CRHR1	rs10491144	haploreg_sub
CRH subgraph	CRHR1	rs10514879	haploreg_sub
CRH subgraph	CRHR1	rs1105569	haploreg_sub
CRH subgraph	CRHR1	rs1105570	haploreg_sub
CRH subgraph	CRHR1	rs1105571	haploreg_sub
CRH subgraph	CRHR1	rs11079717	haploreg_sub
CRH subgraph	CRHR1	rs11079718	haploreg_sub
CRH subgraph	CRHR1	rs11079719	haploreg_sub
CRH subgraph	CRHR1	rs11079720	haploreg_sub
CRH subgraph	CRHR1	rs11079721	haploreg_sub
CRH subgraph	CRHR1	rs11079723	haploreg_sub
CRH subgraph	CRHR1	rs11079724	haploreg_sub
CRH subgraph	CRHR1	rs111370985	haploreg_sub
CRH subgraph	CRHR1	rs111374028	haploreg_sub
CRH subgraph	CRHR1	rs111415173	haploreg_sub
CRH subgraph	CRHR1	rs111497072	haploreg_sub
CRH subgraph	CRHR1	rs111511018	haploreg_sub
CRH subgraph	CRHR1	rs111739681	haploreg_sub
CRH subgraph	CRHR1	rs111985258	haploreg_sub
CRH subgraph	CRHR1	rs112123127	haploreg_sub
CRH subgraph	CRHR1	rs112155389	haploreg_sub
CRH subgraph	CRHR1	rs112431991	haploreg_sub
CRH subgraph	CRHR1	rs112570965	haploreg_sub
CRH subgraph	CRHR1	rs112995313	haploreg_sub
CRH subgraph	CRHR1	rs113173628	haploreg_sub
CRH subgraph	CRHR1	rs113486004	haploreg_sub
CRH subgraph	CRHR1	rs113518470	haploreg_sub
CRH subgraph	CRHR1	rs113661667	haploreg_sub
CRH subgraph	CRHR1	rs113762994	haploreg_sub
CRH subgraph	CRHR1	rs113790915	haploreg_sub
CRH subgraph	CRHR1	rs113871181	haploreg_sub
CRH subgraph	CRHR1	rs113934115	haploreg_sub
CRH subgraph	CRHR1	rs113991678	haploreg_sub
CRH subgraph	CRHR1	rs117365970	haploreg_sub
CRH subgraph	CRHR1	rs117646503	haploreg_sub
CRH subgraph	CRHR1	rs12150048	haploreg_sub
CRH subgraph	CRHR1	rs12150091	haploreg_sub
CRH subgraph	CRHR1	rs12150141	haploreg_sub
CRH subgraph	CRHR1	rs12150332	haploreg_sub
CRH subgraph	CRHR1	rs12150363	haploreg_sub
CRH subgraph	CRHR1	rs12150435	haploreg_sub
CRH subgraph	CRHR1	rs12150451	haploreg_sub
CRH subgraph	CRHR1	rs12150454	haploreg_sub
CRH subgraph	CRHR1	rs12150455	haploreg_sub
CRH subgraph	CRHR1	rs12150464	haploreg_sub
CRH subgraph	CRHR1	rs12150547	haploreg_sub
CRH subgraph	CRHR1	rs12150604	haploreg_sub
CRH subgraph	CRHR1	rs12150608	haploreg_sub
CRH subgraph	CRHR1	rs12150610	haploreg_sub
CRH subgraph	CRHR1	rs12150621	haploreg_sub
CRH subgraph	CRHR1	rs12150658	haploreg_sub
CRH subgraph	CRHR1	rs12150672	haploreg_sub
CRH subgraph	CRHR1	rs12150683	haploreg_sub
CRH subgraph	CRHR1	rs12943085	haploreg_sub
CRH subgraph	CRHR1	rs12948216	haploreg_sub
CRH subgraph	CRHR1	rs142682197	haploreg_sub
CRH subgraph	CRHR1	rs145503157	haploreg_sub
CRH subgraph	CRHR1	rs148288855	haploreg_sub
CRH subgraph	CRHR1	rs1526125	haploreg_sub
CRH subgraph	CRHR1	rs1526126	haploreg_sub
CRH subgraph	CRHR1	rs1526127	haploreg_sub
CRH subgraph	CRHR1	rs1526128	haploreg_sub
CRH subgraph	CRHR1	rs1526129	haploreg_sub
CRH subgraph	CRHR1	rs1568949	haploreg_sub
CRH subgraph	CRHR1	rs1568951	haploreg_sub
CRH subgraph	CRHR1	rs1608955	haploreg_sub
CRH subgraph	CRHR1	rs1608956	haploreg_sub
CRH subgraph	CRHR1	rs1630095	haploreg_sub
CRH subgraph	CRHR1	rs1631850	haploreg_sub
CRH subgraph	CRHR1	rs1635288	haploreg_sub
CRH subgraph	CRHR1	rs1635291	haploreg_sub
CRH subgraph	CRHR1	rs1635298	haploreg_sub
CRH subgraph	CRHR1	rs16940671	haploreg_sub
CRH subgraph	CRHR1	rs16940672	haploreg_sub
CRH subgraph	CRHR1	rs16940681	haploreg_sub
CRH subgraph	CRHR1	rs16941035	haploreg_sub
CRH subgraph	CRHR1	rs16941038	haploreg_sub
CRH subgraph	CRHR1	rs1706746	haploreg_sub
CRH subgraph	CRHR1	rs1724400	haploreg_sub
CRH subgraph	CRHR1	rs1724401	haploreg_sub
CRH subgraph	CRHR1	rs1724402	haploreg_sub
CRH subgraph	CRHR1	rs1724407	haploreg_sub
CRH subgraph	CRHR1	rs1724409	haploreg_sub
CRH subgraph	CRHR1	rs17334894	haploreg_sub
CRH subgraph	CRHR1	rs17334923	haploreg_sub
CRH subgraph	CRHR1	rs17334944	haploreg_sub
CRH subgraph	CRHR1	rs17426106	haploreg_sub
CRH subgraph	CRHR1	rs17426174	haploreg_sub
CRH subgraph	CRHR1	rs17426195	haploreg_sub
CRH subgraph	CRHR1	rs17563433	haploreg_sub
CRH subgraph	CRHR1	rs17563501	haploreg_sub
CRH subgraph	CRHR1	rs17563599	haploreg_sub
CRH subgraph	CRHR1	rs17563683	haploreg_sub
CRH subgraph	CRHR1	rs17563718	haploreg_sub
CRH subgraph	CRHR1	rs17563787	haploreg_sub
CRH subgraph	CRHR1	rs17563800	haploreg_sub
CRH subgraph	CRHR1	rs17563827	haploreg_sub
CRH subgraph	CRHR1	rs17563861	haploreg_sub
CRH subgraph	CRHR1	rs17563889	haploreg_sub
CRH subgraph	CRHR1	rs17563923	haploreg_sub
CRH subgraph	CRHR1	rs17649019	haploreg_sub
CRH subgraph	CRHR1	rs17649138	haploreg_sub
CRH subgraph	CRHR1	rs17649162	haploreg_sub
CRH subgraph	CRHR1	rs17687462	haploreg_sub
CRH subgraph	CRHR1	rs17687504	haploreg_sub
CRH subgraph	CRHR1	rs17687534	haploreg_sub
CRH subgraph	CRHR1	rs17687571	haploreg_sub
CRH subgraph	CRHR1	rs17687625	haploreg_sub
CRH subgraph	CRHR1	rs17687667	haploreg_sub
CRH subgraph	CRHR1	rs17687740	haploreg_sub
CRH subgraph	CRHR1	rs17687838	haploreg_sub
CRH subgraph	CRHR1	rs17687849	haploreg_sub
CRH subgraph	CRHR1	rs17688002	haploreg_sub
CRH subgraph	CRHR1	rs17688032	haploreg_sub
CRH subgraph	CRHR1	rs17688056	haploreg_sub
CRH subgraph	CRHR1	rs17688068	haploreg_sub
CRH subgraph	CRHR1	rs17688090	haploreg_sub
CRH subgraph	CRHR1	rs17688126	haploreg_sub
CRH subgraph	CRHR1	rs17688205	haploreg_sub
CRH subgraph	CRHR1	rs17688249	haploreg_sub
CRH subgraph	CRHR1	rs17688296	haploreg_sub
CRH subgraph	CRHR1	rs17688391	haploreg_sub
CRH subgraph	CRHR1	rs17688410	haploreg_sub
CRH subgraph	CRHR1	rs17688434	haploreg_sub
CRH subgraph	CRHR1	rs17688452	haploreg_sub
CRH subgraph	CRHR1	rs17688511	haploreg_sub
CRH subgraph	CRHR1	rs17688534	haploreg_sub
CRH subgraph	CRHR1	rs17688558	haploreg_sub
CRH subgraph	CRHR1	rs17688682	haploreg_sub
CRH subgraph	CRHR1	rs17688767	haploreg_sub
CRH subgraph	CRHR1	rs17688773	haploreg_sub
CRH subgraph	CRHR1	rs17688875	haploreg_sub
CRH subgraph	CRHR1	rs17688922	haploreg_sub
CRH subgraph	CRHR1	rs17688944	haploreg_sub
CRH subgraph	CRHR1	rs17689104	haploreg_sub
CRH subgraph	CRHR1	rs17689116	haploreg_sub
CRH subgraph	CRHR1	rs17689182	haploreg_sub
CRH subgraph	CRHR1	rs17689218	haploreg_sub
CRH subgraph	CRHR1	rs17689378	haploreg_sub
CRH subgraph	CRHR1	rs17689471	haploreg_sub
CRH subgraph	CRHR1	rs17689608	haploreg_sub
CRH subgraph	CRHR1	rs17689653	haploreg_sub
CRH subgraph	CRHR1	rs17689824	haploreg_sub
CRH subgraph	CRHR1	rs17689882	haploreg_sub
CRH subgraph	CRHR1	rs17689918	haploreg_sub
CRH subgraph	CRHR1	rs17690176	haploreg_sub
CRH subgraph	CRHR1	rs17760577	haploreg_sub
CRH subgraph	CRHR1	rs17760631	haploreg_sub
CRH subgraph	CRHR1	rs17760733	haploreg_sub
CRH subgraph	CRHR1	rs17760817	haploreg_sub
CRH subgraph	CRHR1	rs17761046	haploreg_sub
CRH subgraph	CRHR1	rs17761100	haploreg_sub
CRH subgraph	CRHR1	rs17761124	haploreg_sub
CRH subgraph	CRHR1	rs17761207	haploreg_sub
CRH subgraph	CRHR1	rs17761387	haploreg_sub
CRH subgraph	CRHR1	rs17761581	haploreg_sub
CRH subgraph	CRHR1	rs17761838	haploreg_sub
CRH subgraph	CRHR1	rs17761985	haploreg_sub
CRH subgraph	CRHR1	rs17762073	haploreg_sub
CRH subgraph	CRHR1	rs17762165	haploreg_sub
CRH subgraph	CRHR1	rs17762308	haploreg_sub
CRH subgraph	CRHR1	rs17762361	haploreg_sub
CRH subgraph	CRHR1	rs17762535	haploreg_sub
CRH subgraph	CRHR1	rs17762769	haploreg_sub
CRH subgraph	CRHR1	rs17762882	haploreg_sub
CRH subgraph	CRHR1	rs17762912	haploreg_sub
CRH subgraph	CRHR1	rs17762954	haploreg_sub
CRH subgraph	CRHR1	rs17763050	haploreg_sub
CRH subgraph	CRHR1	rs17763199	haploreg_sub
CRH subgraph	CRHR1	rs1876827	haploreg_sub
CRH subgraph	CRHR1	rs1876831	haploreg_sub
CRH subgraph	CRHR1	rs1880749	haploreg_sub
CRH subgraph	CRHR1	rs1880750	haploreg_sub
CRH subgraph	CRHR1	rs1880752	haploreg_sub
CRH subgraph	CRHR1	rs2004260	haploreg_sub
CRH subgraph	CRHR1	rs201128097	haploreg_sub
CRH subgraph	CRHR1	rs2040844	haploreg_sub
CRH subgraph	CRHR1	rs2040845	haploreg_sub
CRH subgraph	CRHR1	rs2040846	haploreg_sub
CRH subgraph	CRHR1	rs2049515	haploreg_sub
CRH subgraph	CRHR1	rs2158474	haploreg_sub
CRH subgraph	CRHR1	rs2316763	haploreg_sub
CRH subgraph	CRHR1	rs2316764	haploreg_sub
CRH subgraph	CRHR1	rs241020	haploreg_sub
CRH subgraph	CRHR1	rs241021	haploreg_sub
CRH subgraph	CRHR1	rs241022	haploreg_sub
CRH subgraph	CRHR1	rs241023	haploreg_sub
CRH subgraph	CRHR1	rs241024	haploreg_sub
CRH subgraph	CRHR1	rs241025	haploreg_sub
CRH subgraph	CRHR1	rs241026	haploreg_sub
CRH subgraph	CRHR1	rs241027	haploreg_sub
CRH subgraph	CRHR1	rs241028	haploreg_sub
CRH subgraph	CRHR1	rs241029	haploreg_sub
CRH subgraph	CRHR1	rs241030	haploreg_sub
CRH subgraph	CRHR1	rs241031	haploreg_sub
CRH subgraph	CRHR1	rs241032	haploreg_sub
CRH subgraph	CRHR1	rs241033	haploreg_sub
CRH subgraph	CRHR1	rs241034	haploreg_sub
CRH subgraph	CRHR1	rs241035	haploreg_sub
CRH subgraph	CRHR1	rs241036	haploreg_sub
CRH subgraph	CRHR1	rs241038	haploreg_sub
CRH subgraph	CRHR1	rs28364021	haploreg_sub
CRH subgraph	CRHR1	rs28364023	haploreg_sub
CRH subgraph	CRHR1	rs28364025	haploreg_sub
CRH subgraph	CRHR1	rs28439278	haploreg_sub
CRH subgraph	CRHR1	rs2864087	haploreg_sub
CRH subgraph	CRHR1	rs2902661	haploreg_sub
CRH subgraph	CRHR1	rs2902662	haploreg_sub
CRH subgraph	CRHR1	rs2942164	haploreg_sub
CRH subgraph	CRHR1	rs3072094	haploreg_sub
CRH subgraph	CRHR1	rs34008514	haploreg_sub
CRH subgraph	CRHR1	rs3418	haploreg_sub
CRH subgraph	CRHR1	rs34195569	haploreg_sub
CRH subgraph	CRHR1	rs34211253	haploreg_sub
CRH subgraph	CRHR1	rs34303488	haploreg_sub
CRH subgraph	CRHR1	rs34579278	haploreg_sub
CRH subgraph	CRHR1	rs35282504	haploreg_sub
CRH subgraph	CRHR1	rs35631660	haploreg_sub
CRH subgraph	CRHR1	rs35879086	haploreg_sub
CRH subgraph	CRHR1	rs36047693	haploreg_sub
CRH subgraph	CRHR1	rs366858	haploreg_sub
CRH subgraph	CRHR1	rs385691	haploreg_sub
CRH subgraph	CRHR1	rs3885074	haploreg_sub
CRH subgraph	CRHR1	rs393675	haploreg_sub
CRH subgraph	CRHR1	rs4074462	haploreg_sub
CRH subgraph	CRHR1	rs41280116	haploreg_sub
CRH subgraph	CRHR1	rs41280118	haploreg_sub
CRH subgraph	CRHR1	rs413844	haploreg_sub
CRH subgraph	CRHR1	rs41457044	haploreg_sub
CRH subgraph	CRHR1	rs417968	haploreg_sub
CRH subgraph	CRHR1	rs422112	haploreg_sub
CRH subgraph	CRHR1	rs424243	haploreg_sub
CRH subgraph	CRHR1	rs4277389	haploreg_sub
CRH subgraph	CRHR1	rs4309444	haploreg_sub
CRH subgraph	CRHR1	rs4327090	haploreg_sub
CRH subgraph	CRHR1	rs4335809	haploreg_sub
CRH subgraph	CRHR1	rs4341787	haploreg_sub
CRH subgraph	CRHR1	rs434428	haploreg_sub
CRH subgraph	CRHR1	rs434598	haploreg_sub
CRH subgraph	CRHR1	rs434971	haploreg_sub
CRH subgraph	CRHR1	rs4390635	haploreg_sub
CRH subgraph	CRHR1	rs439945	haploreg_sub
CRH subgraph	CRHR1	rs4401083	haploreg_sub
CRH subgraph	CRHR1	rs4471726	haploreg_sub
CRH subgraph	CRHR1	rs4479288	haploreg_sub
CRH subgraph	CRHR1	rs4479289	haploreg_sub
CRH subgraph	CRHR1	rs4486953	haploreg_sub
CRH subgraph	CRHR1	rs448830	haploreg_sub
CRH subgraph	CRHR1	rs449501	haploreg_sub
CRH subgraph	CRHR1	rs4523962	haploreg_sub
CRH subgraph	CRHR1	rs453997	haploreg_sub
CRH subgraph	CRHR1	rs455028	haploreg_sub
CRH subgraph	CRHR1	rs4564621	haploreg_sub
CRH subgraph	CRHR1	rs4566211	haploreg_sub
CRH subgraph	CRHR1	rs4566212	haploreg_sub
CRH subgraph	CRHR1	rs4569335	haploreg_sub
CRH subgraph	CRHR1	rs4609899	haploreg_sub
CRH subgraph	CRHR1	rs4617909	haploreg_sub
CRH subgraph	CRHR1	rs4792824	haploreg_sub
CRH subgraph	CRHR1	rs55638417	haploreg_sub
CRH subgraph	CRHR1	rs55645418	haploreg_sub
CRH subgraph	CRHR1	rs55651627	haploreg_sub
CRH subgraph	CRHR1	rs55653963	haploreg_sub
CRH subgraph	CRHR1	rs55657917	haploreg_sub
CRH subgraph	CRHR1	rs55668363	haploreg_sub
CRH subgraph	CRHR1	rs55669046	haploreg_sub
CRH subgraph	CRHR1	rs55707339	haploreg_sub
CRH subgraph	CRHR1	rs55725840	haploreg_sub
CRH subgraph	CRHR1	rs55747440	haploreg_sub
CRH subgraph	CRHR1	rs55763795	haploreg_sub
CRH subgraph	CRHR1	rs55779147	haploreg_sub
CRH subgraph	CRHR1	rs55787105	haploreg_sub
CRH subgraph	CRHR1	rs55787734	haploreg_sub
CRH subgraph	CRHR1	rs55801356	haploreg_sub
CRH subgraph	CRHR1	rs55840731	haploreg_sub
CRH subgraph	CRHR1	rs55849949	haploreg_sub
CRH subgraph	CRHR1	rs55849973	haploreg_sub
CRH subgraph	CRHR1	rs55865707	haploreg_sub
CRH subgraph	CRHR1	rs55896111	haploreg_sub
CRH subgraph	CRHR1	rs55915917	haploreg_sub
CRH subgraph	CRHR1	rs55927630	haploreg_sub
CRH subgraph	CRHR1	rs55943044	haploreg_sub
CRH subgraph	CRHR1	rs55947210	haploreg_sub
CRH subgraph	CRHR1	rs55962674	haploreg_sub
CRH subgraph	CRHR1	rs55972157	haploreg_sub
CRH subgraph	CRHR1	rs55973918	haploreg_sub
CRH subgraph	CRHR1	rs55979424	haploreg_sub
CRH subgraph	CRHR1	rs55980621	haploreg_sub
CRH subgraph	CRHR1	rs55989971	haploreg_sub
CRH subgraph	CRHR1	rs55991914	haploreg_sub
CRH subgraph	CRHR1	rs56006248	haploreg_sub
CRH subgraph	CRHR1	rs56013908	haploreg_sub
CRH subgraph	CRHR1	rs56043078	haploreg_sub
CRH subgraph	CRHR1	rs56046792	haploreg_sub
CRH subgraph	CRHR1	rs56070245	haploreg_sub
CRH subgraph	CRHR1	rs56082319	haploreg_sub
CRH subgraph	CRHR1	rs56099546	haploreg_sub
CRH subgraph	CRHR1	rs56100013	haploreg_sub
CRH subgraph	CRHR1	rs56109643	haploreg_sub
CRH subgraph	CRHR1	rs56110538	haploreg_sub
CRH subgraph	CRHR1	rs56127111	haploreg_sub
CRH subgraph	CRHR1	rs56160448	haploreg_sub
CRH subgraph	CRHR1	rs56162163	haploreg_sub
CRH subgraph	CRHR1	rs56167344	haploreg_sub
CRH subgraph	CRHR1	rs56167560	haploreg_sub
CRH subgraph	CRHR1	rs56168907	haploreg_sub
CRH subgraph	CRHR1	rs56178230	haploreg_sub
CRH subgraph	CRHR1	rs56194509	haploreg_sub
CRH subgraph	CRHR1	rs56200760	haploreg_sub
CRH subgraph	CRHR1	rs56205560	haploreg_sub
CRH subgraph	CRHR1	rs56220242	haploreg_sub
CRH subgraph	CRHR1	rs56268325	haploreg_sub
CRH subgraph	CRHR1	rs56280222	haploreg_sub
CRH subgraph	CRHR1	rs56283089	haploreg_sub
CRH subgraph	CRHR1	rs56290582	haploreg_sub
CRH subgraph	CRHR1	rs56295996	haploreg_sub
CRH subgraph	CRHR1	rs56298110	haploreg_sub
CRH subgraph	CRHR1	rs56303031	haploreg_sub
CRH subgraph	CRHR1	rs56312737	haploreg_sub
CRH subgraph	CRHR1	rs56319902	haploreg_sub
CRH subgraph	CRHR1	rs56323722	haploreg_sub
CRH subgraph	CRHR1	rs56323832	haploreg_sub
CRH subgraph	CRHR1	rs56357543	haploreg_sub
CRH subgraph	CRHR1	rs56369036	haploreg_sub
CRH subgraph	CRHR1	rs56380663	haploreg_sub
CRH subgraph	CRHR1	rs56384960	haploreg_sub
CRH subgraph	CRHR1	rs56387266	haploreg_sub
CRH subgraph	CRHR1	rs56391096	haploreg_sub
CRH subgraph	CRHR1	rs56397077	haploreg_sub
CRH subgraph	CRHR1	rs56400821	haploreg_sub
CRH subgraph	CRHR1	rs56406407	haploreg_sub
CRH subgraph	CRHR1	rs57222984	haploreg_sub
CRH subgraph	CRHR1	rs60814418	haploreg_sub
CRH subgraph	CRHR1	rs61667602	haploreg_sub
CRH subgraph	CRHR1	rs62053939	haploreg_sub
CRH subgraph	CRHR1	rs62053940	haploreg_sub
CRH subgraph	CRHR1	rs62053943	haploreg_sub
CRH subgraph	CRHR1	rs62053945	haploreg_sub
CRH subgraph	CRHR1	rs62053946	haploreg_sub
CRH subgraph	CRHR1	rs62053947	haploreg_sub
CRH subgraph	CRHR1	rs62053948	haploreg_sub
CRH subgraph	CRHR1	rs62053949	haploreg_sub
CRH subgraph	CRHR1	rs62053950	haploreg_sub
CRH subgraph	CRHR1	rs62053951	haploreg_sub
CRH subgraph	CRHR1	rs62053952	haploreg_sub
CRH subgraph	CRHR1	rs62053953	haploreg_sub
CRH subgraph	CRHR1	rs62053954	haploreg_sub
CRH subgraph	CRHR1	rs62053955	haploreg_sub
CRH subgraph	CRHR1	rs62053956	haploreg_sub
CRH subgraph	CRHR1	rs62053957	haploreg_sub
CRH subgraph	CRHR1	rs62054372	haploreg_sub
CRH subgraph	CRHR1	rs62054378	haploreg_sub
CRH subgraph	CRHR1	rs62054380	haploreg_sub
CRH subgraph	CRHR1	rs62054381	haploreg_sub
CRH subgraph	CRHR1	rs62054382	haploreg_sub
CRH subgraph	CRHR1	rs62054383	haploreg_sub
CRH subgraph	CRHR1	rs62054384	haploreg_sub
CRH subgraph	CRHR1	rs62054387	haploreg_sub
CRH subgraph	CRHR1	rs62054388	haploreg_sub
CRH subgraph	CRHR1	rs62054389	haploreg_sub
CRH subgraph	CRHR1	rs62054390	haploreg_sub
CRH subgraph	CRHR1	rs62054392	haploreg_sub
CRH subgraph	CRHR1	rs62054393	haploreg_sub
CRH subgraph	CRHR1	rs62054394	haploreg_sub
CRH subgraph	CRHR1	rs62054395	haploreg_sub
CRH subgraph	CRHR1	rs62054396	haploreg_sub
CRH subgraph	CRHR1	rs62054397	haploreg_sub
CRH subgraph	CRHR1	rs62054398	haploreg_sub
CRH subgraph	CRHR1	rs62054399	haploreg_sub
CRH subgraph	CRHR1	rs62054400	haploreg_sub
CRH subgraph	CRHR1	rs62054411	haploreg_sub
CRH subgraph	CRHR1	rs62054412	haploreg_sub
CRH subgraph	CRHR1	rs62054413	haploreg_sub
CRH subgraph	CRHR1	rs62054414	haploreg_sub
CRH subgraph	CRHR1	rs62054417	haploreg_sub
CRH subgraph	CRHR1	rs62054418	haploreg_sub
CRH subgraph	CRHR1	rs62054419	haploreg_sub
CRH subgraph	CRHR1	rs62054420	haploreg_sub
CRH subgraph	CRHR1	rs62054421	haploreg_sub
CRH subgraph	CRHR1	rs62054424	haploreg_sub
CRH subgraph	CRHR1	rs62054425	haploreg_sub
CRH subgraph	CRHR1	rs62054426	haploreg_sub
CRH subgraph	CRHR1	rs62054427	haploreg_sub
CRH subgraph	CRHR1	rs62054428	haploreg_sub
CRH subgraph	CRHR1	rs62054429	haploreg_sub
CRH subgraph	CRHR1	rs62054431	haploreg_sub
CRH subgraph	CRHR1	rs62054432	haploreg_sub
CRH subgraph	CRHR1	rs62054435	haploreg_sub
CRH subgraph	CRHR1	rs62054436	haploreg_sub
CRH subgraph	CRHR1	rs62054437	haploreg_sub
CRH subgraph	CRHR1	rs62054438	haploreg_sub
CRH subgraph	CRHR1	rs62054439	haploreg_sub
CRH subgraph	CRHR1	rs62054440	haploreg_sub
CRH subgraph	CRHR1	rs62054442	haploreg_sub
CRH subgraph	CRHR1	rs62054760	haploreg_sub
CRH subgraph	CRHR1	rs62054761	haploreg_sub
CRH subgraph	CRHR1	rs62054762	haploreg_sub
CRH subgraph	CRHR1	rs62054763	haploreg_sub
CRH subgraph	CRHR1	rs62054802	haploreg_sub
CRH subgraph	CRHR1	rs62054803	haploreg_sub
CRH subgraph	CRHR1	rs62054804	haploreg_sub
CRH subgraph	CRHR1	rs62054805	haploreg_sub
CRH subgraph	CRHR1	rs62054806	haploreg_sub
CRH subgraph	CRHR1	rs62055661	haploreg_sub
CRH subgraph	CRHR1	rs62055662	haploreg_sub
CRH subgraph	CRHR1	rs62055663	haploreg_sub
CRH subgraph	CRHR1	rs62055664	haploreg_sub
CRH subgraph	CRHR1	rs62055665	haploreg_sub
CRH subgraph	CRHR1	rs62055689	haploreg_sub
CRH subgraph	CRHR1	rs62055690	haploreg_sub
CRH subgraph	CRHR1	rs62055691	haploreg_sub
CRH subgraph	CRHR1	rs62055692	haploreg_sub
CRH subgraph	CRHR1	rs62055693	haploreg_sub
CRH subgraph	CRHR1	rs62055696	haploreg_sub
CRH subgraph	CRHR1	rs62055697	haploreg_sub
CRH subgraph	CRHR1	rs62055698	haploreg_sub
CRH subgraph	CRHR1	rs62055700	haploreg_sub
CRH subgraph	CRHR1	rs62055701	haploreg_sub
CRH subgraph	CRHR1	rs62055702	haploreg_sub
CRH subgraph	CRHR1	rs62055704	haploreg_sub
CRH subgraph	CRHR1	rs62055705	haploreg_sub
CRH subgraph	CRHR1	rs62055706	haploreg_sub
CRH subgraph	CRHR1	rs62055707	haploreg_sub
CRH subgraph	CRHR1	rs62055708	haploreg_sub
CRH subgraph	CRHR1	rs62055709	haploreg_sub
CRH subgraph	CRHR1	rs62055710	haploreg_sub
CRH subgraph	CRHR1	rs62055712	haploreg_sub
CRH subgraph	CRHR1	rs62055713	haploreg_sub
CRH subgraph	CRHR1	rs62055714	haploreg_sub
CRH subgraph	CRHR1	rs62055715	haploreg_sub
CRH subgraph	CRHR1	rs62055716	haploreg_sub
CRH subgraph	CRHR1	rs62055717	haploreg_sub
CRH subgraph	CRHR1	rs62055718	haploreg_sub
CRH subgraph	CRHR1	rs62055751	haploreg_sub
CRH subgraph	CRHR1	rs62055752	haploreg_sub
CRH subgraph	CRHR1	rs62055753	haploreg_sub
CRH subgraph	CRHR1	rs62055754	haploreg_sub
CRH subgraph	CRHR1	rs62055868	haploreg_sub
CRH subgraph	CRHR1	rs62055869	haploreg_sub
CRH subgraph	CRHR1	rs62055871	haploreg_sub
CRH subgraph	CRHR1	rs62055875	haploreg_sub
CRH subgraph	CRHR1	rs62055876	haploreg_sub
CRH subgraph	CRHR1	rs62055878	haploreg_sub
CRH subgraph	CRHR1	rs62055879	haploreg_sub
CRH subgraph	CRHR1	rs62055883	haploreg_sub
CRH subgraph	CRHR1	rs62055884	haploreg_sub
CRH subgraph	CRHR1	rs62055885	haploreg_sub
CRH subgraph	CRHR1	rs62055886	haploreg_sub
CRH subgraph	CRHR1	rs62055887	haploreg_sub
CRH subgraph	CRHR1	rs62055888	haploreg_sub
CRH subgraph	CRHR1	rs62055889	haploreg_sub
CRH subgraph	CRHR1	rs62055890	haploreg_sub
CRH subgraph	CRHR1	rs62055893	haploreg_sub
CRH subgraph	CRHR1	rs62055894	haploreg_sub
CRH subgraph	CRHR1	rs62055895	haploreg_sub
CRH subgraph	CRHR1	rs62055896	haploreg_sub
CRH subgraph	CRHR1	rs62055899	haploreg_sub
CRH subgraph	CRHR1	rs62055900	haploreg_sub
CRH subgraph	CRHR1	rs62055901	haploreg_sub
CRH subgraph	CRHR1	rs62055903	haploreg_sub
CRH subgraph	CRHR1	rs62055928	haploreg_sub
CRH subgraph	CRHR1	rs62055932	haploreg_sub
CRH subgraph	CRHR1	rs62055933	haploreg_sub
CRH subgraph	CRHR1	rs62055934	haploreg_sub
CRH subgraph	CRHR1	rs62055935	haploreg_sub
CRH subgraph	CRHR1	rs62055936	haploreg_sub
CRH subgraph	CRHR1	rs62055937	haploreg_sub
CRH subgraph	CRHR1	rs62055938	haploreg_sub
CRH subgraph	CRHR1	rs62055939	haploreg_sub
CRH subgraph	CRHR1	rs62055940	haploreg_sub
CRH subgraph	CRHR1	rs62055943	haploreg_sub
CRH subgraph	CRHR1	rs62055945	haploreg_sub
CRH subgraph	CRHR1	rs62055946	haploreg_sub
CRH subgraph	CRHR1	rs62055947	haploreg_sub
CRH subgraph	CRHR1	rs62055948	haploreg_sub
CRH subgraph	CRHR1	rs62055950	haploreg_sub
CRH subgraph	CRHR1	rs62055955	haploreg_sub
CRH subgraph	CRHR1	rs62055956	haploreg_sub
CRH subgraph	CRHR1	rs62055957	haploreg_sub
CRH subgraph	CRHR1	rs62056861	haploreg_sub
CRH subgraph	CRHR1	rs62056862	haploreg_sub
CRH subgraph	CRHR1	rs62056863	haploreg_sub
CRH subgraph	CRHR1	rs62056864	haploreg_sub
CRH subgraph	CRHR1	rs62056865	haploreg_sub
CRH subgraph	CRHR1	rs62056866	haploreg_sub
CRH subgraph	CRHR1	rs62056867	haploreg_sub
CRH subgraph	CRHR1	rs62056869	haploreg_sub
CRH subgraph	CRHR1	rs62056870	haploreg_sub
CRH subgraph	CRHR1	rs62056872	haploreg_sub
CRH subgraph	CRHR1	rs62056873	haploreg_sub
CRH subgraph	CRHR1	rs62056874	haploreg_sub
CRH subgraph	CRHR1	rs62056875	haploreg_sub
CRH subgraph	CRHR1	rs62056876	haploreg_sub
CRH subgraph	CRHR1	rs62056877	haploreg_sub
CRH subgraph	CRHR1	rs62056878	haploreg_sub
CRH subgraph	CRHR1	rs62056879	haploreg_sub
CRH subgraph	CRHR1	rs62056880	haploreg_sub
CRH subgraph	CRHR1	rs62056881	haploreg_sub
CRH subgraph	CRHR1	rs62056905	haploreg_sub
CRH subgraph	CRHR1	rs62056906	haploreg_sub
CRH subgraph	CRHR1	rs62056908	haploreg_sub
CRH subgraph	CRHR1	rs62056909	haploreg_sub
CRH subgraph	CRHR1	rs62056910	haploreg_sub
CRH subgraph	CRHR1	rs62056911	haploreg_sub
CRH subgraph	CRHR1	rs62056912	haploreg_sub
CRH subgraph	CRHR1	rs62056913	haploreg_sub
CRH subgraph	CRHR1	rs62056915	haploreg_sub
CRH subgraph	CRHR1	rs62056916	haploreg_sub
CRH subgraph	CRHR1	rs62056917	haploreg_sub
CRH subgraph	CRHR1	rs62056918	haploreg_sub
CRH subgraph	CRHR1	rs62056919	haploreg_sub
CRH subgraph	CRHR1	rs62056920	haploreg_sub
CRH subgraph	CRHR1	rs62056921	haploreg_sub
CRH subgraph	CRHR1	rs62056922	haploreg_sub
CRH subgraph	CRHR1	rs62056925	haploreg_sub
CRH subgraph	CRHR1	rs62056926	haploreg_sub
CRH subgraph	CRHR1	rs62056927	haploreg_sub
CRH subgraph	CRHR1	rs62056928	haploreg_sub
CRH subgraph	CRHR1	rs62056929	haploreg_sub
CRH subgraph	CRHR1	rs62056930	haploreg_sub
CRH subgraph	CRHR1	rs62056931	haploreg_sub
CRH subgraph	CRHR1	rs62056932	haploreg_sub
CRH subgraph	CRHR1	rs62056933	haploreg_sub
CRH subgraph	CRHR1	rs62056934	haploreg_sub
CRH subgraph	CRHR1	rs62056935	haploreg_sub
CRH subgraph	CRHR1	rs62056936	haploreg_sub
CRH subgraph	CRHR1	rs62056937	haploreg_sub
CRH subgraph	CRHR1	rs62056939	haploreg_sub
CRH subgraph	CRHR1	rs62056940	haploreg_sub
CRH subgraph	CRHR1	rs62056946	haploreg_sub
CRH subgraph	CRHR1	rs62057061	haploreg_sub
CRH subgraph	CRHR1	rs62057062	haploreg_sub
CRH subgraph	CRHR1	rs62057063	haploreg_sub
CRH subgraph	CRHR1	rs62057064	haploreg_sub
CRH subgraph	CRHR1	rs62057065	haploreg_sub
CRH subgraph	CRHR1	rs62057066	haploreg_sub
CRH subgraph	CRHR1	rs62057067	haploreg_sub
CRH subgraph	CRHR1	rs62057068	haploreg_sub
CRH subgraph	CRHR1	rs62057069	haploreg_sub
CRH subgraph	CRHR1	rs62057070	haploreg_sub
CRH subgraph	CRHR1	rs62057071	haploreg_sub
CRH subgraph	CRHR1	rs62057073	haploreg_sub
CRH subgraph	CRHR1	rs62057101	haploreg_sub
CRH subgraph	CRHR1	rs62057103	haploreg_sub
CRH subgraph	CRHR1	rs62057107	haploreg_sub
CRH subgraph	CRHR1	rs62057108	haploreg_sub
CRH subgraph	CRHR1	rs62057109	haploreg_sub
CRH subgraph	CRHR1	rs62057110	haploreg_sub
CRH subgraph	CRHR1	rs62057111	haploreg_sub
CRH subgraph	CRHR1	rs62057112	haploreg_sub
CRH subgraph	CRHR1	rs62057113	haploreg_sub
CRH subgraph	CRHR1	rs62057114	haploreg_sub
CRH subgraph	CRHR1	rs62057115	haploreg_sub
CRH subgraph	CRHR1	rs62057116	haploreg_sub
CRH subgraph	CRHR1	rs62057117	haploreg_sub
CRH subgraph	CRHR1	rs62057118	haploreg_sub
CRH subgraph	CRHR1	rs62057119	haploreg_sub
CRH subgraph	CRHR1	rs62057121	haploreg_sub
CRH subgraph	CRHR1	rs62057122	haploreg_sub
CRH subgraph	CRHR1	rs62057123	haploreg_sub
CRH subgraph	CRHR1	rs62057143	haploreg_sub
CRH subgraph	CRHR1	rs62057144	haploreg_sub
CRH subgraph	CRHR1	rs62057146	haploreg_sub
CRH subgraph	CRHR1	rs62057147	haploreg_sub
CRH subgraph	CRHR1	rs62057148	haploreg_sub
CRH subgraph	CRHR1	rs62057149	haploreg_sub
CRH subgraph	CRHR1	rs62057150	haploreg_sub
CRH subgraph	CRHR1	rs62057151	haploreg_sub
CRH subgraph	CRHR1	rs62057152	haploreg_sub
CRH subgraph	CRHR1	rs62057153	haploreg_sub
CRH subgraph	CRHR1	rs62057154	haploreg_sub
CRH subgraph	CRHR1	rs62057155	haploreg_sub
CRH subgraph	CRHR1	rs62057156	haploreg_sub
CRH subgraph	CRHR1	rs62057157	haploreg_sub
CRH subgraph	CRHR1	rs62057158	haploreg_sub
CRH subgraph	CRHR1	rs647483	haploreg_sub
CRH subgraph	CRHR1	rs6503443	haploreg_sub
CRH subgraph	CRHR1	rs66475418	haploreg_sub
CRH subgraph	CRHR1	rs66488378	haploreg_sub
CRH subgraph	CRHR1	rs669915	haploreg_sub
CRH subgraph	CRHR1	rs71375313	haploreg_sub
CRH subgraph	CRHR1	rs7207373	haploreg_sub
CRH subgraph	CRHR1	rs7215239	haploreg_sub
CRH subgraph	CRHR1	rs7350923	haploreg_sub
CRH subgraph	CRHR1	rs739644	haploreg_sub
CRH subgraph	CRHR1	rs739645	haploreg_sub
CRH subgraph	CRHR1	rs74398257	haploreg_sub
CRH subgraph	CRHR1	rs74464991	haploreg_sub
CRH subgraph	CRHR1	rs74514268	haploreg_sub
CRH subgraph	CRHR1	rs74579538	haploreg_sub
CRH subgraph	CRHR1	rs74765707	haploreg_sub
CRH subgraph	CRHR1	rs74918686	haploreg_sub
CRH subgraph	CRHR1	rs74998289	haploreg_sub
CRH subgraph	CRHR1	rs75022332	haploreg_sub
CRH subgraph	CRHR1	rs7502718	haploreg_sub
CRH subgraph	CRHR1	rs7502937	haploreg_sub
CRH subgraph	CRHR1	rs75076131	haploreg_sub
CRH subgraph	CRHR1	rs75104593	haploreg_sub
CRH subgraph	CRHR1	rs75115093	haploreg_sub
CRH subgraph	CRHR1	rs75257002	haploreg_sub
CRH subgraph	CRHR1	rs75310534	haploreg_sub
CRH subgraph	CRHR1	rs75403953	haploreg_sub
CRH subgraph	CRHR1	rs75500942	haploreg_sub
CRH subgraph	CRHR1	rs75643244	haploreg_sub
CRH subgraph	CRHR1	rs75715199	haploreg_sub
CRH subgraph	CRHR1	rs757500	haploreg_sub
CRH subgraph	CRHR1	rs757501	haploreg_sub
CRH subgraph	CRHR1	rs75916678	haploreg_sub
CRH subgraph	CRHR1	rs75986348	haploreg_sub
CRH subgraph	CRHR1	rs75990322	haploreg_sub
CRH subgraph	CRHR1	rs76007856	haploreg_sub
CRH subgraph	CRHR1	rs76171147	haploreg_sub
CRH subgraph	CRHR1	rs76294809	haploreg_sub
CRH subgraph	CRHR1	rs76311426	haploreg_sub
CRH subgraph	CRHR1	rs76333921	haploreg_sub
CRH subgraph	CRHR1	rs76421814	haploreg_sub
CRH subgraph	CRHR1	rs76453925	haploreg_sub
CRH subgraph	CRHR1	rs76493835	haploreg_sub
CRH subgraph	CRHR1	rs76539714	haploreg_sub
CRH subgraph	CRHR1	rs76667867	haploreg_sub
CRH subgraph	CRHR1	rs76669427	haploreg_sub
CRH subgraph	CRHR1	rs76717812	haploreg_sub
CRH subgraph	CRHR1	rs76728632	haploreg_sub
CRH subgraph	CRHR1	rs76761706	haploreg_sub
CRH subgraph	CRHR1	rs76830096	haploreg_sub
CRH subgraph	CRHR1	rs76885724	haploreg_sub
CRH subgraph	CRHR1	rs76927677	haploreg_sub
CRH subgraph	CRHR1	rs77114624	haploreg_sub
CRH subgraph	CRHR1	rs77220413	haploreg_sub
CRH subgraph	CRHR1	rs77301847	haploreg_sub
CRH subgraph	CRHR1	rs77310586	haploreg_sub
CRH subgraph	CRHR1	rs77370070	haploreg_sub
CRH subgraph	CRHR1	rs77387379	haploreg_sub
CRH subgraph	CRHR1	rs77692262	haploreg_sub
CRH subgraph	CRHR1	rs77727624	haploreg_sub
CRH subgraph	CRHR1	rs77807457	haploreg_sub
CRH subgraph	CRHR1	rs77819001	haploreg_sub
CRH subgraph	CRHR1	rs77849344	haploreg_sub
CRH subgraph	CRHR1	rs77965652	haploreg_sub
CRH subgraph	CRHR1	rs78052495	haploreg_sub
CRH subgraph	CRHR1	rs78074121	haploreg_sub
CRH subgraph	CRHR1	rs78328427	haploreg_sub
CRH subgraph	CRHR1	rs78440279	haploreg_sub
CRH subgraph	CRHR1	rs78454137	haploreg_sub
CRH subgraph	CRHR1	rs78471340	haploreg_sub
CRH subgraph	CRHR1	rs78487840	haploreg_sub
CRH subgraph	CRHR1	rs78506181	haploreg_sub
CRH subgraph	CRHR1	rs78568882	haploreg_sub
CRH subgraph	CRHR1	rs78587102	haploreg_sub
CRH subgraph	CRHR1	rs78803763	haploreg_sub
CRH subgraph	CRHR1	rs78872653	haploreg_sub
CRH subgraph	CRHR1	rs78917479	haploreg_sub
CRH subgraph	CRHR1	rs78917495	haploreg_sub
CRH subgraph	CRHR1	rs79073784	haploreg_sub
CRH subgraph	CRHR1	rs79226879	haploreg_sub
CRH subgraph	CRHR1	rs79322350	haploreg_sub
CRH subgraph	CRHR1	rs79501144	haploreg_sub
CRH subgraph	CRHR1	rs79545140	haploreg_sub
CRH subgraph	CRHR1	rs79600142	haploreg_sub
CRH subgraph	CRHR1	rs79675109	haploreg_sub
CRH subgraph	CRHR1	rs79730878	haploreg_sub
CRH subgraph	CRHR1	rs79882507	haploreg_sub
CRH subgraph	CRHR1	rs79892630	haploreg_sub
CRH subgraph	CRHR1	rs80072429	haploreg_sub
CRH subgraph	CRHR1	rs80143279	haploreg_sub
CRH subgraph	CRHR1	rs80157557	haploreg_sub
CRH subgraph	CRHR1	rs80184151	haploreg_sub
CRH subgraph	CRHR1	rs8072451	haploreg_sub
CRH subgraph	CRHR1	rs8073146	haploreg_sub
CRH subgraph	CRHR1	rs968027	haploreg_sub
CRH subgraph	CRHR1	rs968028	haploreg_sub
CRH subgraph	CRHR1	rs9897399	haploreg_sub
CRH subgraph	CRHR1	rs9906974	haploreg_sub
CRH subgraph	CRHR1	rs111273167	haploreg_sub
CRH subgraph	CRHR1	rs112169475	haploreg_sub
CRH subgraph	CRHR1	rs113728380	haploreg_sub
CRH subgraph	CRHR1	rs117368197	haploreg_sub
CRH subgraph	CRHR1	rs148537841	haploreg_sub
CRH subgraph	CRHR1	rs1635285	haploreg_sub
CRH subgraph	CRHR1	rs16940633	haploreg_sub
CRH subgraph	CRHR1	rs1706748	haploreg_sub
CRH subgraph	CRHR1	rs17686610	haploreg_sub
CRH subgraph	CRHR1	rs17688916	haploreg_sub
CRH subgraph	CRHR1	rs199505547	haploreg_sub
CRH subgraph	CRHR1	rs201180549	haploreg_sub
CRH subgraph	CRHR1	rs201758601	haploreg_sub
CRH subgraph	CRHR1	rs241037	haploreg_sub
CRH subgraph	CRHR1	rs241039	haploreg_sub
CRH subgraph	CRHR1	rs241041	haploreg_sub
CRH subgraph	CRHR1	rs241042	haploreg_sub
CRH subgraph	CRHR1	rs241044	haploreg_sub
CRH subgraph	CRHR1	rs241045	haploreg_sub
CRH subgraph	CRHR1	rs2668709	haploreg_sub
CRH subgraph	CRHR1	rs2942165	haploreg_sub
CRH subgraph	CRHR1	rs2942166	haploreg_sub
CRH subgraph	CRHR1	rs2942167	haploreg_sub
CRH subgraph	CRHR1	rs2942168	haploreg_sub
CRH subgraph	CRHR1	rs2942169	haploreg_sub
CRH subgraph	CRHR1	rs2942170	haploreg_sub
CRH subgraph	CRHR1	rs3108317	haploreg_sub
CRH subgraph	CRHR1	rs365825	haploreg_sub
CRH subgraph	CRHR1	rs383241	haploreg_sub
CRH subgraph	CRHR1	rs385383	haploreg_sub
CRH subgraph	CRHR1	rs393838	haploreg_sub
CRH subgraph	CRHR1	rs396593	haploreg_sub
CRH subgraph	CRHR1	rs413519	haploreg_sub
CRH subgraph	CRHR1	rs436667	haploreg_sub
CRH subgraph	CRHR1	rs444071	haploreg_sub
CRH subgraph	CRHR1	rs4485406	haploreg_sub
CRH subgraph	CRHR1	rs4605208	haploreg_sub
CRH subgraph	CRHR1	rs4609898	haploreg_sub
CRH subgraph	CRHR1	rs55838058	haploreg_sub
CRH subgraph	CRHR1	rs55974014	haploreg_sub
CRH subgraph	CRHR1	rs56062621	haploreg_sub
CRH subgraph	CRHR1	rs56214516	haploreg_sub
CRH subgraph	CRHR1	rs593720	haploreg_sub
CRH subgraph	CRHR1	rs611351	haploreg_sub
CRH subgraph	CRHR1	rs62054433	haploreg_sub
CRH subgraph	CRHR1	rs62054434	haploreg_sub
CRH subgraph	CRHR1	rs62055711	haploreg_sub
CRH subgraph	CRHR1	rs650927	haploreg_sub
CRH subgraph	CRHR1	rs67379001	haploreg_sub
CRH subgraph	CRHR1	rs77804065	haploreg_sub
CRH subgraph	CRHR1	rs79172804	haploreg_sub
CRH subgraph	CRHR1	rs81632	haploreg_sub
CRH subgraph	CRHR1	rs112637166	haploreg_sub
CRH subgraph	CRHR1	rs112997627	haploreg_sub
CRH subgraph	CRHR1	rs147670174	haploreg_sub
CRH subgraph	CRHR1	rs184745911	haploreg_sub
CRH subgraph	CRHR1	rs28795799	haploreg_sub
CRH subgraph	CRHR1	rs2906009	haploreg_sub
CRH subgraph	CRHR1	rs2949997	haploreg_sub
CRH subgraph	CRHR1	rs3108318	haploreg_sub
CRH subgraph	CRHR1	rs378392	haploreg_sub
CRH subgraph	CRHR1	rs385199	haploreg_sub
CRH subgraph	CRHR1	rs391338	haploreg_sub
CRH subgraph	CRHR1	rs430688	haploreg_sub
CRH subgraph	CRHR1	rs440778	haploreg_sub
CRH subgraph	CRHR1	rs444967	haploreg_sub
CRH subgraph	CRHR1	rs594591	haploreg_sub
CRH subgraph	CRHR1	rs62066085	haploreg_sub
CRH subgraph	CRHR1	rs62066086	haploreg_sub
CRH subgraph	CRHR1	rs62066128	haploreg_sub
CRH subgraph	CRHR1	rs681485	haploreg_sub
CRH subgraph	CRHR1	rs1526123	haploreg_sub
CRH subgraph	CRHR1	rs117615688	haploreg_sub
CRH subgraph	CRHR1	rs58089049	haploreg_sub
CRH subgraph	CRHR1	rs9912362	haploreg_sub
CRH subgraph	CRHR1	rs12938476	haploreg_sub
CRH subgraph	CRHR1	rs12944235	haploreg_sub
CRH subgraph	CRHR1	rs1880753	haploreg_sub
CRH subgraph	CRHR1	rs7220839	haploreg_sub
CRH subgraph	CRHR1	rs7225384	haploreg_sub
CRH subgraph	CRHR1	rs8067527	haploreg_sub
CRH subgraph	CRHR1	rs8075654	haploreg_sub
CRH subgraph	CRHR1	rs75242405	gtex
CRH subgraph	CRHR1	rs12150460	gtex
CRH subgraph	CRHR1	rs7220752	gtex
CRH subgraph	CRHR1	rs10445335	gtex
CRH subgraph	CRHR1	rs62056761	gtex
CRH subgraph	CRHR1	rs56100710	gtex
CRH subgraph	CRHR1	rs113638513	gtex
CRH subgraph	CRHR1	rs17690703	gtex
CRH subgraph	CRHR1	rs17573858	gtex
CRH subgraph	CRHR1	rs62059004	gtex
CRH subgraph	CRHR1	rs10221243	gtex
CRH subgraph	CRHR1	rs74846646	gtex
CRH subgraph	CRHR1	rs76344126	gtex
CRH subgraph	CRHR1	rs3912062	gtex
CRH subgraph	CRHR1	rs112588484	gtex
CRH subgraph	CRHR1	rs17564948	gtex
CRH subgraph	CRHR1	rs62060810	gtex
CRH subgraph	CRHR1	rs140412994	gtex
CRH subgraph	CRHR1	rs34104358	gtex
CRH subgraph	CRHR1	rs17686238	gtex
CRH subgraph	CRHR1	rs4763	gtex
CRH subgraph	CRHR1	rs2158257	gtex
CRH subgraph	CRHR1	rs62064660	gtex
CRH subgraph	CRHR1	rs17770150	gtex
CRH subgraph	CRHR1	rs62060792	gtex
CRH subgraph	CRHR1	rs75534191	gtex
CRH subgraph	CRHR1	rs11575895	gtex
CRH subgraph	CRHR1	rs35833914	gtex
CRH subgraph	CRHR1	rs62062137	gtex
CRH subgraph	CRHR1	rs62061719	gtex
CRH subgraph	CRHR1	rs4340365	gtex
CRH subgraph	CRHR1	rs62063796	gtex
CRH subgraph	CRHR1	rs74548327	gtex
CRH subgraph	CRHR1	rs76563578	gtex
CRH subgraph	CRHR1	rs74977736	gtex
CRH subgraph	CRHR1	rs199457	gtex
CRH subgraph	CRHR1	rs17576989	gtex
CRH subgraph	CRHR1	rs62055551	gtex
CRH subgraph	CRHR1	rs62064651	gtex
CRH subgraph	CRHR1	rs1467968	gtex
CRH subgraph	CRHR1	rs2696633	gtex
CRH subgraph	CRHR1	rs62055529	gtex
CRH subgraph	CRHR1	rs17572248	gtex
CRH subgraph	CRHR1	rs62055549	gtex
CRH subgraph	CRHR1	rs17574361	gtex
CRH subgraph	CRHR1	rs62055489	gtex
CRH subgraph	CRHR1	rs17564020	gtex
CRH subgraph	CRHR1	rs10514897	gtex
CRH subgraph	CRHR1	rs62055499	gtex
CRH subgraph	CRHR1	rs62061711	gtex
CRH subgraph	CRHR1	rs2019822	gtex
CRH subgraph	CRHR1	rs11012	gtex
CRH subgraph	CRHR1	rs62061720	gtex
CRH subgraph	CRHR1	rs36114997	gtex
CRH subgraph	CRHR1	rs62063166	gtex
CRH subgraph	CRHR1	rs62055470	gtex
CRH subgraph	CRHR1	rs62056784	gtex
CRH subgraph	CRHR1	rs17575556	gtex
CRH subgraph	CRHR1	rs12150090	gtex
CRH subgraph	CRHR1	rs75010486	gtex
CRH subgraph	CRHR1	rs78599197	gtex
CRH subgraph	CRHR1	rs76627340	gtex
CRH subgraph	CRHR1	rs55788678	gtex
CRH subgraph	CRHR1	rs80028338	gtex
CRH subgraph	CRHR1	rs62056839	gtex
CRH subgraph	CRHR1	rs79290980	gtex
CRH subgraph	CRHR1	rs113322852	gtex
CRH subgraph	CRHR1	rs77926909	gtex
CRH subgraph	CRHR1	rs62060859	gtex
CRH subgraph	CRHR1	rs62056777	gtex
CRH subgraph	CRHR1	rs17659953	gtex
CRH subgraph	CRHR1	rs62062297	gtex
CRH subgraph	CRHR1	rs55825513	gtex
CRH subgraph	CRHR1	rs17650579	gtex
CRH subgraph	CRHR1	rs55914643	gtex
CRH subgraph	CRHR1	rs62065445	gtex
CRH subgraph	CRHR1	rs41382552	gtex
CRH subgraph	CRHR1	rs80120913	gtex
CRH subgraph	CRHR1	rs17650335	gtex
CRH subgraph	CRHR1	rs55888391	gtex
CRH subgraph	CRHR1	rs62063291	gtex
CRH subgraph	CRHR1	rs62061709	gtex
CRH subgraph	CRHR1	rs1076222	gtex
CRH subgraph	CRHR1	rs17577975	gtex
CRH subgraph	CRHR1	rs12150242	gtex
CRH subgraph	CRHR1	rs10491140	gtex
CRH subgraph	CRHR1	rs4606752	gtex
CRH subgraph	CRHR1	rs55736025	gtex
CRH subgraph	CRHR1	rs62061725	gtex
CRH subgraph	CRHR1	rs112385572	gtex
CRH subgraph	CRHR1	rs35327136	gtex
CRH subgraph	CRHR1	rs62064672	gtex
CRH subgraph	CRHR1	rs17564871	gtex
CRH subgraph	CRHR1	rs62062784	gtex
CRH subgraph	CRHR1	rs62062325	gtex
CRH subgraph	CRHR1	rs1122381	gtex
CRH subgraph	CRHR1	rs62060851	gtex
CRH subgraph	CRHR1	rs62061851	gtex
CRH subgraph	CRHR1	rs79857651	gtex
CRH subgraph	CRHR1	rs62060809	gtex
CRH subgraph	CRHR1	rs62062770	gtex
CRH subgraph	CRHR1	rs77950913	gtex
CRH subgraph	CRHR1	rs62060760	gtex
CRH subgraph	CRHR1	rs17651243	gtex
CRH subgraph	CRHR1	rs17763596	gtex
CRH subgraph	CRHR1	rs62056789	gtex
CRH subgraph	CRHR1	rs111913701	gtex
CRH subgraph	CRHR1	rs55767267	gtex
CRH subgraph	CRHR1	rs56364632	gtex
CRH subgraph	CRHR1	rs62055545	gtex
CRH subgraph	CRHR1	rs17661015	gtex
CRH subgraph	CRHR1	rs199536	gtex
CRH subgraph	CRHR1	rs112310745	gtex
CRH subgraph	CRHR1	rs12150336	gtex
CRH subgraph	CRHR1	rs62061815	gtex
CRH subgraph	CRHR1	rs62063851	gtex
CRH subgraph	CRHR1	rs62063670	gtex
CRH subgraph	CRHR1	rs17564619	gtex
CRH subgraph	CRHR1	rs55685451	gtex
CRH subgraph	CRHR1	rs7502888	gtex
CRH subgraph	CRHR1	rs62063684	gtex
CRH subgraph	CRHR1	rs70600	gtex
CRH subgraph	CRHR1	rs17690326	gtex
CRH subgraph	CRHR1	rs78238042	gtex
CRH subgraph	CRHR1	rs62062799	gtex
CRH subgraph	CRHR1	rs113395365	gtex
CRH subgraph	CRHR1	rs77266933	gtex
CRH subgraph	CRHR1	rs1468241	gtex
CRH subgraph	CRHR1	rs17653889	gtex
CRH subgraph	CRHR1	rs76357066	gtex
CRH subgraph	CRHR1	rs62062275	gtex
CRH subgraph	CRHR1	rs1029463	gtex
CRH subgraph	CRHR1	rs1864325	gtex
CRH subgraph	CRHR1	rs1052590	gtex
CRH subgraph	CRHR1	rs7222389	gtex
CRH subgraph	CRHR1	rs79406732	gtex
CRH subgraph	CRHR1	rs62063854	gtex
CRH subgraph	CRHR1	rs17664048	gtex
CRH subgraph	CRHR1	rs62062274	gtex
CRH subgraph	CRHR1	rs56387391	gtex
CRH subgraph	CRHR1	rs17660847	gtex
CRH subgraph	CRHR1	rs55682376	gtex
CRH subgraph	CRHR1	rs17651700	gtex
CRH subgraph	CRHR1	rs62060785	gtex
CRH subgraph	CRHR1	rs62056792	gtex
CRH subgraph	CRHR1	rs1800547	gtex
CRH subgraph	CRHR1	rs56385754	gtex
CRH subgraph	CRHR1	rs974295	gtex
CRH subgraph	CRHR1	rs2873269	gtex
CRH subgraph	CRHR1	rs56288604	gtex
CRH subgraph	CRHR1	rs62065380	gtex
CRH subgraph	CRHR1	rs2732630	gtex
CRH subgraph	CRHR1	rs62056774	gtex
CRH subgraph	CRHR1	rs62056791	gtex
CRH subgraph	CRHR1	rs74759276	gtex
CRH subgraph	CRHR1	rs62054858	gtex
CRH subgraph	CRHR1	rs113120855	gtex
CRH subgraph	CRHR1	rs34018943	gtex
CRH subgraph	CRHR1	rs62055498	gtex
CRH subgraph	CRHR1	rs55937610	gtex
CRH subgraph	CRHR1	rs55768605	gtex
CRH subgraph	CRHR1	rs56166491	gtex
CRH subgraph	CRHR1	rs62641967	gtex
CRH subgraph	CRHR1	rs56249311	gtex
CRH subgraph	CRHR1	rs17661428	gtex
CRH subgraph	CRHR1	rs62061855	gtex
CRH subgraph	CRHR1	rs1476554	gtex
CRH subgraph	CRHR1	rs62055546	gtex
CRH subgraph	CRHR1	rs62062803	gtex
CRH subgraph	CRHR1	rs2055794	gtex
CRH subgraph	CRHR1	rs55751924	gtex
CRH subgraph	CRHR1	rs199525	gtex
CRH subgraph	CRHR1	rs62063782	gtex
CRH subgraph	CRHR1	rs199524	gtex
CRH subgraph	CRHR1	rs113756354	gtex
CRH subgraph	CRHR1	rs2696610	gtex
CRH subgraph	CRHR1	rs62062278	gtex
CRH subgraph	CRHR1	rs62063263	gtex
CRH subgraph	CRHR1	rs2732606	gtex
CRH subgraph	CRHR1	rs919464	gtex
CRH subgraph	CRHR1	rs2316948	gtex
CRH subgraph	CRHR1	rs17564153	gtex
CRH subgraph	CRHR1	rs56971664	gtex
CRH subgraph	CRHR1	rs17572169	gtex
CRH subgraph	CRHR1	rs113894932	gtex
CRH subgraph	CRHR1	rs78720789	gtex
CRH subgraph	CRHR1	rs79698033	gtex
CRH subgraph	CRHR1	rs62065378	gtex
CRH subgraph	CRHR1	rs62063779	gtex
CRH subgraph	CRHR1	rs112596352	gtex
CRH subgraph	CRHR1	rs56226437	gtex
CRH subgraph	CRHR1	rs113316734	gtex
CRH subgraph	CRHR1	rs2668645	gtex
CRH subgraph	CRHR1	rs2668662	gtex
CRH subgraph	CRHR1	rs79923630	gtex
CRH subgraph	CRHR1	rs56189701	gtex
CRH subgraph	CRHR1	rs4479290	gtex
CRH subgraph	CRHR1	rs55996632	gtex
CRH subgraph	CRHR1	rs62060842	gtex
CRH subgraph	CRHR1	rs75686108	gtex
CRH subgraph	CRHR1	rs2316784	gtex
CRH subgraph	CRHR1	rs62061800	gtex
CRH subgraph	CRHR1	rs62063683	gtex
CRH subgraph	CRHR1	rs58879558	gtex
CRH subgraph	CRHR1	rs2316774	gtex
CRH subgraph	CRHR1	rs71238846	gtex
CRH subgraph	CRHR1	rs62055464	gtex
CRH subgraph	CRHR1	rs12150223	gtex
CRH subgraph	CRHR1	rs1117253	gtex
CRH subgraph	CRHR1	rs12950965	gtex
CRH subgraph	CRHR1	rs767058	gtex
CRH subgraph	CRHR1	rs62056859	gtex
CRH subgraph	CRHR1	rs17651549	gtex
CRH subgraph	CRHR1	rs62062791	gtex
CRH subgraph	CRHR1	rs17690679	gtex
CRH subgraph	CRHR1	rs62062267	gtex
CRH subgraph	CRHR1	rs1966345	gtex
CRH subgraph	CRHR1	rs17576695	gtex
CRH subgraph	CRHR1	rs199451	gtex
CRH subgraph	CRHR1	rs10514903	gtex
CRH subgraph	CRHR1	rs62061821	gtex
CRH subgraph	CRHR1	rs2732631	gtex
CRH subgraph	CRHR1	rs62063201	gtex
CRH subgraph	CRHR1	rs55929431	gtex
CRH subgraph	CRHR1	rs62056838	gtex
CRH subgraph	CRHR1	rs8077487	gtex
CRH subgraph	CRHR1	rs17572147	gtex
CRH subgraph	CRHR1	rs62062134	gtex
CRH subgraph	CRHR1	rs17576842	gtex
CRH subgraph	CRHR1	rs17652449	gtex
CRH subgraph	CRHR1	rs2019816	gtex
CRH subgraph	CRHR1	rs62061852	gtex
CRH subgraph	CRHR1	rs62063296	gtex
CRH subgraph	CRHR1	rs17691556	gtex
CRH subgraph	CRHR1	rs112578465	gtex
CRH subgraph	CRHR1	rs62061848	gtex
CRH subgraph	CRHR1	rs56005713	gtex
CRH subgraph	CRHR1	rs41437445	gtex
CRH subgraph	CRHR1	rs76307183	gtex
CRH subgraph	CRHR1	rs113029914	gtex
CRH subgraph	CRHR1	rs17770120	gtex
CRH subgraph	CRHR1	rs10514898	gtex
CRH subgraph	CRHR1	rs78681971	gtex
CRH subgraph	CRHR1	rs62064643	gtex
CRH subgraph	CRHR1	rs62063279	gtex
CRH subgraph	CRHR1	rs113537106	gtex
CRH subgraph	CRHR1	rs757055	gtex
CRH subgraph	CRHR1	rs78929339	gtex
CRH subgraph	CRHR1	rs55721252	gtex
CRH subgraph	CRHR1	rs62055490	gtex
CRH subgraph	CRHR1	rs2106785	gtex
CRH subgraph	CRHR1	rs79959255	gtex
CRH subgraph	CRHR1	rs62062792	gtex
CRH subgraph	CRHR1	rs75839508	gtex
CRH subgraph	CRHR1	rs113857334	gtex
CRH subgraph	CRHR1	rs62061767	gtex
CRH subgraph	CRHR1	rs62060812	gtex
CRH subgraph	CRHR1	rs111541901	gtex
CRH subgraph	CRHR1	rs56343551	gtex
CRH subgraph	CRHR1	rs16940806	gtex
CRH subgraph	CRHR1	rs77527347	gtex
CRH subgraph	CRHR1	rs78209533	gtex
CRH subgraph	CRHR1	rs17660251	gtex
CRH subgraph	CRHR1	rs439558	gtex
CRH subgraph	CRHR1	rs62062294	gtex
CRH subgraph	CRHR1	rs62055547	gtex
CRH subgraph	CRHR1	rs3089	gtex
CRH subgraph	CRHR1	rs111952388	gtex
CRH subgraph	CRHR1	rs2668665	gtex
CRH subgraph	CRHR1	rs1918786	gtex
CRH subgraph	CRHR1	rs56338487	gtex
CRH subgraph	CRHR1	rs112493812	gtex
CRH subgraph	CRHR1	rs17653211	gtex
CRH subgraph	CRHR1	rs17691466	gtex
CRH subgraph	CRHR1	rs62061820	gtex
CRH subgraph	CRHR1	rs62062286	gtex
CRH subgraph	CRHR1	rs199439	gtex
CRH subgraph	CRHR1	rs56354807	gtex
CRH subgraph	CRHR1	rs17649954	gtex
CRH subgraph	CRHR1	rs2532307	gtex
CRH subgraph	CRHR1	rs112538459	gtex
CRH subgraph	CRHR1	rs62062276	gtex
CRH subgraph	CRHR1	rs62063681	gtex
CRH subgraph	CRHR1	rs2873268	gtex
CRH subgraph	CRHR1	rs111678697	gtex
CRH subgraph	CRHR1	rs62054842	gtex
CRH subgraph	CRHR1	rs12150087	gtex
CRH subgraph	CRHR1	rs17573175	gtex
CRH subgraph	CRHR1	rs112480703	gtex
CRH subgraph	CRHR1	rs62056775	gtex
CRH subgraph	CRHR1	rs17653162	gtex
CRH subgraph	CRHR1	rs62056760	gtex
CRH subgraph	CRHR1	rs62063846	gtex
CRH subgraph	CRHR1	rs12150170	gtex
CRH subgraph	CRHR1	rs62063781	gtex
CRH subgraph	CRHR1	rs62063276	gtex
CRH subgraph	CRHR1	rs62064637	gtex
CRH subgraph	CRHR1	rs111520035	gtex
CRH subgraph	CRHR1	rs62061850	gtex
CRH subgraph	CRHR1	rs62060846	gtex
CRH subgraph	CRHR1	rs62055552	gtex
CRH subgraph	CRHR1	rs55735563	gtex
CRH subgraph	CRHR1	rs55718212	gtex
CRH subgraph	CRHR1	rs17574796	gtex
CRH subgraph	CRHR1	rs75676226	gtex
CRH subgraph	CRHR1	rs17650258	gtex
CRH subgraph	CRHR1	rs62063801	gtex
CRH subgraph	CRHR1	rs62061816	gtex
CRH subgraph	CRHR1	rs111962225	gtex
CRH subgraph	CRHR1	rs117124984	gtex
CRH subgraph	CRHR1	rs76324150	gtex
CRH subgraph	CRHR1	rs113093579	gtex
CRH subgraph	CRHR1	rs199531	gtex
CRH subgraph	CRHR1	rs62060843	gtex
CRH subgraph	CRHR1	rs118087478	gtex
CRH subgraph	CRHR1	rs2141298	gtex
CRH subgraph	CRHR1	rs62061823	gtex
CRH subgraph	CRHR1	rs62055492	gtex
CRH subgraph	CRHR1	rs9730	gtex
CRH subgraph	CRHR1	rs62063857	gtex
CRH subgraph	CRHR1	rs62061818	gtex
CRH subgraph	CRHR1	rs62063859	gtex
CRH subgraph	CRHR1	rs2158072	gtex
CRH subgraph	CRHR1	rs111905143	gtex
CRH subgraph	CRHR1	rs55821155	gtex
CRH subgraph	CRHR1	rs17763515	gtex
CRH subgraph	CRHR1	rs62061822	gtex
CRH subgraph	CRHR1	rs12942666	gtex
CRH subgraph	CRHR1	rs56026128	gtex
CRH subgraph	CRHR1	rs62062279	gtex
CRH subgraph	CRHR1	rs112813897	gtex
CRH subgraph	CRHR1	rs77095128	gtex
CRH subgraph	CRHR1	rs56197117	gtex
CRH subgraph	CRHR1	rs62062795	gtex
CRH subgraph	CRHR1	rs62063293	gtex
CRH subgraph	CRHR1	rs62063777	gtex
CRH subgraph	CRHR1	rs62055488	gtex
CRH subgraph	CRHR1	rs62064653	gtex
CRH subgraph	CRHR1	rs974294	gtex
CRH subgraph	CRHR1	rs62061771	gtex
CRH subgraph	CRHR1	rs199444	gtex
CRH subgraph	CRHR1	rs112893440	gtex
CRH subgraph	CRHR1	rs2066899	gtex
CRH subgraph	CRHR1	rs62060838	gtex
CRH subgraph	CRHR1	rs767059	gtex
CRH subgraph	CRHR1	rs62063856	gtex
CRH subgraph	CRHR1	rs9907738	gtex
CRH subgraph	CRHR1	rs62054840	gtex
CRH subgraph	CRHR1	rs73984689	gtex
CRH subgraph	CRHR1	rs17571718	gtex
CRH subgraph	CRHR1	rs55802590	gtex
CRH subgraph	CRHR1	rs919461	gtex
CRH subgraph	CRHR1	rs56023973	gtex
CRH subgraph	CRHR1	rs77044307	gtex
CRH subgraph	CRHR1	rs55653937	gtex
CRH subgraph	CRHR1	rs62064654	gtex
CRH subgraph	CRHR1	rs17691449	gtex
CRH subgraph	CRHR1	rs62055483	gtex
CRH subgraph	CRHR1	rs55947022	gtex
CRH subgraph	CRHR1	rs62062322	gtex
CRH subgraph	CRHR1	rs62062321	gtex
CRH subgraph	CRHR1	rs74922289	gtex
CRH subgraph	CRHR1	rs75145092	gtex
CRH subgraph	CRHR1	rs62061788	gtex
CRH subgraph	CRHR1	rs2668694	gtex
CRH subgraph	CRHR1	rs77017444	gtex
CRH subgraph	CRHR1	rs17763634	gtex
CRH subgraph	CRHR1	rs56347602	gtex
CRH subgraph	CRHR1	rs62060801	gtex
CRH subgraph	CRHR1	rs17691328	gtex
CRH subgraph	CRHR1	rs2316783	gtex
CRH subgraph	CRHR1	rs17575683	gtex
CRH subgraph	CRHR1	rs17426064	gtex
CRH subgraph	CRHR1	rs2696609	gtex
CRH subgraph	CRHR1	rs17652337	gtex
CRH subgraph	CRHR1	rs62054841	gtex
CRH subgraph	CRHR1	rs17661348	gtex
CRH subgraph	CRHR1	rs538628	gtex
CRH subgraph	CRHR1	rs974292	gtex
CRH subgraph	CRHR1	rs62062777	gtex
CRH subgraph	CRHR1	rs62056776	gtex
CRH subgraph	CRHR1	rs35389313	gtex
CRH subgraph	CRHR1	rs62061796	gtex
CRH subgraph	CRHR1	rs55714296	gtex
CRH subgraph	CRHR1	rs62061824	gtex
CRH subgraph	CRHR1	rs62056801	gtex
CRH subgraph	CRHR1	rs62055548	gtex
CRH subgraph	CRHR1	rs76329216	gtex
CRH subgraph	CRHR1	rs62062287	gtex
CRH subgraph	CRHR1	rs747152	gtex
CRH subgraph	CRHR1	rs17564223	gtex
CRH subgraph	CRHR1	rs62063672	gtex
CRH subgraph	CRHR1	rs144722105	gtex
CRH subgraph	CRHR1	rs1378358	gtex
CRH subgraph	CRHR1	rs34792542	gtex
CRH subgraph	CRHR1	rs62060845	gtex
CRH subgraph	CRHR1	rs1984937	gtex
CRH subgraph	CRHR1	rs62063853	gtex
CRH subgraph	CRHR1	rs3785884	gtex
CRH subgraph	CRHR1	rs62055494	gtex
CRH subgraph	CRHR1	rs62062798	gtex
CRH subgraph	CRHR1	rs62060858	gtex
CRH subgraph	CRHR1	rs76924476	gtex
CRH subgraph	CRHR1	rs55987700	gtex
CRH subgraph	CRHR1	rs62061729	gtex
CRH subgraph	CRHR1	rs17650872	gtex
CRH subgraph	CRHR1	rs111240522	gtex
CRH subgraph	CRHR1	rs56398500	gtex
CRH subgraph	CRHR1	rs56026232	gtex
CRH subgraph	CRHR1	rs55671319	gtex
CRH subgraph	CRHR1	rs62063262	gtex
CRH subgraph	CRHR1	rs79580365	gtex
CRH subgraph	CRHR1	rs56329743	gtex
CRH subgraph	CRHR1	rs62063780	gtex
CRH subgraph	CRHR1	rs62064657	gtex
CRH subgraph	CRHR1	rs62063783	gtex
CRH subgraph	CRHR1	rs876944	gtex
CRH subgraph	CRHR1	rs62062296	gtex
CRH subgraph	CRHR1	rs62061845	gtex
CRH subgraph	CRHR1	rs199447	gtex
CRH subgraph	CRHR1	rs112950348	gtex
CRH subgraph	CRHR1	rs62056778	gtex
CRH subgraph	CRHR1	rs1981998	gtex
CRH subgraph	CRHR1	rs62059003	gtex
CRH subgraph	CRHR1	rs62056793	gtex
CRH subgraph	CRHR1	rs28439143	gtex
CRH subgraph	CRHR1	rs886249	gtex
CRH subgraph	CRHR1	rs62061802	gtex
CRH subgraph	CRHR1	rs17571809	gtex
CRH subgraph	CRHR1	rs62065441	gtex
CRH subgraph	CRHR1	rs56159231	gtex
CRH subgraph	CRHR1	rs9468	gtex
CRH subgraph	CRHR1	rs62061733	gtex
CRH subgraph	CRHR1	rs1560311	gtex
CRH subgraph	CRHR1	rs2532229	gtex
CRH subgraph	CRHR1	rs62063278	gtex
CRH subgraph	CRHR1	rs62060855	gtex
CRH subgraph	CRHR1	rs62063787	gtex
CRH subgraph	CRHR1	rs79180862	gtex
CRH subgraph	CRHR1	rs62056837	gtex
CRH subgraph	CRHR1	rs62065447	gtex
CRH subgraph	CRHR1	rs113277432	gtex
CRH subgraph	CRHR1	rs62062270	gtex
CRH subgraph	CRHR1	rs55929190	gtex
CRH subgraph	CRHR1	rs17651285	gtex
CRH subgraph	CRHR1	rs62054857	gtex
CRH subgraph	CRHR1	rs55975673	gtex
CRH subgraph	CRHR1	rs55646970	gtex
CRH subgraph	CRHR1	rs1467962	gtex
CRH subgraph	CRHR1	rs56280951	gtex
CRH subgraph	CRHR1	rs62063852	gtex
CRH subgraph	CRHR1	rs62062290	gtex
CRH subgraph	CRHR1	rs17577496	gtex
CRH subgraph	CRHR1	rs12150627	gtex
CRH subgraph	CRHR1	rs62062773	gtex
CRH subgraph	CRHR1	rs2316954	gtex
CRH subgraph	CRHR1	rs62063295	gtex
CRH subgraph	CRHR1	rs62055517	gtex
CRH subgraph	CRHR1	rs17770108	gtex
CRH subgraph	CRHR1	rs1122380	gtex
CRH subgraph	CRHR1	rs112647192	gtex
CRH subgraph	CRHR1	rs62054822	gtex
CRH subgraph	CRHR1	rs17334797	gtex
CRH subgraph	CRHR1	rs112572874	gtex
CRH subgraph	CRHR1	rs55955207	gtex
CRH subgraph	CRHR1	rs2532416	gtex
CRH subgraph	CRHR1	rs55794067	gtex
CRH subgraph	CRHR1	rs62062771	gtex
CRH subgraph	CRHR1	rs62054844	gtex
CRH subgraph	CRHR1	rs55943606	gtex
CRH subgraph	CRHR1	rs150334020	gtex
CRH subgraph	CRHR1	rs62063203	gtex
CRH subgraph	CRHR1	rs12150625	gtex
CRH subgraph	CRHR1	rs17571739	gtex
CRH subgraph	CRHR1	rs78555354	gtex
CRH subgraph	CRHR1	rs62062781	gtex
CRH subgraph	CRHR1	rs55711631	gtex
CRH subgraph	CRHR1	rs79447161	gtex
CRH subgraph	CRHR1	rs62063297	gtex
CRH subgraph	CRHR1	rs17575850	gtex
CRH subgraph	CRHR1	rs62065385	gtex
CRH subgraph	CRHR1	rs2082068	gtex
CRH subgraph	CRHR1	rs62061710	gtex
CRH subgraph	CRHR1	rs55719714	gtex
CRH subgraph	CRHR1	rs56194412	gtex
CRH subgraph	CRHR1	rs17652748	gtex
CRH subgraph	CRHR1	rs17573509	gtex
CRH subgraph	CRHR1	rs62061721	gtex
CRH subgraph	CRHR1	rs17577094	gtex
CRH subgraph	CRHR1	rs56254732	gtex
CRH subgraph	CRHR1	rs17690314	gtex
CRH subgraph	CRHR1	rs55913645	gtex
CRH subgraph	CRHR1	rs17577369	gtex
CRH subgraph	CRHR1	rs56301449	gtex
CRH subgraph	CRHR1	rs17576165	gtex
CRH subgraph	CRHR1	rs62062794	gtex
CRH subgraph	CRHR1	rs62062787	gtex
CRH subgraph	CRHR1	rs17575423	gtex
CRH subgraph	CRHR1	rs62056783	gtex
CRH subgraph	CRHR1	rs2696566	gtex
CRH subgraph	CRHR1	rs79649865	gtex
CRH subgraph	CRHR1	rs80348388	gtex
CRH subgraph	CRHR1	rs111880194	gtex
CRH subgraph	CRHR1	rs62055471	gtex
CRH subgraph	CRHR1	rs62056835	gtex
CRH subgraph	CRHR1	rs12947718	gtex
CRH subgraph	CRHR1	rs76475392	gtex
CRH subgraph	CRHR1	rs62055539	gtex
CRH subgraph	CRHR1	rs56020833	gtex
CRH subgraph	CRHR1	rs113856644	gtex
CRH subgraph	CRHR1	rs62055553	gtex
CRH subgraph	CRHR1	rs1467966	gtex
CRH subgraph	CRHR1	rs9944484	gtex
CRH subgraph	CRHR1	rs62062323	gtex
CRH subgraph	CRHR1	rs55788597	gtex
CRH subgraph	CRHR1	rs80346216	gtex
CRH subgraph	CRHR1	rs7220206	gtex
CRH subgraph	CRHR1	rs17576709	gtex
CRH subgraph	CRHR1	rs1967981	gtex
CRH subgraph	CRHR1	rs56150806	gtex
CRH subgraph	CRHR1	rs80233201	gtex
CRH subgraph	CRHR1	rs56236914	gtex
CRH subgraph	CRHR1	rs62062293	gtex
CRH subgraph	CRHR1	rs4441322	gtex
CRH subgraph	CRHR1	rs79301522	gtex
CRH subgraph	CRHR1	rs17653906	gtex
CRH subgraph	CRHR1	rs77604208	gtex
CRH subgraph	CRHR1	rs62061717	gtex
CRH subgraph	CRHR1	rs62064671	gtex
CRH subgraph	CRHR1	rs919462	gtex
CRH subgraph	CRHR1	rs17650063	gtex
CRH subgraph	CRHR1	rs62054825	gtex
CRH subgraph	CRHR1	rs17650771	gtex
CRH subgraph	CRHR1	rs10445368	gtex
CRH subgraph	CRHR1	rs7221167	gtex
CRH subgraph	CRHR1	rs62060798	gtex
CRH subgraph	CRHR1	rs62061817	gtex
CRH subgraph	CRHR1	rs2217394	gtex
CRH subgraph	CRHR1	rs12373142	gtex
CRH subgraph	CRHR1	rs17691610	gtex
CRH subgraph	CRHR1	rs55726761	gtex
CRH subgraph	CRHR1	rs56100031	gtex
CRH subgraph	CRHR1	rs17573907	gtex
CRH subgraph	CRHR1	rs76723223	gtex
CRH subgraph	CRHR1	rs56168933	gtex
CRH subgraph	CRHR1	rs74872829	gtex
CRH subgraph	CRHR1	rs55893711	gtex
CRH subgraph	CRHR1	rs56146262	gtex
CRH subgraph	CRHR1	rs62056790	gtex
CRH subgraph	CRHR1	rs12150551	gtex
CRH subgraph	CRHR1	rs75210307	gtex
CRH subgraph	CRHR1	rs8079501	gtex
CRH subgraph	CRHR1	rs55669501	gtex
CRH subgraph	CRHR1	rs77009866	gtex
CRH subgraph	CRHR1	rs11575896	gtex
CRH subgraph	CRHR1	rs112915466	gtex
CRH subgraph	CRHR1	rs2188888	gtex
CRH subgraph	CRHR1	rs62060837	gtex
CRH subgraph	CRHR1	rs7687	gtex
CRH subgraph	CRHR1	rs62056785	gtex
CRH subgraph	CRHR1	rs62063676	gtex
CRH subgraph	CRHR1	rs2532276	gtex
CRH subgraph	CRHR1	rs17650633	gtex
CRH subgraph	CRHR1	rs3946526	gtex
CRH subgraph	CRHR1	rs111364350	gtex
CRH subgraph	CRHR1	rs62055497	gtex
CRH subgraph	CRHR1	rs62055475	gtex
CRH subgraph	CRHR1	rs199521	gtex
CRH subgraph	CRHR1	rs62056848	gtex
CRH subgraph	CRHR1	rs62062283	gtex
CRH subgraph	CRHR1	rs733967	gtex
CRH subgraph	CRHR1	rs55672516	gtex
CRH subgraph	CRHR1	rs62062783	gtex
CRH subgraph	CRHR1	rs1107820	gtex
CRH subgraph	CRHR1	rs113313477	gtex
CRH subgraph	CRHR1	rs62064675	gtex
CRH subgraph	CRHR1	rs733969	gtex
CRH subgraph	CRHR1	rs55810795	gtex
CRH subgraph	CRHR1	rs35489312	gtex
CRH subgraph	CRHR1	rs77105679	gtex
CRH subgraph	CRHR1	rs62061770	gtex
CRH subgraph	CRHR1	rs17575437	gtex
CRH subgraph	CRHR1	rs36076725	gtex
CRH subgraph	CRHR1	rs112415880	gtex
CRH subgraph	CRHR1	rs62063800	gtex
CRH subgraph	CRHR1	rs113134013	gtex
CRH subgraph	CRHR1	rs12150162	gtex
CRH subgraph	CRHR1	rs199446	gtex
CRH subgraph	CRHR1	rs34465449	gtex
CRH subgraph	CRHR1	rs79346219	gtex
CRH subgraph	CRHR1	rs62063271	gtex
CRH subgraph	CRHR1	rs79923708	gtex
CRH subgraph	CRHR1	rs4608377	gtex
CRH subgraph	CRHR1	rs62062281	gtex
CRH subgraph	CRHR1	rs199442	gtex
CRH subgraph	CRHR1	rs17770343	gtex
CRH subgraph	CRHR1	rs17660167	gtex
CRH subgraph	CRHR1	rs17660294	gtex
CRH subgraph	CRHR1	rs727425	gtex
CRH subgraph	CRHR1	rs62061795	gtex
CRH subgraph	CRHR1	rs17575822	gtex
CRH subgraph	CRHR1	rs56299858	gtex
CRH subgraph	CRHR1	rs62062793	gtex
CRH subgraph	CRHR1	rs55942528	gtex
CRH subgraph	CRHR1	rs4327091	gtex
CRH subgraph	CRHR1	rs62065379	gtex
CRH subgraph	CRHR1	rs66755419	gtex
CRH subgraph	CRHR1	rs17564703	gtex
CRH subgraph	CRHR1	rs77513497	gtex
CRH subgraph	CRHR1	rs62056794	gtex
CRH subgraph	CRHR1	rs17649700	gtex
CRH subgraph	CRHR1	rs55874169	gtex
CRH subgraph	CRHR1	rs139203747	gtex
CRH subgraph	CRHR1	rs17575773	gtex
CRH subgraph	CRHR1	rs62064670	gtex
CRH subgraph	CRHR1	rs112916880	gtex
CRH subgraph	CRHR1	rs77084869	gtex
CRH subgraph	CRHR1	rs199530	gtex
CRH subgraph	CRHR1	rs2028078	gtex
CRH subgraph	CRHR1	rs62064597	gtex
CRH subgraph	CRHR1	rs112003311	gtex
CRH subgraph	CRHR1	rs55709241	gtex
CRH subgraph	CRHR1	rs55780786	gtex
CRH subgraph	CRHR1	rs62055556	gtex
CRH subgraph	CRHR1	rs62063795	gtex
CRH subgraph	CRHR1	rs62063799	gtex
CRH subgraph	CRHR1	rs111724389	gtex
CRH subgraph	CRHR1	rs56113217	gtex
CRH subgraph	CRHR1	rs75975083	gtex
CRH subgraph	CRHR1	rs733968	gtex
CRH subgraph	CRHR1	rs2668670	gtex
CRH subgraph	CRHR1	rs62060761	gtex
CRH subgraph	CRHR1	rs1864324	gtex
CRH subgraph	CRHR1	rs17770296	gtex
CRH subgraph	CRHR1	rs2316771	gtex
CRH subgraph	CRHR1	rs4597358	gtex
CRH subgraph	CRHR1	rs17651213	gtex
CRH subgraph	CRHR1	rs62061712	gtex
CRH subgraph	CRHR1	rs75046472	gtex
CRH subgraph	CRHR1	rs55925547	gtex
CRH subgraph	CRHR1	rs62060802	gtex
CRH subgraph	CRHR1	rs8070942	gtex
CRH subgraph	CRHR1	rs56317731	gtex
CRH subgraph	CRHR1	rs10445370	gtex
CRH subgraph	CRHR1	rs62055518	gtex
CRH subgraph	CRHR1	rs62056782	gtex
CRH subgraph	CRHR1	rs74863825	gtex
CRH subgraph	CRHR1	rs62062785	gtex
CRH subgraph	CRHR1	rs62063778	gtex
CRH subgraph	CRHR1	rs17651754	gtex
CRH subgraph	CRHR1	rs62062265	gtex
CRH subgraph	CRHR1	rs201474071	gtex
CRH subgraph	CRHR1	rs62063677	gtex
CRH subgraph	CRHR1	rs79065019	gtex
CRH subgraph	CRHR1	rs62062295	gtex
CRH subgraph	CRHR1	rs62055493	gtex
CRH subgraph	CRHR1	rs62061707	gtex
CRH subgraph	CRHR1	rs111259120	gtex
CRH subgraph	CRHR1	rs62064649	gtex
CRH subgraph	CRHR1	rs17659743	gtex
CRH subgraph	CRHR1	rs62062280	gtex
CRH subgraph	CRHR1	rs36078910	gtex
CRH subgraph	CRHR1	rs3912063	gtex
CRH subgraph	CRHR1	rs113788190	gtex
CRH subgraph	CRHR1	rs916793	gtex
CRH subgraph	CRHR1	rs78136862	gtex
CRH subgraph	CRHR1	rs62063303	gtex
CRH subgraph	CRHR1	rs62063264	gtex
CRH subgraph	CRHR1	rs12952504	gtex
CRH subgraph	CRHR1	rs17573447	gtex
CRH subgraph	CRHR1	rs16940904	gtex
CRH subgraph	CRHR1	rs112206871	gtex
CRH subgraph	CRHR1	rs17649553	gtex
CRH subgraph	CRHR1	rs55877243	gtex
CRH subgraph	CRHR1	rs62060769	gtex
CRH subgraph	CRHR1	rs75229280	gtex
CRH subgraph	CRHR1	rs17651887	gtex
CRH subgraph	CRHR1	rs17577954	gtex
CRH subgraph	CRHR1	rs199448	gtex
CRH subgraph	CRHR1	rs62061713	gtex
CRH subgraph	CRHR1	rs4471723	gtex
CRH subgraph	CRHR1	rs62064646	gtex
CRH subgraph	CRHR1	rs62060841	gtex
CRH subgraph	CRHR1	rs56136075	gtex
CRH subgraph	CRHR1	rs17653836	gtex
CRH subgraph	CRHR1	rs4306559	gtex
CRH subgraph	CRHR1	rs1918787	gtex
CRH subgraph	CRHR1	rs112411928	gtex
CRH subgraph	CRHR1	rs62063775	gtex
CRH subgraph	CRHR1	rs767057	gtex
CRH subgraph	CRHR1	rs10514904	gtex
CRH subgraph	CRHR1	rs67553647	gtex
CRH subgraph	CRHR1	rs12185233	gtex
CRH subgraph	CRHR1	rs17571857	gtex
CRH subgraph	CRHR1	rs62056807	gtex
CRH subgraph	CRHR1	rs34097347	gtex
CRH subgraph	CRHR1	rs10445369	gtex
CRH subgraph	CRHR1	rs62054831	gtex
CRH subgraph	CRHR1	rs62060847	gtex
CRH subgraph	CRHR1	rs733966	gtex
CRH subgraph	CRHR1	rs12150558	gtex
CRH subgraph	CRHR1	rs62064647	gtex
CRH subgraph	CRHR1	rs62061734	gtex
CRH subgraph	CRHR1	rs62061810	gtex
CRH subgraph	CRHR1	rs17661141	gtex
CRH subgraph	CRHR1	rs113201171	gtex
CRH subgraph	CRHR1	rs111652694	gtex
CRH subgraph	CRHR1	rs56026524	gtex
CRH subgraph	CRHR1	rs55673340	gtex
CRH subgraph	CRHR1	rs56227067	gtex
CRH subgraph	CRHR1	rs62061772	gtex
CRH subgraph	CRHR1	rs2316773	gtex
CRH subgraph	CRHR1	rs17660132	gtex
CRH subgraph	CRHR1	rs2532233	gtex
CRH subgraph	CRHR1	rs74373419	gtex
CRH subgraph	CRHR1	rs55686102	gtex
CRH subgraph	CRHR1	rs62061727	gtex
CRH subgraph	CRHR1	rs56289364	gtex
CRH subgraph	CRHR1	rs17651857	gtex
CRH subgraph	CRHR1	rs1560310	gtex
CRH subgraph	CRHR1	rs62061789	gtex
CRH subgraph	CRHR1	rs77555455	gtex
CRH subgraph	CRHR1	rs62054859	gtex
CRH subgraph	CRHR1	rs113414067	gtex
CRH subgraph	CRHR1	rs62055542	gtex
CRH subgraph	CRHR1	rs12939187	gtex
CRH subgraph	CRHR1	rs169201	gtex
CRH subgraph	CRHR1	rs12150235	gtex
CRH subgraph	CRHR1	rs754512	gtex
CRH subgraph	CRHR1	rs17660065	gtex
CRH subgraph	CRHR1	rs12185268	gtex
CRH subgraph	CRHR1	rs2316769	gtex
CRH subgraph	CRHR1	rs77635460	gtex
CRH subgraph	CRHR1	rs111295615	gtex
CRH subgraph	CRHR1	rs17660907	gtex
CRH subgraph	CRHR1	rs12150516	gtex
CRH subgraph	CRHR1	rs12150064	gtex
CRH subgraph	CRHR1	rs4383188	gtex
CRH subgraph	CRHR1	rs2838	gtex
CRH subgraph	CRHR1	rs1052587	gtex
CRH subgraph	CRHR1	rs41374248	gtex
CRH subgraph	CRHR1	rs62063200	gtex
CRH subgraph	CRHR1	rs62063686	gtex
CRH subgraph	CRHR1	rs62059007	gtex
CRH subgraph	CRHR1	rs63750417	gtex
CRH subgraph	CRHR1	rs62054832	gtex
CRH subgraph	CRHR1	rs199533	gtex
CRH subgraph	CRHR1	rs62055515	gtex
CRH subgraph	CRHR1	rs62056840	gtex
CRH subgraph	CRHR1	rs12150254	gtex
CRH subgraph	CRHR1	rs62061792	gtex
CRH subgraph	CRHR1	rs56002706	gtex
CRH subgraph	CRHR1	rs62063306	gtex
CRH subgraph	CRHR1	rs62064600	gtex
CRH subgraph	CRHR1	rs62055477	gtex
CRH subgraph	CRHR1	rs62055557	gtex
CRH subgraph	CRHR1	rs62060835	gtex
CRH subgraph	CRHR1	rs17649641	gtex
CRH subgraph	CRHR1	rs62065437	gtex
CRH subgraph	CRHR1	rs62056806	gtex
CRH subgraph	CRHR1	rs79348289	gtex
CRH subgraph	CRHR1	rs199456	gtex
CRH subgraph	CRHR1	rs62062284	gtex
CRH subgraph	CRHR1	rs62055469	gtex
CRH subgraph	CRHR1	rs17571781	gtex
CRH subgraph	CRHR1	rs62060852	gtex
CRH subgraph	CRHR1	rs56240678	gtex
CRH subgraph	CRHR1	rs62056773	gtex
CRH subgraph	CRHR1	rs62061854	gtex
CRH subgraph	CRHR1	rs199449	gtex
CRH subgraph	CRHR1	rs62060762	gtex
CRH subgraph	CRHR1	rs62062292	gtex
CRH subgraph	CRHR1	rs753236	gtex
CRH subgraph	CRHR1	rs62055465	gtex
CRH subgraph	CRHR1	rs62063786	gtex
CRH subgraph	CRHR1	rs17577159	gtex
CRH subgraph	CRHR1	rs55642947	gtex
CRH subgraph	CRHR1	rs55900347	gtex
CRH subgraph	CRHR1	rs34579536	gtex
CRH subgraph	CRHR1	rs389217	gtex
CRH subgraph	CRHR1	rs62056809	gtex
CRH subgraph	CRHR1	rs62060796	gtex
CRH subgraph	CRHR1	rs199534	gtex
CRH subgraph	CRHR1	rs74457229	gtex
CRH subgraph	CRHR1	rs10445336	gtex
CRH subgraph	CRHR1	rs62063171	gtex
CRH subgraph	CRHR1	rs17653255	gtex
CRH subgraph	CRHR1	rs2668692	gtex
CRH subgraph	CRHR1	rs112583797	gtex
CRH subgraph	CRHR1	rs75412750	gtex
CRH subgraph	CRHR1	rs62062796	gtex
CRH subgraph	CRHR1	rs62054824	gtex
CRH subgraph	CRHR1	rs62063685	gtex
CRH subgraph	CRHR1	rs55793500	gtex
CRH subgraph	CRHR1	rs62063165	gtex
CRH subgraph	CRHR1	rs62063680	gtex
CRH subgraph	CRHR1	rs112074397	gtex
CRH subgraph	CRHR1	rs17649866	gtex
CRH subgraph	CRHR1	rs112401617	gtex
CRH subgraph	CRHR1	rs62054823	gtex
CRH subgraph	CRHR1	rs4371195	gtex
CRH subgraph	CRHR1	rs413778	gtex
CRH subgraph	CRHR1	rs62061812	gtex
CRH subgraph	CRHR1	rs55944735	gtex
CRH subgraph	CRHR1	rs55907036	gtex
CRH subgraph	CRHR1	rs62056779	gtex
CRH subgraph	CRHR1	rs71373572	gtex
CRH subgraph	CRHR1	rs79860128	gtex
CRH subgraph	CRHR1	rs62063299	gtex
CRH subgraph	CRHR1	rs62062806	gtex
CRH subgraph	CRHR1	rs12185235	gtex
CRH subgraph	CRHR1	rs55841786	gtex
CRH subgraph	CRHR1	rs62056810	gtex
CRH subgraph	CRHR1	rs17652066	gtex
CRH subgraph	CRHR1	rs62060794	gtex
CRH subgraph	CRHR1	rs62063163	gtex
CRH subgraph	CRHR1	rs77924424	gtex
CRH subgraph	CRHR1	rs55972730	gtex
CRH subgraph	CRHR1	rs17649518	gtex
CRH subgraph	CRHR1	rs17573593	gtex
CRH subgraph	CRHR1	rs62055463	gtex
CRH subgraph	CRHR1	rs12150570	gtex
CRH subgraph	CRHR1	rs62063678	gtex
CRH subgraph	CRHR1	rs78026984	gtex
CRH subgraph	CRHR1	rs62065399	gtex
CRH subgraph	CRHR1	rs55909047	gtex
CRH subgraph	CRHR1	rs113575082	gtex
CRH subgraph	CRHR1	rs62062269	gtex
CRH subgraph	CRHR1	rs74348235	gtex
CRH subgraph	CRHR1	rs62063298	gtex
CRH subgraph	CRHR1	rs17565025	gtex
CRH subgraph	CRHR1	rs62054818	gtex
CRH subgraph	CRHR1	rs62060793	gtex
CRH subgraph	CRHR1	rs56301633	gtex
CRH subgraph	CRHR1	rs9303525	gtex
CRH subgraph	CRHR1	rs62060765	gtex
CRH subgraph	CRHR1	rs112116311	gtex
CRH subgraph	CRHR1	rs74944644	gtex
CRH subgraph	CRHR1	rs974291	gtex
CRH subgraph	CRHR1	rs62062780	gtex
CRH subgraph	CRHR1	rs62059005	gtex
CRH subgraph	CRHR1	rs62061809	gtex
CRH subgraph	CRHR1	rs754513	gtex
CRH subgraph	CRHR1	rs138190012	gtex
CRH subgraph	CRHR1	rs111853996	gtex
CRH subgraph	CRHR1	rs56127309	gtex
CRH subgraph	CRHR1	rs17650417	gtex
CRH subgraph	CRHR1	rs56249780	gtex
CRH subgraph	CRHR1	rs12150447	gtex
CRH subgraph	CRHR1	rs62061714	gtex
CRH subgraph	CRHR1	rs17661385	gtex
CRH subgraph	CRHR1	rs112003140	gtex
CRH subgraph	CRHR1	rs17650818	gtex
CRH subgraph	CRHR1	rs17572467	gtex
CRH subgraph	CRHR1	rs17660488	gtex
CRH subgraph	CRHR1	rs17660337	gtex
CRH subgraph	CRHR1	rs111976319	gtex
CRH subgraph	CRHR1	rs2004673	gtex
CRH subgraph	CRHR1	rs2316952	gtex
CRH subgraph	CRHR1	rs111424940	gtex
CRH subgraph	CRHR1	rs56042957	gtex
CRH subgraph	CRHR1	rs62055525	gtex
CRH subgraph	CRHR1	rs79412431	gtex
CRH subgraph	CRHR1	rs2316767	gtex
CRH subgraph	CRHR1	rs17573266	gtex
CRH subgraph	CRHR1	rs56323408	gtex
CRH subgraph	CRHR1	rs12452273	gtex
CRH subgraph	CRHR1	rs2316772	gtex
CRH subgraph	CRHR1	rs2099151	gtex
CRH subgraph	CRHR1	rs62063304	gtex
CRH subgraph	CRHR1	rs62062805	gtex
CRH subgraph	CRHR1	rs56257094	gtex
CRH subgraph	CRHR1	rs62064603	gtex
CRH subgraph	CRHR1	rs11079733	gtex
CRH subgraph	CRHR1	rs35420583	gtex
CRH subgraph	CRHR1	rs112597362	gtex
CRH subgraph	CRHR1	rs146149698	gtex
CRH subgraph	CRHR1	rs62056849	gtex
CRH subgraph	CRHR1	rs78556223	gtex
CRH subgraph	CRHR1	rs62061766	gtex
CRH subgraph	CRHR1	rs62054814	gtex
CRH subgraph	CRHR1	rs62063172	gtex
CRH subgraph	CRHR1	rs111519055	gtex
CRH subgraph	CRHR1	rs62062776	gtex
CRH subgraph	CRHR1	rs55673092	gtex
CRH subgraph	CRHR1	rs62062788	gtex
CRH subgraph	CRHR1	rs77132763	gtex
CRH subgraph	CRHR1	rs62055496	gtex
CRH subgraph	CRHR1	rs77652965	gtex
CRH subgraph	CRHR1	rs199527	gtex
CRH subgraph	CRHR1	rs62063784	gtex
CRH subgraph	CRHR1	rs141698966	gtex
[truncated: 3,555 more rows]

## Sheet: Kegg Pathways
mechanism	gene	rsID	source
APOE subgraph	APOE	rs429358	gwas
APOE subgraph	APOE	rs769449	haploreg_sub
Bcl-2 subgraph	BCL2L1	rs10439607	haploreg_sub
Bcl-2 subgraph	BCL2L1	rs10439608	haploreg_sub
Bcl-2 subgraph	BCL2L1	rs11167281	haploreg_sub
Bcl-2 subgraph	BCL2L1	rs112282955	haploreg_sub
Bcl-2 subgraph	BCL2L1	rs12479491	haploreg_sub
Bcl-2 subgraph	BCL2L1	rs1484994	haploreg_sub
Bcl-2 subgraph	BCL2L1	rs45443696	haploreg_sub
Bcl-2 subgraph	BCL2L1	rs6058317	haploreg_sub
Bcl-2 subgraph	BCL2L1	rs6058352	haploreg_sub
Bcl-2 subgraph	BCL2L1	rs6058384	haploreg_sub
Bcl-2 subgraph	BCL2L1	rs6058431	haploreg_sub
Bcl-2 subgraph	BCL2L1	rs6060599	haploreg_sub
Bcl-2 subgraph	BCL2L1	rs6060621	haploreg_sub
Bcl-2 subgraph	BCL2L1	rs6060627	haploreg_sub
Bcl-2 subgraph	BCL2L1	rs6060652	haploreg_sub
Bcl-2 subgraph	BCL2L1	rs6060716	haploreg_sub
Bcl-2 subgraph	BCL2L1	rs6060796	haploreg_sub
Bcl-2 subgraph	BCL2L1	rs6060843	haploreg_sub
Bcl-2 subgraph	BCL2L1	rs6060857	haploreg_sub
Bcl-2 subgraph	BCL2L1	rs6087771	haploreg_sub
Bcl-2 subgraph	BCL2L1	rs6088997	haploreg_sub
Bcl-2 subgraph	BCL2L1	rs6119650	haploreg_sub
Bcl-2 subgraph	BCL2L1	rs6119652	haploreg_sub
Bcl-2 subgraph	BCL2L1	rs6121038	haploreg_sub
Bcl-2 subgraph	BCL2L1	rs6121124	haploreg_sub
Bcl-2 subgraph	BCL2L1	rs6121172	haploreg_sub
Calcium-dependent signal transduction	CACNB2	rs7076247	phewas
Calcium-dependent signal transduction	CACNB2	rs7069923	phewas
Calcium-dependent signal transduction	CACNB2	rs10764520	haploreg_sub
Calcium-dependent signal transduction	CACNB2	rs11014446	haploreg_sub
Calcium-dependent signal transduction	CACNB2	rs4129877	haploreg_sub
Calcium-dependent signal transduction	CACNB2	rs4545438	haploreg_sub
Calcium-dependent signal transduction	CACNB2	rs7073796	haploreg_sub
Calcium-dependent signal transduction	CACNB2	rs7097315	haploreg_sub
Calcium-dependent signal transduction	CACNB2	rs7900405	haploreg_sub
Calcium-dependent signal transduction	CACNB2	rs984206	haploreg_sub
Caspase subgraph	CASP8	rs10804111	haploreg_sub
Caspase subgraph	CASP8	rs3185378	haploreg_sub
Caspase subgraph	CASP8	rs8179786	haploreg_sub
Caspase subgraph	CASP8	rs9288316	gtex
Caspase subgraph	CASP8	rs10804112	gtex
Caspase subgraph	CASP8	rs1035142	gtex
Caspase subgraph	CASP8	rs2080304	gtex
Caspase subgraph	CASP8	rs13029511	gtex
Caspase subgraph	CASP8	rs6712091	gtex
Caspase subgraph	CASP8	rs7587417	gtex
Caspase subgraph	CASP8	rs13016963	gtex
Caspase subgraph	CASP8	rs700636	gtex
Caspase subgraph	CASP8	rs7560328	gtex
Caspase subgraph	CASP8	rs6735641	gtex
Cell cycle subgraph	DYRK1A	rs11701722	gwas
Cell cycle subgraph	DYRK1A	rs2248244	gwas
Cell cycle subgraph	DYRK1A	rs10470178	haploreg_sub
Cell cycle subgraph	DYRK1A	rs10854381	haploreg_sub
Cell cycle subgraph	DYRK1A	rs11088398	haploreg_sub
Cell cycle subgraph	DYRK1A	rs1137600	haploreg_sub
Cell cycle subgraph	DYRK1A	rs11701810	haploreg_sub
Cell cycle subgraph	DYRK1A	rs11701836	haploreg_sub
Cell cycle subgraph	DYRK1A	rs147461810	haploreg_sub
Cell cycle subgraph	DYRK1A	rs2236686	haploreg_sub
Cell cycle subgraph	DYRK1A	rs2236688	haploreg_sub
Cell cycle subgraph	DYRK1A	rs2298328	haploreg_sub
Cell cycle subgraph	DYRK1A	rs2835736	haploreg_sub
Cell cycle subgraph	DYRK1A	rs2835746	haploreg_sub
Cell cycle subgraph	DYRK1A	rs2835755	haploreg_sub
Cell cycle subgraph	DYRK1A	rs2835757	haploreg_sub
Cell cycle subgraph	DYRK1A	rs2835758	haploreg_sub
Cell cycle subgraph	DYRK1A	rs2835763	haploreg_sub
Cell cycle subgraph	DYRK1A	rs2835766	haploreg_sub
Cell cycle subgraph	DYRK1A	rs2835767	haploreg_sub
Cell cycle subgraph	DYRK1A	rs2835770	haploreg_sub
Cell cycle subgraph	DYRK1A	rs2835771	haploreg_sub
Cell cycle subgraph	DYRK1A	rs2835772	haploreg_sub
Cell cycle subgraph	DYRK1A	rs2835776	haploreg_sub
Cell cycle subgraph	DYRK1A	rs35633501	haploreg_sub
Cell cycle subgraph	DYRK1A	rs55650427	haploreg_sub
Cell cycle subgraph	DYRK1A	rs59140564	haploreg_sub
Cell cycle subgraph	DYRK1A	rs7283464	haploreg_sub
Cell cycle subgraph	DYRK1A	rs73408672	haploreg_sub
Cell cycle subgraph	DYRK1A	rs76836651	haploreg_sub
Cell cycle subgraph	DYRK1A	rs8127024	haploreg_sub
Cell cycle subgraph	DYRK1A	rs8134408	haploreg_sub
Cell cycle subgraph	DYRK1A	rs928764	haploreg_sub
Cell cycle subgraph	DYRK1A	rs9974126	haploreg_sub
Cell cycle subgraph	DYRK1A	rs9978472	haploreg_sub
Cell cycle subgraph	DYRK1A	rs9981091	haploreg_sub
Cell cycle subgraph	DYRK1A	rs9984928	haploreg_sub
Cell cycle subgraph	GPNMB	rs199351	gwas
Cell cycle subgraph	GPNMB	rs199347	gwas
Cell cycle subgraph	GPNMB	rs10262243	haploreg_sub
Cell cycle subgraph	GPNMB	rs112399978	haploreg_sub
Cell cycle subgraph	GPNMB	rs156407	haploreg_sub
Cell cycle subgraph	GPNMB	rs156421	haploreg_sub
Cell cycle subgraph	GPNMB	rs156425	haploreg_sub
Cell cycle subgraph	GPNMB	rs156429	haploreg_sub
Cell cycle subgraph	GPNMB	rs1624451	haploreg_sub
Cell cycle subgraph	GPNMB	rs1637190	haploreg_sub
Cell cycle subgraph	GPNMB	rs166663	haploreg_sub
Cell cycle subgraph	GPNMB	rs1728292	haploreg_sub
Cell cycle subgraph	GPNMB	rs1728313	haploreg_sub
Cell cycle subgraph	GPNMB	rs1728320	haploreg_sub
Cell cycle subgraph	GPNMB	rs1881203	haploreg_sub
Cell cycle subgraph	GPNMB	rs199348	haploreg_sub
Cell cycle subgraph	GPNMB	rs199355	haploreg_sub
Cell cycle subgraph	GPNMB	rs199357	haploreg_sub
Cell cycle subgraph	GPNMB	rs201038158	haploreg_sub
Cell cycle subgraph	GPNMB	rs202215783	haploreg_sub
Cell cycle subgraph	GPNMB	rs28458177	haploreg_sub
Cell cycle subgraph	GPNMB	rs4282457	haploreg_sub
Cell cycle subgraph	GPNMB	rs6461703	haploreg_sub
Cell cycle subgraph	GPNMB	rs858239	haploreg_sub
Cell cycle subgraph	GPNMB	rs858240	haploreg_sub
Cell cycle subgraph	GPNMB	rs858271	haploreg_sub
Cell cycle subgraph	GPNMB	rs858272	haploreg_sub
Cell cycle subgraph	GPNMB	rs858273	haploreg_sub
Cell cycle subgraph	GPNMB	rs858274	haploreg_sub
Cell cycle subgraph	GPNMB	rs858275	haploreg_sub
Cell cycle subgraph	GPNMB	rs10085838	haploreg_sub
Cell cycle subgraph	GPNMB	rs10235467	gtex
Cell cycle subgraph	GPNMB	rs13438452	gtex
Cell cycle subgraph	GPNMB	rs4140959	gtex
Cell cycle subgraph	GPNMB	rs28716381	gtex
Cell cycle subgraph	GPNMB	rs7456915	gtex
Cell cycle subgraph	GPNMB	rs28624974	gtex
Cell cycle subgraph	GPNMB	rs7797870	gtex
Cell cycle subgraph	GPNMB	rs7785842	gtex
Cell cycle subgraph	GPNMB	rs6969733	gtex
Cell cycle subgraph	GPNMB	rs10237755	gtex
Cell cycle subgraph	GPNMB	rs7787110	gtex
Cell cycle subgraph	GPNMB	rs10278776	gtex
Cell cycle subgraph	GPNMB	rs6969563	gtex
Cell cycle subgraph	GPNMB	rs10278700	gtex
Cell cycle subgraph	GPNMB	rs1637192	gtex
Cell cycle subgraph	GPNMB	rs6971673	gtex
Cell cycle subgraph	GPNMB	rs10242104	gtex
Cell cycle subgraph	GPNMB	rs6964665	gtex
Cell cycle subgraph	GPNMB	rs10488077	gtex
Cell cycle subgraph	GPNMB	rs6956595	gtex
Cell cycle subgraph	GPNMB	rs1637193	gtex
Cell cycle subgraph	GPNMB	rs28483572	gtex
Cell cycle subgraph	GPNMB	rs15775	gtex
Cell cycle subgraph	GPNMB	rs2286272	gtex
Cell cycle subgraph	GPNMB	rs28499396	gtex
Cell cycle subgraph	GPNMB	rs6968242	gtex
Cell cycle subgraph	GPNMB	rs4628176	gtex
Cell cycle subgraph	GPNMB	rs6955115	gtex
Cell cycle subgraph	GPNMB	rs2178140	gtex
Cell cycle subgraph	GPNMB	rs6953728	gtex
Cell cycle subgraph	GPNMB	rs6961406	gtex
Cell cycle subgraph	GPNMB	rs6952947	gtex
Cell cycle subgraph	GPNMB	rs987257	gtex
Cell cycle subgraph	GPNMB	rs4321896	gtex
Cell cycle subgraph	GPNMB	rs10254544	gtex
Cell cycle subgraph	GPNMB	rs6955568	gtex
Cell cycle subgraph	GPNMB	rs7805206	gtex
Cell cycle subgraph	GPNMB	rs6968810	gtex
Cell cycle subgraph	GPNMB	rs6461685	gtex
Cell cycle subgraph	GPNMB	rs7809661	gtex
Cell cycle subgraph	GPNMB	rs3735228	gtex
Cell cycle subgraph	GPNMB	rs7788821	gtex
Cell cycle subgraph	GPNMB	rs2003555	gtex
Cell cycle subgraph	GPNMB	rs6461690	gtex
Cell cycle subgraph	GPNMB	rs139413457	gtex
Cell cycle subgraph	GPNMB	rs13438179	gtex
Cell cycle subgraph	GPNMB	rs6461695	gtex
Cell cycle subgraph	GPNMB	rs1468593	gtex
Cell cycle subgraph	GPNMB	rs10247268	gtex
Cell cycle subgraph	GPNMB	rs6978478	gtex
Cell cycle subgraph	GPNMB	rs6971002	gtex
Cell cycle subgraph	GPNMB	rs4624924	gtex
Cell cycle subgraph	GPNMB	rs6967475	gtex
Cell cycle subgraph	GPNMB	rs10280815	gtex
Cell cycle subgraph	GPNMB	rs10225608	gtex
Cell cycle subgraph	GPNMB	rs2014768	gtex
Cell cycle subgraph	GPNMB	rs6965833	gtex
Cell cycle subgraph	GPNMB	rs4599714	gtex
Cell cycle subgraph	GPNMB	rs2141306	gtex
Cell cycle subgraph	GPNMB	rs6975524	gtex
Cell cycle subgraph	GPNMB	rs28646184	gtex
Cell cycle subgraph	GPNMB	rs10256361	gtex
Cell cycle subgraph	GPNMB	rs764534	gtex
Cell cycle subgraph	GPNMB	rs6953996	gtex
Cell cycle subgraph	GPNMB	rs7776644	gtex
Cell cycle subgraph	GPNMB	rs1985769	gtex
Cell cycle subgraph	GPNMB	rs4504540	gtex
Cell cycle subgraph	GPNMB	rs3950345	gtex
Cell cycle subgraph	GPNMB	rs6949363	gtex
Cell cycle subgraph	GPNMB	rs2390754	gtex
Cell cycle subgraph	GPNMB	rs6976957	gtex
Cell cycle subgraph	GPNMB	rs35378213	gtex
Cell cycle subgraph	GPNMB	rs61292332	gtex
Cell cycle subgraph	GPNMB	rs7784929	gtex
Cell cycle subgraph	GPNMB	rs10233039	gtex
Cell cycle subgraph	GPNMB	rs6962526	gtex
Cell cycle subgraph	GPNMB	rs10279194	gtex
Cell cycle subgraph	GPNMB	rs6461691	gtex
Cell cycle subgraph	GPNMB	rs12539331	gtex
Cell cycle subgraph	GPNMB	rs4409314	gtex
Cell cycle subgraph	GPNMB	rs10241208	gtex
Cell cycle subgraph	GPNMB	rs6461693	gtex
Cell cycle subgraph	GPNMB	rs6975852	gtex
Cell cycle subgraph	GPNMB	rs11980840	gtex
Cell cycle subgraph	GPNMB	rs4365988	gtex
Cell cycle subgraph	GPNMB	rs6962213	gtex
Cell cycle subgraph	GPNMB	rs7805085	gtex
Cell cycle subgraph	GPNMB	rs2068459	gtex
Cell cycle subgraph	GPNMB	rs7789237	gtex
Cell cycle subgraph	GPNMB	rs28673077	gtex
Cell cycle subgraph	GPNMB	rs2072368	gtex
Cell cycle subgraph	GPNMB	rs10263110	gtex
Cell cycle subgraph	GPNMB	rs35152293	gtex
Cell cycle subgraph	GPNMB	rs1115941	gtex
Cell cycle subgraph	GPNMB	rs7776649	gtex
Cell cycle subgraph	GPNMB	rs2178139	gtex
Cell cycle subgraph	GPNMB	rs1558313	gtex
Cell cycle subgraph	GPNMB	rs6942981	gtex
Cell cycle subgraph	GPNMB	rs870476	gtex
Cell cycle subgraph	GPNMB	rs111279824	gtex
Cell cycle subgraph	GPNMB	rs10256359	gtex
Cell cycle subgraph	GPNMB	rs10590746	gtex
Cell cycle subgraph	GPNMB	rs12539467	gtex
Cell cycle subgraph	GPNMB	rs10270695	gtex
Cell cycle subgraph	GPNMB	rs5882889	gtex
Cell cycle subgraph	GPNMB	rs10271613	gtex
Cell cycle subgraph	GPNMB	rs11982002	gtex
Cell cycle subgraph	GPNMB	rs6960001	gtex
Cell cycle subgraph	GPNMB	rs6967419	gtex
Cell cycle subgraph	GPNMB	rs1034963	gtex
Cell cycle subgraph	GPNMB	rs2141305	gtex
Cell cycle subgraph	GPNMB	rs10255228	gtex
Cell cycle subgraph	GPNMB	rs4559148	gtex
Cell cycle subgraph	GPNMB	rs57864591	gtex
Cell cycle subgraph	GPNMB	rs929507	gtex
Cell cycle subgraph	GPNMB	rs6943926	gtex
Cell cycle subgraph	GPNMB	rs466225	gtex
Cell cycle subgraph	GPNMB	rs6978827	gtex
Cell cycle subgraph	GPNMB	rs2072369	gtex
Cell cycle subgraph	GPNMB	rs73272048	gtex
Cell cycle subgraph	GPNMB	rs2103281	gtex
Cell cycle subgraph	GPNMB	rs6461688	gtex
Cell cycle subgraph	GPNMB	rs35386638	gtex
Cell cycle subgraph	GPNMB	rs1981665	gtex
Cell cycle subgraph	GPNMB	rs10235786	gtex
Cell cycle subgraph	GPNMB	rs10270788	gtex
Cell cycle subgraph	GPNMB	rs6966776	gtex
Cell cycle subgraph	GPNMB	rs10242166	gtex
Cell cycle subgraph	GPNMB	rs7791200	gtex
Cell cycle subgraph	GPNMB	rs11984129	gtex
Cell cycle subgraph	GPNMB	rs858260	gtex
Cell cycle subgraph	GPNMB	rs929508	gtex
Cell cycle subgraph	GPNMB	rs2141307	gtex
Cell cycle subgraph	GPNMB	rs7341483	gtex
Cell cycle subgraph	GPNMB	rs6461687	gtex
Cell cycle subgraph	GPNMB	rs10239760	gtex
Cell cycle subgraph	GPNMB	rs4295546	gtex
Cell cycle subgraph	GPNMB	rs6948469	gtex
Cell cycle subgraph	GPNMB	rs6961131	gtex
Cell cycle subgraph	GPNMB	rs73272053	gtex
Cell cycle subgraph	GPNMB	rs6970694	gtex
Cell cycle subgraph	GPNMB	rs59073109	gtex
Cell cycle subgraph	GPNMB	rs6461692	gtex
Cell cycle subgraph	GPNMB	rs6978475	gtex
Cell cycle subgraph	GPNMB	rs4377861	gtex
Cell cycle subgraph	GPNMB	rs7790157	gtex
Cell cycle subgraph	GPNMB	rs764533	gtex
Cell cycle subgraph	GPNMB	rs1358442	gtex
Cell cycle subgraph	GPNMB	rs10224327	gtex
Cell cycle subgraph	GPNMB	rs10231555	gtex
Cell cycle subgraph	GPNMB	rs6953020	gtex
Cell cycle subgraph	GPNMB	rs6461694	gtex
Cell cycle subgraph	GPNMB	rs6945510	gtex
Cell cycle subgraph	GPNMB	rs10279691	gtex
Cell cycle subgraph	GPNMB	rs1468592	gtex
Cell cycle subgraph	GPNMB	rs6980224	gtex
Cell cycle subgraph	GPNMB	rs13438188	gtex
Cell cycle subgraph	GPNMB	rs6461702	gtex
Cell cycle subgraph	GPNMB	rs4294098	gtex
Cell cycle subgraph	GPNMB	rs7805071	gtex
Cell cycle subgraph	GPNMB	rs10266123	gtex
Cell cycle subgraph	GPNMB	rs4440529	gtex
Cell cycle subgraph	GPNMB	rs10256524	gtex
Cell cycle subgraph	GPNMB	rs6956828	gtex
Cell cycle subgraph	GPNMB	rs7799422	gtex
Cell cycle subgraph	GAK	rs11248051	gwas
Cell cycle subgraph	GAK	rs1564282	gwas
Cell cycle subgraph	GAK	rs873786	gwas
Cell cycle subgraph	GAK	rs11726280	haploreg_sub
Cell cycle subgraph	GAK	rs11726912	haploreg_sub
Cell cycle subgraph	GAK	rs11731387	haploreg_sub
Cell cycle subgraph	GAK	rs11732965	haploreg_sub
Cell cycle subgraph	GAK	rs11733713	haploreg_sub
Cell cycle subgraph	GAK	rs11734537	haploreg_sub
Cell cycle subgraph	GAK	rs12651271	haploreg_sub
Cell cycle subgraph	GAK	rs12651368	haploreg_sub
Cell cycle subgraph	GAK	rs143243097	haploreg_sub
Cell cycle subgraph	GAK	rs17781499	haploreg_sub
Cell cycle subgraph	GAK	rs2279181	haploreg_sub
Cell cycle subgraph	GAK	rs2279182	haploreg_sub
Cell cycle subgraph	GAK	rs28628421	haploreg_sub
Cell cycle subgraph	GAK	rs28662837	haploreg_sub
Cell cycle subgraph	GAK	rs34006051	haploreg_sub
Cell cycle subgraph	GAK	rs3736089	haploreg_sub
Cell cycle subgraph	GAK	rs3755961	haploreg_sub
Cell cycle subgraph	GAK	rs3775122	haploreg_sub
Cell cycle subgraph	GAK	rs3775126	haploreg_sub
Cell cycle subgraph	GAK	rs3775130	haploreg_sub
Cell cycle subgraph	GAK	rs62297062	haploreg_sub
Cell cycle subgraph	GAK	rs62297063	haploreg_sub
Cell cycle subgraph	GAK	rs73207794	haploreg_sub
Cell cycle subgraph	GAK	rs78590562	haploreg_sub
Cell cycle subgraph	GAK	rs9994159	haploreg_sub
Cell cycle subgraph	GAK	rs2279187	haploreg_sub
Cell cycle subgraph	GAK	rs3755960	haploreg_sub
Cell cycle subgraph	GAK	rs6599388	gtex
Cholesterol metabolism subgraph	FDFT1	rs1293316	haploreg_sub
Cholesterol metabolism subgraph	FDFT1	rs1293322	haploreg_sub
Cholesterol metabolism subgraph	FDFT1	rs1293325	haploreg_sub
Cholesterol metabolism subgraph	FDFT1	rs1293326	haploreg_sub
Cholesterol metabolism subgraph	FDFT1	rs1293327	haploreg_sub
Cholesterol metabolism subgraph	FDFT1	rs1293328	haploreg_sub
Cholesterol metabolism subgraph	FDFT1	rs1296026	haploreg_sub
Cholesterol metabolism subgraph	FDFT1	rs139092530	haploreg_sub
Cholesterol metabolism subgraph	FDFT1	rs1736065	haploreg_sub
Cholesterol metabolism subgraph	FDFT1	rs6990033	haploreg_sub
CRH subgraph	CRHR1	rs1876828	disgenet
CRH subgraph	CRHR1	rs4525537	disgenet
CRH subgraph	CRHR1	rs878886	disgenet
CRH subgraph	CRHR1	rs1396862	disgenet
CRH subgraph	CRHR1	rs16940668	disgenet
CRH subgraph	CRHR1	rs16940677	disgenet
CRH subgraph	CRHR1	rs17425752	disgenet
CRH subgraph	CRHR1	rs17763086	disgenet
CRH subgraph	CRHR1	rs1876830	disgenet
CRH subgraph	CRHR1	rs4482334	disgenet
CRH subgraph	CRHR1	rs878887	disgenet
CRH subgraph	CRHR1	rs878888	disgenet
CRH subgraph	CRHR1	rs12150390	disgenet
CRH subgraph	CRHR1	rs16940665	disgenet
CRH subgraph	CRHR1	rs16940674	disgenet
CRH subgraph	CRHR1	rs16940676	disgenet
CRH subgraph	CRHR1	rs1876829	disgenet
CRH subgraph	CRHR1	rs1912151	disgenet
CRH subgraph	CRHR1	rs2316765	disgenet
CRH subgraph	CRHR1	rs4640231	disgenet
CRH subgraph	CRHR1	rs10445333	haploreg_sub
CRH subgraph	CRHR1	rs10445362	haploreg_sub
CRH subgraph	CRHR1	rs10445363	haploreg_sub
CRH subgraph	CRHR1	rs10445364	haploreg_sub
CRH subgraph	CRHR1	rs10451283	haploreg_sub
CRH subgraph	CRHR1	rs10491143	haploreg_sub
CRH subgraph	CRHR1	rs10491144	haploreg_sub
CRH subgraph	CRHR1	rs10514879	haploreg_sub
CRH subgraph	CRHR1	rs1105569	haploreg_sub
CRH subgraph	CRHR1	rs1105570	haploreg_sub
CRH subgraph	CRHR1	rs1105571	haploreg_sub
CRH subgraph	CRHR1	rs11079717	haploreg_sub
CRH subgraph	CRHR1	rs11079718	haploreg_sub
CRH subgraph	CRHR1	rs11079719	haploreg_sub
CRH subgraph	CRHR1	rs11079720	haploreg_sub
CRH subgraph	CRHR1	rs11079721	haploreg_sub
CRH subgraph	CRHR1	rs11079723	haploreg_sub
CRH subgraph	CRHR1	rs11079724	haploreg_sub
CRH subgraph	CRHR1	rs111370985	haploreg_sub
CRH subgraph	CRHR1	rs111374028	haploreg_sub
CRH subgraph	CRHR1	rs111415173	haploreg_sub
CRH subgraph	CRHR1	rs111497072	haploreg_sub
CRH subgraph	CRHR1	rs111511018	haploreg_sub
CRH subgraph	CRHR1	rs111739681	haploreg_sub
CRH subgraph	CRHR1	rs111985258	haploreg_sub
CRH subgraph	CRHR1	rs112123127	haploreg_sub
CRH subgraph	CRHR1	rs112155389	haploreg_sub
CRH subgraph	CRHR1	rs112431991	haploreg_sub
CRH subgraph	CRHR1	rs112570965	haploreg_sub
CRH subgraph	CRHR1	rs112995313	haploreg_sub
CRH subgraph	CRHR1	rs113173628	haploreg_sub
CRH subgraph	CRHR1	rs113486004	haploreg_sub
CRH subgraph	CRHR1	rs113518470	haploreg_sub
CRH subgraph	CRHR1	rs113661667	haploreg_sub
CRH subgraph	CRHR1	rs113762994	haploreg_sub
CRH subgraph	CRHR1	rs113790915	haploreg_sub
CRH subgraph	CRHR1	rs113871181	haploreg_sub
CRH subgraph	CRHR1	rs113934115	haploreg_sub
CRH subgraph	CRHR1	rs113991678	haploreg_sub
CRH subgraph	CRHR1	rs117365970	haploreg_sub
CRH subgraph	CRHR1	rs117646503	haploreg_sub
CRH subgraph	CRHR1	rs12150048	haploreg_sub
CRH subgraph	CRHR1	rs12150091	haploreg_sub
CRH subgraph	CRHR1	rs12150141	haploreg_sub
CRH subgraph	CRHR1	rs12150332	haploreg_sub
CRH subgraph	CRHR1	rs12150363	haploreg_sub
CRH subgraph	CRHR1	rs12150435	haploreg_sub
CRH subgraph	CRHR1	rs12150451	haploreg_sub
CRH subgraph	CRHR1	rs12150454	haploreg_sub
CRH subgraph	CRHR1	rs12150455	haploreg_sub
CRH subgraph	CRHR1	rs12150464	haploreg_sub
CRH subgraph	CRHR1	rs12150547	haploreg_sub
CRH subgraph	CRHR1	rs12150604	haploreg_sub
CRH subgraph	CRHR1	rs12150608	haploreg_sub
CRH subgraph	CRHR1	rs12150610	haploreg_sub
CRH subgraph	CRHR1	rs12150621	haploreg_sub
CRH subgraph	CRHR1	rs12150658	haploreg_sub
CRH subgraph	CRHR1	rs12150672	haploreg_sub
CRH subgraph	CRHR1	rs12150683	haploreg_sub
CRH subgraph	CRHR1	rs12943085	haploreg_sub
CRH subgraph	CRHR1	rs12948216	haploreg_sub
CRH subgraph	CRHR1	rs142682197	haploreg_sub
CRH subgraph	CRHR1	rs145503157	haploreg_sub
CRH subgraph	CRHR1	rs148288855	haploreg_sub
CRH subgraph	CRHR1	rs1526125	haploreg_sub
CRH subgraph	CRHR1	rs1526126	haploreg_sub
CRH subgraph	CRHR1	rs1526127	haploreg_sub
CRH subgraph	CRHR1	rs1526128	haploreg_sub
CRH subgraph	CRHR1	rs1526129	haploreg_sub
CRH subgraph	CRHR1	rs1568949	haploreg_sub
CRH subgraph	CRHR1	rs1568951	haploreg_sub
CRH subgraph	CRHR1	rs1608955	haploreg_sub
CRH subgraph	CRHR1	rs1608956	haploreg_sub
CRH subgraph	CRHR1	rs1630095	haploreg_sub
CRH subgraph	CRHR1	rs1631850	haploreg_sub
CRH subgraph	CRHR1	rs1635288	haploreg_sub
CRH subgraph	CRHR1	rs1635291	haploreg_sub
CRH subgraph	CRHR1	rs1635298	haploreg_sub
CRH subgraph	CRHR1	rs16940671	haploreg_sub
CRH subgraph	CRHR1	rs16940672	haploreg_sub
CRH subgraph	CRHR1	rs16940681	haploreg_sub
CRH subgraph	CRHR1	rs16941035	haploreg_sub
CRH subgraph	CRHR1	rs16941038	haploreg_sub
CRH subgraph	CRHR1	rs1706746	haploreg_sub
CRH subgraph	CRHR1	rs1724400	haploreg_sub
CRH subgraph	CRHR1	rs1724401	haploreg_sub
CRH subgraph	CRHR1	rs1724402	haploreg_sub
CRH subgraph	CRHR1	rs1724407	haploreg_sub
CRH subgraph	CRHR1	rs1724409	haploreg_sub
CRH subgraph	CRHR1	rs17334894	haploreg_sub
CRH subgraph	CRHR1	rs17334923	haploreg_sub
CRH subgraph	CRHR1	rs17334944	haploreg_sub
CRH subgraph	CRHR1	rs17426106	haploreg_sub
CRH subgraph	CRHR1	rs17426174	haploreg_sub
CRH subgraph	CRHR1	rs17426195	haploreg_sub
CRH subgraph	CRHR1	rs17563433	haploreg_sub
CRH subgraph	CRHR1	rs17563501	haploreg_sub
CRH subgraph	CRHR1	rs17563599	haploreg_sub
CRH subgraph	CRHR1	rs17563683	haploreg_sub
CRH subgraph	CRHR1	rs17563718	haploreg_sub
CRH subgraph	CRHR1	rs17563787	haploreg_sub
CRH subgraph	CRHR1	rs17563800	haploreg_sub
CRH subgraph	CRHR1	rs17563827	haploreg_sub
CRH subgraph	CRHR1	rs17563861	haploreg_sub
CRH subgraph	CRHR1	rs17563889	haploreg_sub
CRH subgraph	CRHR1	rs17563923	haploreg_sub
CRH subgraph	CRHR1	rs17649019	haploreg_sub
CRH subgraph	CRHR1	rs17649138	haploreg_sub
CRH subgraph	CRHR1	rs17649162	haploreg_sub
CRH subgraph	CRHR1	rs17687462	haploreg_sub
CRH subgraph	CRHR1	rs17687504	haploreg_sub
CRH subgraph	CRHR1	rs17687534	haploreg_sub
CRH subgraph	CRHR1	rs17687571	haploreg_sub
CRH subgraph	CRHR1	rs17687625	haploreg_sub
CRH subgraph	CRHR1	rs17687667	haploreg_sub
CRH subgraph	CRHR1	rs17687740	haploreg_sub
CRH subgraph	CRHR1	rs17687838	haploreg_sub
CRH subgraph	CRHR1	rs17687849	haploreg_sub
CRH subgraph	CRHR1	rs17688002	haploreg_sub
CRH subgraph	CRHR1	rs17688032	haploreg_sub
CRH subgraph	CRHR1	rs17688056	haploreg_sub
CRH subgraph	CRHR1	rs17688068	haploreg_sub
CRH subgraph	CRHR1	rs17688090	haploreg_sub
CRH subgraph	CRHR1	rs17688126	haploreg_sub
CRH subgraph	CRHR1	rs17688205	haploreg_sub
CRH subgraph	CRHR1	rs17688249	haploreg_sub
CRH subgraph	CRHR1	rs17688296	haploreg_sub
CRH subgraph	CRHR1	rs17688391	haploreg_sub
CRH subgraph	CRHR1	rs17688410	haploreg_sub
CRH subgraph	CRHR1	rs17688434	haploreg_sub
CRH subgraph	CRHR1	rs17688452	haploreg_sub
CRH subgraph	CRHR1	rs17688511	haploreg_sub
CRH subgraph	CRHR1	rs17688534	haploreg_sub
CRH subgraph	CRHR1	rs17688558	haploreg_sub
CRH subgraph	CRHR1	rs17688682	haploreg_sub
CRH subgraph	CRHR1	rs17688767	haploreg_sub
CRH subgraph	CRHR1	rs17688773	haploreg_sub
CRH subgraph	CRHR1	rs17688875	haploreg_sub
CRH subgraph	CRHR1	rs17688922	haploreg_sub
CRH subgraph	CRHR1	rs17688944	haploreg_sub
CRH subgraph	CRHR1	rs17689104	haploreg_sub
CRH subgraph	CRHR1	rs17689116	haploreg_sub
CRH subgraph	CRHR1	rs17689182	haploreg_sub
CRH subgraph	CRHR1	rs17689218	haploreg_sub
CRH subgraph	CRHR1	rs17689378	haploreg_sub
CRH subgraph	CRHR1	rs17689471	haploreg_sub
CRH subgraph	CRHR1	rs17689608	haploreg_sub
CRH subgraph	CRHR1	rs17689653	haploreg_sub
CRH subgraph	CRHR1	rs17689824	haploreg_sub
CRH subgraph	CRHR1	rs17689882	haploreg_sub
CRH subgraph	CRHR1	rs17689918	haploreg_sub
CRH subgraph	CRHR1	rs17690176	haploreg_sub
CRH subgraph	CRHR1	rs17760577	haploreg_sub
CRH subgraph	CRHR1	rs17760631	haploreg_sub
CRH subgraph	CRHR1	rs17760733	haploreg_sub
CRH subgraph	CRHR1	rs17760817	haploreg_sub
CRH subgraph	CRHR1	rs17761046	haploreg_sub
CRH subgraph	CRHR1	rs17761100	haploreg_sub
CRH subgraph	CRHR1	rs17761124	haploreg_sub
CRH subgraph	CRHR1	rs17761207	haploreg_sub
CRH subgraph	CRHR1	rs17761387	haploreg_sub
CRH subgraph	CRHR1	rs17761581	haploreg_sub
CRH subgraph	CRHR1	rs17761838	haploreg_sub
CRH subgraph	CRHR1	rs17761985	haploreg_sub
CRH subgraph	CRHR1	rs17762073	haploreg_sub
CRH subgraph	CRHR1	rs17762165	haploreg_sub
CRH subgraph	CRHR1	rs17762308	haploreg_sub
CRH subgraph	CRHR1	rs17762361	haploreg_sub
CRH subgraph	CRHR1	rs17762535	haploreg_sub
CRH subgraph	CRHR1	rs17762769	haploreg_sub
CRH subgraph	CRHR1	rs17762882	haploreg_sub
CRH subgraph	CRHR1	rs17762912	haploreg_sub
CRH subgraph	CRHR1	rs17762954	haploreg_sub
CRH subgraph	CRHR1	rs17763050	haploreg_sub
CRH subgraph	CRHR1	rs17763199	haploreg_sub
CRH subgraph	CRHR1	rs1876827	haploreg_sub
CRH subgraph	CRHR1	rs1876831	haploreg_sub
CRH subgraph	CRHR1	rs1880749	haploreg_sub
CRH subgraph	CRHR1	rs1880750	haploreg_sub
CRH subgraph	CRHR1	rs1880752	haploreg_sub
CRH subgraph	CRHR1	rs2004260	haploreg_sub
CRH subgraph	CRHR1	rs201128097	haploreg_sub
CRH subgraph	CRHR1	rs2040844	haploreg_sub
CRH subgraph	CRHR1	rs2040845	haploreg_sub
CRH subgraph	CRHR1	rs2040846	haploreg_sub
CRH subgraph	CRHR1	rs2049515	haploreg_sub
CRH subgraph	CRHR1	rs2158474	haploreg_sub
CRH subgraph	CRHR1	rs2316763	haploreg_sub
CRH subgraph	CRHR1	rs2316764	haploreg_sub
CRH subgraph	CRHR1	rs241020	haploreg_sub
CRH subgraph	CRHR1	rs241021	haploreg_sub
CRH subgraph	CRHR1	rs241022	haploreg_sub
CRH subgraph	CRHR1	rs241023	haploreg_sub
CRH subgraph	CRHR1	rs241024	haploreg_sub
CRH subgraph	CRHR1	rs241025	haploreg_sub
CRH subgraph	CRHR1	rs241026	haploreg_sub
CRH subgraph	CRHR1	rs241027	haploreg_sub
CRH subgraph	CRHR1	rs241028	haploreg_sub
CRH subgraph	CRHR1	rs241029	haploreg_sub
CRH subgraph	CRHR1	rs241030	haploreg_sub
CRH subgraph	CRHR1	rs241031	haploreg_sub
CRH subgraph	CRHR1	rs241032	haploreg_sub
CRH subgraph	CRHR1	rs241033	haploreg_sub
CRH subgraph	CRHR1	rs241034	haploreg_sub
CRH subgraph	CRHR1	rs241035	haploreg_sub
CRH subgraph	CRHR1	rs241036	haploreg_sub
CRH subgraph	CRHR1	rs241038	haploreg_sub
CRH subgraph	CRHR1	rs28364021	haploreg_sub
CRH subgraph	CRHR1	rs28364023	haploreg_sub
CRH subgraph	CRHR1	rs28364025	haploreg_sub
CRH subgraph	CRHR1	rs28439278	haploreg_sub
CRH subgraph	CRHR1	rs2864087	haploreg_sub
CRH subgraph	CRHR1	rs2902661	haploreg_sub
CRH subgraph	CRHR1	rs2902662	haploreg_sub
CRH subgraph	CRHR1	rs2942164	haploreg_sub
CRH subgraph	CRHR1	rs3072094	haploreg_sub
CRH subgraph	CRHR1	rs34008514	haploreg_sub
CRH subgraph	CRHR1	rs3418	haploreg_sub
CRH subgraph	CRHR1	rs34195569	haploreg_sub
CRH subgraph	CRHR1	rs34211253	haploreg_sub
CRH subgraph	CRHR1	rs34303488	haploreg_sub
CRH subgraph	CRHR1	rs34579278	haploreg_sub
CRH subgraph	CRHR1	rs35282504	haploreg_sub
CRH subgraph	CRHR1	rs35631660	haploreg_sub
CRH subgraph	CRHR1	rs35879086	haploreg_sub
CRH subgraph	CRHR1	rs36047693	haploreg_sub
CRH subgraph	CRHR1	rs366858	haploreg_sub
CRH subgraph	CRHR1	rs385691	haploreg_sub
CRH subgraph	CRHR1	rs3885074	haploreg_sub
CRH subgraph	CRHR1	rs393675	haploreg_sub
CRH subgraph	CRHR1	rs4074462	haploreg_sub
CRH subgraph	CRHR1	rs41280116	haploreg_sub
CRH subgraph	CRHR1	rs41280118	haploreg_sub
CRH subgraph	CRHR1	rs413844	haploreg_sub
CRH subgraph	CRHR1	rs41457044	haploreg_sub
CRH subgraph	CRHR1	rs417968	haploreg_sub
CRH subgraph	CRHR1	rs422112	haploreg_sub
CRH subgraph	CRHR1	rs424243	haploreg_sub
CRH subgraph	CRHR1	rs4277389	haploreg_sub
CRH subgraph	CRHR1	rs4309444	haploreg_sub
CRH subgraph	CRHR1	rs4327090	haploreg_sub
CRH subgraph	CRHR1	rs4335809	haploreg_sub
CRH subgraph	CRHR1	rs4341787	haploreg_sub
CRH subgraph	CRHR1	rs434428	haploreg_sub
CRH subgraph	CRHR1	rs434598	haploreg_sub
CRH subgraph	CRHR1	rs434971	haploreg_sub
CRH subgraph	CRHR1	rs4390635	haploreg_sub
CRH subgraph	CRHR1	rs439945	haploreg_sub
CRH subgraph	CRHR1	rs4401083	haploreg_sub
CRH subgraph	CRHR1	rs4471726	haploreg_sub
CRH subgraph	CRHR1	rs4479288	haploreg_sub
CRH subgraph	CRHR1	rs4479289	haploreg_sub
CRH subgraph	CRHR1	rs4486953	haploreg_sub
CRH subgraph	CRHR1	rs448830	haploreg_sub
CRH subgraph	CRHR1	rs449501	haploreg_sub
CRH subgraph	CRHR1	rs4523962	haploreg_sub
CRH subgraph	CRHR1	rs453997	haploreg_sub
CRH subgraph	CRHR1	rs455028	haploreg_sub
CRH subgraph	CRHR1	rs4564621	haploreg_sub
CRH subgraph	CRHR1	rs4566211	haploreg_sub
CRH subgraph	CRHR1	rs4566212	haploreg_sub
CRH subgraph	CRHR1	rs4569335	haploreg_sub
CRH subgraph	CRHR1	rs4609899	haploreg_sub
CRH subgraph	CRHR1	rs4617909	haploreg_sub
CRH subgraph	CRHR1	rs4792824	haploreg_sub
CRH subgraph	CRHR1	rs55638417	haploreg_sub
CRH subgraph	CRHR1	rs55645418	haploreg_sub
CRH subgraph	CRHR1	rs55651627	haploreg_sub
CRH subgraph	CRHR1	rs55653963	haploreg_sub
CRH subgraph	CRHR1	rs55657917	haploreg_sub
CRH subgraph	CRHR1	rs55668363	haploreg_sub
CRH subgraph	CRHR1	rs55669046	haploreg_sub
CRH subgraph	CRHR1	rs55707339	haploreg_sub
CRH subgraph	CRHR1	rs55725840	haploreg_sub
CRH subgraph	CRHR1	rs55747440	haploreg_sub
CRH subgraph	CRHR1	rs55763795	haploreg_sub
CRH subgraph	CRHR1	rs55779147	haploreg_sub
CRH subgraph	CRHR1	rs55787105	haploreg_sub
CRH subgraph	CRHR1	rs55787734	haploreg_sub
CRH subgraph	CRHR1	rs55801356	haploreg_sub
CRH subgraph	CRHR1	rs55840731	haploreg_sub
CRH subgraph	CRHR1	rs55849949	haploreg_sub
CRH subgraph	CRHR1	rs55849973	haploreg_sub
CRH subgraph	CRHR1	rs55865707	haploreg_sub
CRH subgraph	CRHR1	rs55896111	haploreg_sub
CRH subgraph	CRHR1	rs55915917	haploreg_sub
CRH subgraph	CRHR1	rs55927630	haploreg_sub
CRH subgraph	CRHR1	rs55943044	haploreg_sub
CRH subgraph	CRHR1	rs55947210	haploreg_sub
CRH subgraph	CRHR1	rs55962674	haploreg_sub
CRH subgraph	CRHR1	rs55972157	haploreg_sub
CRH subgraph	CRHR1	rs55973918	haploreg_sub
CRH subgraph	CRHR1	rs55979424	haploreg_sub
CRH subgraph	CRHR1	rs55980621	haploreg_sub
CRH subgraph	CRHR1	rs55989971	haploreg_sub
CRH subgraph	CRHR1	rs55991914	haploreg_sub
CRH subgraph	CRHR1	rs56006248	haploreg_sub
CRH subgraph	CRHR1	rs56013908	haploreg_sub
CRH subgraph	CRHR1	rs56043078	haploreg_sub
CRH subgraph	CRHR1	rs56046792	haploreg_sub
CRH subgraph	CRHR1	rs56070245	haploreg_sub
CRH subgraph	CRHR1	rs56082319	haploreg_sub
CRH subgraph	CRHR1	rs56099546	haploreg_sub
CRH subgraph	CRHR1	rs56100013	haploreg_sub
CRH subgraph	CRHR1	rs56109643	haploreg_sub
CRH subgraph	CRHR1	rs56110538	haploreg_sub
CRH subgraph	CRHR1	rs56127111	haploreg_sub
CRH subgraph	CRHR1	rs56160448	haploreg_sub
CRH subgraph	CRHR1	rs56162163	haploreg_sub
CRH subgraph	CRHR1	rs56167344	haploreg_sub
CRH subgraph	CRHR1	rs56167560	haploreg_sub
CRH subgraph	CRHR1	rs56168907	haploreg_sub
CRH subgraph	CRHR1	rs56178230	haploreg_sub
CRH subgraph	CRHR1	rs56194509	haploreg_sub
CRH subgraph	CRHR1	rs56200760	haploreg_sub
CRH subgraph	CRHR1	rs56205560	haploreg_sub
CRH subgraph	CRHR1	rs56220242	haploreg_sub
CRH subgraph	CRHR1	rs56268325	haploreg_sub
CRH subgraph	CRHR1	rs56280222	haploreg_sub
CRH subgraph	CRHR1	rs56283089	haploreg_sub
CRH subgraph	CRHR1	rs56290582	haploreg_sub
CRH subgraph	CRHR1	rs56295996	haploreg_sub
CRH subgraph	CRHR1	rs56298110	haploreg_sub
CRH subgraph	CRHR1	rs56303031	haploreg_sub
CRH subgraph	CRHR1	rs56312737	haploreg_sub
CRH subgraph	CRHR1	rs56319902	haploreg_sub
CRH subgraph	CRHR1	rs56323722	haploreg_sub
CRH subgraph	CRHR1	rs56323832	haploreg_sub
CRH subgraph	CRHR1	rs56357543	haploreg_sub
CRH subgraph	CRHR1	rs56369036	haploreg_sub
CRH subgraph	CRHR1	rs56380663	haploreg_sub
CRH subgraph	CRHR1	rs56384960	haploreg_sub
CRH subgraph	CRHR1	rs56387266	haploreg_sub
CRH subgraph	CRHR1	rs56391096	haploreg_sub
CRH subgraph	CRHR1	rs56397077	haploreg_sub
CRH subgraph	CRHR1	rs56400821	haploreg_sub
CRH subgraph	CRHR1	rs56406407	haploreg_sub
CRH subgraph	CRHR1	rs57222984	haploreg_sub
CRH subgraph	CRHR1	rs60814418	haploreg_sub
CRH subgraph	CRHR1	rs61667602	haploreg_sub
CRH subgraph	CRHR1	rs62053939	haploreg_sub
CRH subgraph	CRHR1	rs62053940	haploreg_sub
CRH subgraph	CRHR1	rs62053943	haploreg_sub
CRH subgraph	CRHR1	rs62053945	haploreg_sub
CRH subgraph	CRHR1	rs62053946	haploreg_sub
CRH subgraph	CRHR1	rs62053947	haploreg_sub
CRH subgraph	CRHR1	rs62053948	haploreg_sub
CRH subgraph	CRHR1	rs62053949	haploreg_sub
CRH subgraph	CRHR1	rs62053950	haploreg_sub
CRH subgraph	CRHR1	rs62053951	haploreg_sub
CRH subgraph	CRHR1	rs62053952	haploreg_sub
CRH subgraph	CRHR1	rs62053953	haploreg_sub
CRH subgraph	CRHR1	rs62053954	haploreg_sub
CRH subgraph	CRHR1	rs62053955	haploreg_sub
CRH subgraph	CRHR1	rs62053956	haploreg_sub
CRH subgraph	CRHR1	rs62053957	haploreg_sub
CRH subgraph	CRHR1	rs62054372	haploreg_sub
CRH subgraph	CRHR1	rs62054378	haploreg_sub
CRH subgraph	CRHR1	rs62054380	haploreg_sub
CRH subgraph	CRHR1	rs62054381	haploreg_sub
CRH subgraph	CRHR1	rs62054382	haploreg_sub
CRH subgraph	CRHR1	rs62054383	haploreg_sub
CRH subgraph	CRHR1	rs62054384	haploreg_sub
CRH subgraph	CRHR1	rs62054387	haploreg_sub
CRH subgraph	CRHR1	rs62054388	haploreg_sub
CRH subgraph	CRHR1	rs62054389	haploreg_sub
CRH subgraph	CRHR1	rs62054390	haploreg_sub
CRH subgraph	CRHR1	rs62054392	haploreg_sub
CRH subgraph	CRHR1	rs62054393	haploreg_sub
CRH subgraph	CRHR1	rs62054394	haploreg_sub
CRH subgraph	CRHR1	rs62054395	haploreg_sub
CRH subgraph	CRHR1	rs62054396	haploreg_sub
CRH subgraph	CRHR1	rs62054397	haploreg_sub
CRH subgraph	CRHR1	rs62054398	haploreg_sub
CRH subgraph	CRHR1	rs62054399	haploreg_sub
CRH subgraph	CRHR1	rs62054400	haploreg_sub
CRH subgraph	CRHR1	rs62054411	haploreg_sub
CRH subgraph	CRHR1	rs62054412	haploreg_sub
CRH subgraph	CRHR1	rs62054413	haploreg_sub
CRH subgraph	CRHR1	rs62054414	haploreg_sub
CRH subgraph	CRHR1	rs62054417	haploreg_sub
CRH subgraph	CRHR1	rs62054418	haploreg_sub
CRH subgraph	CRHR1	rs62054419	haploreg_sub
CRH subgraph	CRHR1	rs62054420	haploreg_sub
CRH subgraph	CRHR1	rs62054421	haploreg_sub
CRH subgraph	CRHR1	rs62054424	haploreg_sub
CRH subgraph	CRHR1	rs62054425	haploreg_sub
CRH subgraph	CRHR1	rs62054426	haploreg_sub
CRH subgraph	CRHR1	rs62054427	haploreg_sub
CRH subgraph	CRHR1	rs62054428	haploreg_sub
CRH subgraph	CRHR1	rs62054429	haploreg_sub
CRH subgraph	CRHR1	rs62054431	haploreg_sub
CRH subgraph	CRHR1	rs62054432	haploreg_sub
CRH subgraph	CRHR1	rs62054435	haploreg_sub
CRH subgraph	CRHR1	rs62054436	haploreg_sub
CRH subgraph	CRHR1	rs62054437	haploreg_sub
CRH subgraph	CRHR1	rs62054438	haploreg_sub
CRH subgraph	CRHR1	rs62054439	haploreg_sub
CRH subgraph	CRHR1	rs62054440	haploreg_sub
CRH subgraph	CRHR1	rs62054442	haploreg_sub
CRH subgraph	CRHR1	rs62054760	haploreg_sub
CRH subgraph	CRHR1	rs62054761	haploreg_sub
CRH subgraph	CRHR1	rs62054762	haploreg_sub
CRH subgraph	CRHR1	rs62054763	haploreg_sub
CRH subgraph	CRHR1	rs62054802	haploreg_sub
CRH subgraph	CRHR1	rs62054803	haploreg_sub
CRH subgraph	CRHR1	rs62054804	haploreg_sub
CRH subgraph	CRHR1	rs62054805	haploreg_sub
CRH subgraph	CRHR1	rs62054806	haploreg_sub
CRH subgraph	CRHR1	rs62055661	haploreg_sub
CRH subgraph	CRHR1	rs62055662	haploreg_sub
CRH subgraph	CRHR1	rs62055663	haploreg_sub
CRH subgraph	CRHR1	rs62055664	haploreg_sub
CRH subgraph	CRHR1	rs62055665	haploreg_sub
CRH subgraph	CRHR1	rs62055689	haploreg_sub
CRH subgraph	CRHR1	rs62055690	haploreg_sub
CRH subgraph	CRHR1	rs62055691	haploreg_sub
CRH subgraph	CRHR1	rs62055692	haploreg_sub
CRH subgraph	CRHR1	rs62055693	haploreg_sub
CRH subgraph	CRHR1	rs62055696	haploreg_sub
CRH subgraph	CRHR1	rs62055697	haploreg_sub
CRH subgraph	CRHR1	rs62055698	haploreg_sub
CRH subgraph	CRHR1	rs62055700	haploreg_sub
CRH subgraph	CRHR1	rs62055701	haploreg_sub
CRH subgraph	CRHR1	rs62055702	haploreg_sub
CRH subgraph	CRHR1	rs62055704	haploreg_sub
CRH subgraph	CRHR1	rs62055705	haploreg_sub
CRH subgraph	CRHR1	rs62055706	haploreg_sub
CRH subgraph	CRHR1	rs62055707	haploreg_sub
CRH subgraph	CRHR1	rs62055708	haploreg_sub
CRH subgraph	CRHR1	rs62055709	haploreg_sub
CRH subgraph	CRHR1	rs62055710	haploreg_sub
CRH subgraph	CRHR1	rs62055712	haploreg_sub
CRH subgraph	CRHR1	rs62055713	haploreg_sub
CRH subgraph	CRHR1	rs62055714	haploreg_sub
CRH subgraph	CRHR1	rs62055715	haploreg_sub
CRH subgraph	CRHR1	rs62055716	haploreg_sub
CRH subgraph	CRHR1	rs62055717	haploreg_sub
CRH subgraph	CRHR1	rs62055718	haploreg_sub
CRH subgraph	CRHR1	rs62055751	haploreg_sub
CRH subgraph	CRHR1	rs62055752	haploreg_sub
CRH subgraph	CRHR1	rs62055753	haploreg_sub
CRH subgraph	CRHR1	rs62055754	haploreg_sub
CRH subgraph	CRHR1	rs62055868	haploreg_sub
CRH subgraph	CRHR1	rs62055869	haploreg_sub
CRH subgraph	CRHR1	rs62055871	haploreg_sub
CRH subgraph	CRHR1	rs62055875	haploreg_sub
CRH subgraph	CRHR1	rs62055876	haploreg_sub
CRH subgraph	CRHR1	rs62055878	haploreg_sub
CRH subgraph	CRHR1	rs62055879	haploreg_sub
CRH subgraph	CRHR1	rs62055883	haploreg_sub
CRH subgraph	CRHR1	rs62055884	haploreg_sub
CRH subgraph	CRHR1	rs62055885	haploreg_sub
CRH subgraph	CRHR1	rs62055886	haploreg_sub
CRH subgraph	CRHR1	rs62055887	haploreg_sub
CRH subgraph	CRHR1	rs62055888	haploreg_sub
CRH subgraph	CRHR1	rs62055889	haploreg_sub
CRH subgraph	CRHR1	rs62055890	haploreg_sub
CRH subgraph	CRHR1	rs62055893	haploreg_sub
CRH subgraph	CRHR1	rs62055894	haploreg_sub
CRH subgraph	CRHR1	rs62055895	haploreg_sub
CRH subgraph	CRHR1	rs62055896	haploreg_sub
CRH subgraph	CRHR1	rs62055899	haploreg_sub
CRH subgraph	CRHR1	rs62055900	haploreg_sub
CRH subgraph	CRHR1	rs62055901	haploreg_sub
CRH subgraph	CRHR1	rs62055903	haploreg_sub
CRH subgraph	CRHR1	rs62055928	haploreg_sub
CRH subgraph	CRHR1	rs62055932	haploreg_sub
CRH subgraph	CRHR1	rs62055933	haploreg_sub
CRH subgraph	CRHR1	rs62055934	haploreg_sub
CRH subgraph	CRHR1	rs62055935	haploreg_sub
CRH subgraph	CRHR1	rs62055936	haploreg_sub
CRH subgraph	CRHR1	rs62055937	haploreg_sub
CRH subgraph	CRHR1	rs62055938	haploreg_sub
CRH subgraph	CRHR1	rs62055939	haploreg_sub
CRH subgraph	CRHR1	rs62055940	haploreg_sub
CRH subgraph	CRHR1	rs62055943	haploreg_sub
CRH subgraph	CRHR1	rs62055945	haploreg_sub
CRH subgraph	CRHR1	rs62055946	haploreg_sub
CRH subgraph	CRHR1	rs62055947	haploreg_sub
CRH subgraph	CRHR1	rs62055948	haploreg_sub
CRH subgraph	CRHR1	rs62055950	haploreg_sub
CRH subgraph	CRHR1	rs62055955	haploreg_sub
CRH subgraph	CRHR1	rs62055956	haploreg_sub
CRH subgraph	CRHR1	rs62055957	haploreg_sub
CRH subgraph	CRHR1	rs62056861	haploreg_sub
CRH subgraph	CRHR1	rs62056862	haploreg_sub
CRH subgraph	CRHR1	rs62056863	haploreg_sub
CRH subgraph	CRHR1	rs62056864	haploreg_sub
CRH subgraph	CRHR1	rs62056865	haploreg_sub
CRH subgraph	CRHR1	rs62056866	haploreg_sub
CRH subgraph	CRHR1	rs62056867	haploreg_sub
CRH subgraph	CRHR1	rs62056869	haploreg_sub
CRH subgraph	CRHR1	rs62056870	haploreg_sub
CRH subgraph	CRHR1	rs62056872	haploreg_sub
CRH subgraph	CRHR1	rs62056873	haploreg_sub
CRH subgraph	CRHR1	rs62056874	haploreg_sub
CRH subgraph	CRHR1	rs62056875	haploreg_sub
CRH subgraph	CRHR1	rs62056876	haploreg_sub
CRH subgraph	CRHR1	rs62056877	haploreg_sub
CRH subgraph	CRHR1	rs62056878	haploreg_sub
CRH subgraph	CRHR1	rs62056879	haploreg_sub
CRH subgraph	CRHR1	rs62056880	haploreg_sub
CRH subgraph	CRHR1	rs62056881	haploreg_sub
CRH subgraph	CRHR1	rs62056905	haploreg_sub
CRH subgraph	CRHR1	rs62056906	haploreg_sub
CRH subgraph	CRHR1	rs62056908	haploreg_sub
CRH subgraph	CRHR1	rs62056909	haploreg_sub
CRH subgraph	CRHR1	rs62056910	haploreg_sub
CRH subgraph	CRHR1	rs62056911	haploreg_sub
CRH subgraph	CRHR1	rs62056912	haploreg_sub
CRH subgraph	CRHR1	rs62056913	haploreg_sub
CRH subgraph	CRHR1	rs62056915	haploreg_sub
CRH subgraph	CRHR1	rs62056916	haploreg_sub
CRH subgraph	CRHR1	rs62056917	haploreg_sub
CRH subgraph	CRHR1	rs62056918	haploreg_sub
CRH subgraph	CRHR1	rs62056919	haploreg_sub
CRH subgraph	CRHR1	rs62056920	haploreg_sub
CRH subgraph	CRHR1	rs62056921	haploreg_sub
CRH subgraph	CRHR1	rs62056922	haploreg_sub
CRH subgraph	CRHR1	rs62056925	haploreg_sub
CRH subgraph	CRHR1	rs62056926	haploreg_sub
CRH subgraph	CRHR1	rs62056927	haploreg_sub
CRH subgraph	CRHR1	rs62056928	haploreg_sub
CRH subgraph	CRHR1	rs62056929	haploreg_sub
CRH subgraph	CRHR1	rs62056930	haploreg_sub
CRH subgraph	CRHR1	rs62056931	haploreg_sub
CRH subgraph	CRHR1	rs62056932	haploreg_sub
CRH subgraph	CRHR1	rs62056933	haploreg_sub
CRH subgraph	CRHR1	rs62056934	haploreg_sub
CRH subgraph	CRHR1	rs62056935	haploreg_sub
CRH subgraph	CRHR1	rs62056936	haploreg_sub
CRH subgraph	CRHR1	rs62056937	haploreg_sub
CRH subgraph	CRHR1	rs62056939	haploreg_sub
CRH subgraph	CRHR1	rs62056940	haploreg_sub
CRH subgraph	CRHR1	rs62056946	haploreg_sub
CRH subgraph	CRHR1	rs62057061	haploreg_sub
CRH subgraph	CRHR1	rs62057062	haploreg_sub
CRH subgraph	CRHR1	rs62057063	haploreg_sub
CRH subgraph	CRHR1	rs62057064	haploreg_sub
CRH subgraph	CRHR1	rs62057065	haploreg_sub
CRH subgraph	CRHR1	rs62057066	haploreg_sub
CRH subgraph	CRHR1	rs62057067	haploreg_sub
CRH subgraph	CRHR1	rs62057068	haploreg_sub
CRH subgraph	CRHR1	rs62057069	haploreg_sub
CRH subgraph	CRHR1	rs62057070	haploreg_sub
CRH subgraph	CRHR1	rs62057071	haploreg_sub
CRH subgraph	CRHR1	rs62057073	haploreg_sub
CRH subgraph	CRHR1	rs62057101	haploreg_sub
CRH subgraph	CRHR1	rs62057103	haploreg_sub
CRH subgraph	CRHR1	rs62057107	haploreg_sub
CRH subgraph	CRHR1	rs62057108	haploreg_sub
CRH subgraph	CRHR1	rs62057109	haploreg_sub
CRH subgraph	CRHR1	rs62057110	haploreg_sub
CRH subgraph	CRHR1	rs62057111	haploreg_sub
CRH subgraph	CRHR1	rs62057112	haploreg_sub
CRH subgraph	CRHR1	rs62057113	haploreg_sub
CRH subgraph	CRHR1	rs62057114	haploreg_sub
CRH subgraph	CRHR1	rs62057115	haploreg_sub
CRH subgraph	CRHR1	rs62057116	haploreg_sub
CRH subgraph	CRHR1	rs62057117	haploreg_sub
CRH subgraph	CRHR1	rs62057118	haploreg_sub
CRH subgraph	CRHR1	rs62057119	haploreg_sub
CRH subgraph	CRHR1	rs62057121	haploreg_sub
CRH subgraph	CRHR1	rs62057122	haploreg_sub
CRH subgraph	CRHR1	rs62057123	haploreg_sub
CRH subgraph	CRHR1	rs62057143	haploreg_sub
CRH subgraph	CRHR1	rs62057144	haploreg_sub
CRH subgraph	CRHR1	rs62057146	haploreg_sub
CRH subgraph	CRHR1	rs62057147	haploreg_sub
CRH subgraph	CRHR1	rs62057148	haploreg_sub
CRH subgraph	CRHR1	rs62057149	haploreg_sub
CRH subgraph	CRHR1	rs62057150	haploreg_sub
CRH subgraph	CRHR1	rs62057151	haploreg_sub
CRH subgraph	CRHR1	rs62057152	haploreg_sub
CRH subgraph	CRHR1	rs62057153	haploreg_sub
CRH subgraph	CRHR1	rs62057154	haploreg_sub
CRH subgraph	CRHR1	rs62057155	haploreg_sub
CRH subgraph	CRHR1	rs62057156	haploreg_sub
CRH subgraph	CRHR1	rs62057157	haploreg_sub
CRH subgraph	CRHR1	rs62057158	haploreg_sub
CRH subgraph	CRHR1	rs647483	haploreg_sub
CRH subgraph	CRHR1	rs6503443	haploreg_sub
CRH subgraph	CRHR1	rs66475418	haploreg_sub
CRH subgraph	CRHR1	rs66488378	haploreg_sub
CRH subgraph	CRHR1	rs669915	haploreg_sub
CRH subgraph	CRHR1	rs71375313	haploreg_sub
CRH subgraph	CRHR1	rs7207373	haploreg_sub
CRH subgraph	CRHR1	rs7215239	haploreg_sub
CRH subgraph	CRHR1	rs7350923	haploreg_sub
CRH subgraph	CRHR1	rs739644	haploreg_sub
CRH subgraph	CRHR1	rs739645	haploreg_sub
CRH subgraph	CRHR1	rs74398257	haploreg_sub
CRH subgraph	CRHR1	rs74464991	haploreg_sub
CRH subgraph	CRHR1	rs74514268	haploreg_sub
CRH subgraph	CRHR1	rs74579538	haploreg_sub
CRH subgraph	CRHR1	rs74765707	haploreg_sub
CRH subgraph	CRHR1	rs74918686	haploreg_sub
CRH subgraph	CRHR1	rs74998289	haploreg_sub
CRH subgraph	CRHR1	rs75022332	haploreg_sub
CRH subgraph	CRHR1	rs7502718	haploreg_sub
CRH subgraph	CRHR1	rs7502937	haploreg_sub
CRH subgraph	CRHR1	rs75076131	haploreg_sub
CRH subgraph	CRHR1	rs75104593	haploreg_sub
CRH subgraph	CRHR1	rs75115093	haploreg_sub
CRH subgraph	CRHR1	rs75257002	haploreg_sub
CRH subgraph	CRHR1	rs75310534	haploreg_sub
CRH subgraph	CRHR1	rs75403953	haploreg_sub
CRH subgraph	CRHR1	rs75500942	haploreg_sub
CRH subgraph	CRHR1	rs75643244	haploreg_sub
CRH subgraph	CRHR1	rs75715199	haploreg_sub
CRH subgraph	CRHR1	rs757500	haploreg_sub
CRH subgraph	CRHR1	rs757501	haploreg_sub
CRH subgraph	CRHR1	rs75916678	haploreg_sub
CRH subgraph	CRHR1	rs75986348	haploreg_sub
CRH subgraph	CRHR1	rs75990322	haploreg_sub
CRH subgraph	CRHR1	rs76007856	haploreg_sub
CRH subgraph	CRHR1	rs76171147	haploreg_sub
CRH subgraph	CRHR1	rs76294809	haploreg_sub
CRH subgraph	CRHR1	rs76311426	haploreg_sub
CRH subgraph	CRHR1	rs76333921	haploreg_sub
CRH subgraph	CRHR1	rs76421814	haploreg_sub
CRH subgraph	CRHR1	rs76453925	haploreg_sub
CRH subgraph	CRHR1	rs76493835	haploreg_sub
CRH subgraph	CRHR1	rs76539714	haploreg_sub
CRH subgraph	CRHR1	rs76667867	haploreg_sub
CRH subgraph	CRHR1	rs76669427	haploreg_sub
CRH subgraph	CRHR1	rs76717812	haploreg_sub
CRH subgraph	CRHR1	rs76728632	haploreg_sub
CRH subgraph	CRHR1	rs76761706	haploreg_sub
CRH subgraph	CRHR1	rs76830096	haploreg_sub
CRH subgraph	CRHR1	rs76885724	haploreg_sub
CRH subgraph	CRHR1	rs76927677	haploreg_sub
CRH subgraph	CRHR1	rs77114624	haploreg_sub
CRH subgraph	CRHR1	rs77220413	haploreg_sub
CRH subgraph	CRHR1	rs77301847	haploreg_sub
CRH subgraph	CRHR1	rs77310586	haploreg_sub
CRH subgraph	CRHR1	rs77370070	haploreg_sub
CRH subgraph	CRHR1	rs77387379	haploreg_sub
CRH subgraph	CRHR1	rs77692262	haploreg_sub
CRH subgraph	CRHR1	rs77727624	haploreg_sub
CRH subgraph	CRHR1	rs77807457	haploreg_sub
CRH subgraph	CRHR1	rs77819001	haploreg_sub
CRH subgraph	CRHR1	rs77849344	haploreg_sub
CRH subgraph	CRHR1	rs77965652	haploreg_sub
CRH subgraph	CRHR1	rs78052495	haploreg_sub
CRH subgraph	CRHR1	rs78074121	haploreg_sub
CRH subgraph	CRHR1	rs78328427	haploreg_sub
CRH subgraph	CRHR1	rs78440279	haploreg_sub
CRH subgraph	CRHR1	rs78454137	haploreg_sub
CRH subgraph	CRHR1	rs78471340	haploreg_sub
CRH subgraph	CRHR1	rs78487840	haploreg_sub
CRH subgraph	CRHR1	rs78506181	haploreg_sub
CRH subgraph	CRHR1	rs78568882	haploreg_sub
CRH subgraph	CRHR1	rs78587102	haploreg_sub
CRH subgraph	CRHR1	rs78803763	haploreg_sub
CRH subgraph	CRHR1	rs78872653	haploreg_sub
CRH subgraph	CRHR1	rs78917479	haploreg_sub
CRH subgraph	CRHR1	rs78917495	haploreg_sub
CRH subgraph	CRHR1	rs79073784	haploreg_sub
CRH subgraph	CRHR1	rs79226879	haploreg_sub
CRH subgraph	CRHR1	rs79322350	haploreg_sub
CRH subgraph	CRHR1	rs79501144	haploreg_sub
CRH subgraph	CRHR1	rs79545140	haploreg_sub
CRH subgraph	CRHR1	rs79600142	haploreg_sub
CRH subgraph	CRHR1	rs79675109	haploreg_sub
CRH subgraph	CRHR1	rs79730878	haploreg_sub
CRH subgraph	CRHR1	rs79882507	haploreg_sub
CRH subgraph	CRHR1	rs79892630	haploreg_sub
CRH subgraph	CRHR1	rs80072429	haploreg_sub
CRH subgraph	CRHR1	rs80143279	haploreg_sub
CRH subgraph	CRHR1	rs80157557	haploreg_sub
CRH subgraph	CRHR1	rs80184151	haploreg_sub
CRH subgraph	CRHR1	rs8072451	haploreg_sub
CRH subgraph	CRHR1	rs8073146	haploreg_sub
CRH subgraph	CRHR1	rs968027	haploreg_sub
CRH subgraph	CRHR1	rs968028	haploreg_sub
CRH subgraph	CRHR1	rs9897399	haploreg_sub
CRH subgraph	CRHR1	rs9906974	haploreg_sub
CRH subgraph	CRHR1	rs111273167	haploreg_sub
CRH subgraph	CRHR1	rs112169475	haploreg_sub
CRH subgraph	CRHR1	rs113728380	haploreg_sub
CRH subgraph	CRHR1	rs117368197	haploreg_sub
CRH subgraph	CRHR1	rs148537841	haploreg_sub
CRH subgraph	CRHR1	rs1635285	haploreg_sub
CRH subgraph	CRHR1	rs16940633	haploreg_sub
CRH subgraph	CRHR1	rs1706748	haploreg_sub
CRH subgraph	CRHR1	rs17686610	haploreg_sub
CRH subgraph	CRHR1	rs17688916	haploreg_sub
CRH subgraph	CRHR1	rs199505547	haploreg_sub
CRH subgraph	CRHR1	rs201180549	haploreg_sub
CRH subgraph	CRHR1	rs201758601	haploreg_sub
CRH subgraph	CRHR1	rs241037	haploreg_sub
CRH subgraph	CRHR1	rs241039	haploreg_sub
CRH subgraph	CRHR1	rs241041	haploreg_sub
CRH subgraph	CRHR1	rs241042	haploreg_sub
CRH subgraph	CRHR1	rs241044	haploreg_sub
CRH subgraph	CRHR1	rs241045	haploreg_sub
CRH subgraph	CRHR1	rs2668709	haploreg_sub
CRH subgraph	CRHR1	rs2942165	haploreg_sub
CRH subgraph	CRHR1	rs2942166	haploreg_sub
CRH subgraph	CRHR1	rs2942167	haploreg_sub
CRH subgraph	CRHR1	rs2942168	haploreg_sub
CRH subgraph	CRHR1	rs2942169	haploreg_sub
CRH subgraph	CRHR1	rs2942170	haploreg_sub
CRH subgraph	CRHR1	rs3108317	haploreg_sub
CRH subgraph	CRHR1	rs365825	haploreg_sub
CRH subgraph	CRHR1	rs383241	haploreg_sub
CRH subgraph	CRHR1	rs385383	haploreg_sub
CRH subgraph	CRHR1	rs393838	haploreg_sub
CRH subgraph	CRHR1	rs396593	haploreg_sub
CRH subgraph	CRHR1	rs413519	haploreg_sub
CRH subgraph	CRHR1	rs436667	haploreg_sub
CRH subgraph	CRHR1	rs444071	haploreg_sub
CRH subgraph	CRHR1	rs4485406	haploreg_sub
CRH subgraph	CRHR1	rs4605208	haploreg_sub
CRH subgraph	CRHR1	rs4609898	haploreg_sub
CRH subgraph	CRHR1	rs55838058	haploreg_sub
CRH subgraph	CRHR1	rs55974014	haploreg_sub
CRH subgraph	CRHR1	rs56062621	haploreg_sub
CRH subgraph	CRHR1	rs56214516	haploreg_sub
CRH subgraph	CRHR1	rs593720	haploreg_sub
CRH subgraph	CRHR1	rs611351	haploreg_sub
CRH subgraph	CRHR1	rs62054433	haploreg_sub
CRH subgraph	CRHR1	rs62054434	haploreg_sub
CRH subgraph	CRHR1	rs62055711	haploreg_sub
CRH subgraph	CRHR1	rs650927	haploreg_sub
CRH subgraph	CRHR1	rs67379001	haploreg_sub
CRH subgraph	CRHR1	rs77804065	haploreg_sub
CRH subgraph	CRHR1	rs79172804	haploreg_sub
CRH subgraph	CRHR1	rs81632	haploreg_sub
CRH subgraph	CRHR1	rs112637166	haploreg_sub
CRH subgraph	CRHR1	rs112997627	haploreg_sub
CRH subgraph	CRHR1	rs147670174	haploreg_sub
CRH subgraph	CRHR1	rs184745911	haploreg_sub
CRH subgraph	CRHR1	rs28795799	haploreg_sub
CRH subgraph	CRHR1	rs2906009	haploreg_sub
CRH subgraph	CRHR1	rs2949997	haploreg_sub
CRH subgraph	CRHR1	rs3108318	haploreg_sub
CRH subgraph	CRHR1	rs378392	haploreg_sub
CRH subgraph	CRHR1	rs385199	haploreg_sub
CRH subgraph	CRHR1	rs391338	haploreg_sub
CRH subgraph	CRHR1	rs430688	haploreg_sub
CRH subgraph	CRHR1	rs440778	haploreg_sub
CRH subgraph	CRHR1	rs444967	haploreg_sub
CRH subgraph	CRHR1	rs594591	haploreg_sub
CRH subgraph	CRHR1	rs62066085	haploreg_sub
CRH subgraph	CRHR1	rs62066086	haploreg_sub
CRH subgraph	CRHR1	rs62066128	haploreg_sub
CRH subgraph	CRHR1	rs681485	haploreg_sub
CRH subgraph	CRHR1	rs1526123	haploreg_sub
CRH subgraph	CRHR1	rs117615688	haploreg_sub
CRH subgraph	CRHR1	rs58089049	haploreg_sub
CRH subgraph	CRHR1	rs9912362	haploreg_sub
CRH subgraph	CRHR1	rs12938476	haploreg_sub
CRH subgraph	CRHR1	rs12944235	haploreg_sub
CRH subgraph	CRHR1	rs1880753	haploreg_sub
CRH subgraph	CRHR1	rs7220839	haploreg_sub
CRH subgraph	CRHR1	rs7225384	haploreg_sub
CRH subgraph	CRHR1	rs8067527	haploreg_sub
CRH subgraph	CRHR1	rs8075654	haploreg_sub
CRH subgraph	CRHR1	rs75242405	gtex
CRH subgraph	CRHR1	rs12150460	gtex
CRH subgraph	CRHR1	rs7220752	gtex
CRH subgraph	CRHR1	rs10445335	gtex
CRH subgraph	CRHR1	rs62056761	gtex
CRH subgraph	CRHR1	rs56100710	gtex
CRH subgraph	CRHR1	rs113638513	gtex
CRH subgraph	CRHR1	rs17690703	gtex
CRH subgraph	CRHR1	rs17573858	gtex
CRH subgraph	CRHR1	rs62059004	gtex
CRH subgraph	CRHR1	rs10221243	gtex
CRH subgraph	CRHR1	rs74846646	gtex
CRH subgraph	CRHR1	rs76344126	gtex
CRH subgraph	CRHR1	rs3912062	gtex
CRH subgraph	CRHR1	rs112588484	gtex
CRH subgraph	CRHR1	rs17564948	gtex
CRH subgraph	CRHR1	rs62060810	gtex
CRH subgraph	CRHR1	rs140412994	gtex
CRH subgraph	CRHR1	rs34104358	gtex
CRH subgraph	CRHR1	rs17686238	gtex
CRH subgraph	CRHR1	rs4763	gtex
CRH subgraph	CRHR1	rs2158257	gtex
CRH subgraph	CRHR1	rs62064660	gtex
CRH subgraph	CRHR1	rs17770150	gtex
CRH subgraph	CRHR1	rs62060792	gtex
CRH subgraph	CRHR1	rs75534191	gtex
CRH subgraph	CRHR1	rs11575895	gtex
CRH subgraph	CRHR1	rs35833914	gtex
CRH subgraph	CRHR1	rs62062137	gtex
CRH subgraph	CRHR1	rs62061719	gtex
CRH subgraph	CRHR1	rs4340365	gtex
CRH subgraph	CRHR1	rs62063796	gtex
CRH subgraph	CRHR1	rs74548327	gtex
CRH subgraph	CRHR1	rs76563578	gtex
CRH subgraph	CRHR1	rs74977736	gtex
CRH subgraph	CRHR1	rs199457	gtex
CRH subgraph	CRHR1	rs17576989	gtex
CRH subgraph	CRHR1	rs62055551	gtex
CRH subgraph	CRHR1	rs62064651	gtex
CRH subgraph	CRHR1	rs1467968	gtex
CRH subgraph	CRHR1	rs2696633	gtex
CRH subgraph	CRHR1	rs62055529	gtex
CRH subgraph	CRHR1	rs17572248	gtex
CRH subgraph	CRHR1	rs62055549	gtex
CRH subgraph	CRHR1	rs17574361	gtex
CRH subgraph	CRHR1	rs62055489	gtex
CRH subgraph	CRHR1	rs17564020	gtex
CRH subgraph	CRHR1	rs10514897	gtex
CRH subgraph	CRHR1	rs62055499	gtex
CRH subgraph	CRHR1	rs62061711	gtex
CRH subgraph	CRHR1	rs2019822	gtex
CRH subgraph	CRHR1	rs11012	gtex
CRH subgraph	CRHR1	rs62061720	gtex
CRH subgraph	CRHR1	rs36114997	gtex
CRH subgraph	CRHR1	rs62063166	gtex
CRH subgraph	CRHR1	rs62055470	gtex
CRH subgraph	CRHR1	rs62056784	gtex
CRH subgraph	CRHR1	rs17575556	gtex
CRH subgraph	CRHR1	rs12150090	gtex
CRH subgraph	CRHR1	rs75010486	gtex
CRH subgraph	CRHR1	rs78599197	gtex
CRH subgraph	CRHR1	rs76627340	gtex
CRH subgraph	CRHR1	rs55788678	gtex
CRH subgraph	CRHR1	rs80028338	gtex
CRH subgraph	CRHR1	rs62056839	gtex
CRH subgraph	CRHR1	rs79290980	gtex
CRH subgraph	CRHR1	rs113322852	gtex
CRH subgraph	CRHR1	rs77926909	gtex
CRH subgraph	CRHR1	rs62060859	gtex
CRH subgraph	CRHR1	rs62056777	gtex
CRH subgraph	CRHR1	rs17659953	gtex
CRH subgraph	CRHR1	rs62062297	gtex
CRH subgraph	CRHR1	rs55825513	gtex
CRH subgraph	CRHR1	rs17650579	gtex
CRH subgraph	CRHR1	rs55914643	gtex
CRH subgraph	CRHR1	rs62065445	gtex
CRH subgraph	CRHR1	rs41382552	gtex
CRH subgraph	CRHR1	rs80120913	gtex
CRH subgraph	CRHR1	rs17650335	gtex
CRH subgraph	CRHR1	rs55888391	gtex
CRH subgraph	CRHR1	rs62063291	gtex
CRH subgraph	CRHR1	rs62061709	gtex
CRH subgraph	CRHR1	rs1076222	gtex
CRH subgraph	CRHR1	rs17577975	gtex
CRH subgraph	CRHR1	rs12150242	gtex
CRH subgraph	CRHR1	rs10491140	gtex
CRH subgraph	CRHR1	rs4606752	gtex
CRH subgraph	CRHR1	rs55736025	gtex
CRH subgraph	CRHR1	rs62061725	gtex
CRH subgraph	CRHR1	rs112385572	gtex
CRH subgraph	CRHR1	rs35327136	gtex
CRH subgraph	CRHR1	rs62064672	gtex
CRH subgraph	CRHR1	rs17564871	gtex
CRH subgraph	CRHR1	rs62062784	gtex
CRH subgraph	CRHR1	rs62062325	gtex
CRH subgraph	CRHR1	rs1122381	gtex
CRH subgraph	CRHR1	rs62060851	gtex
CRH subgraph	CRHR1	rs62061851	gtex
CRH subgraph	CRHR1	rs79857651	gtex
CRH subgraph	CRHR1	rs62060809	gtex
CRH subgraph	CRHR1	rs62062770	gtex
CRH subgraph	CRHR1	rs77950913	gtex
CRH subgraph	CRHR1	rs62060760	gtex
CRH subgraph	CRHR1	rs17651243	gtex
CRH subgraph	CRHR1	rs17763596	gtex
CRH subgraph	CRHR1	rs62056789	gtex
CRH subgraph	CRHR1	rs111913701	gtex
CRH subgraph	CRHR1	rs55767267	gtex
CRH subgraph	CRHR1	rs56364632	gtex
CRH subgraph	CRHR1	rs62055545	gtex
CRH subgraph	CRHR1	rs17661015	gtex
CRH subgraph	CRHR1	rs199536	gtex
CRH subgraph	CRHR1	rs112310745	gtex
CRH subgraph	CRHR1	rs12150336	gtex
CRH subgraph	CRHR1	rs62061815	gtex
CRH subgraph	CRHR1	rs62063851	gtex
CRH subgraph	CRHR1	rs62063670	gtex
CRH subgraph	CRHR1	rs17564619	gtex
CRH subgraph	CRHR1	rs55685451	gtex
CRH subgraph	CRHR1	rs7502888	gtex
CRH subgraph	CRHR1	rs62063684	gtex
CRH subgraph	CRHR1	rs70600	gtex
CRH subgraph	CRHR1	rs17690326	gtex
CRH subgraph	CRHR1	rs78238042	gtex
CRH subgraph	CRHR1	rs62062799	gtex
CRH subgraph	CRHR1	rs113395365	gtex
CRH subgraph	CRHR1	rs77266933	gtex
CRH subgraph	CRHR1	rs1468241	gtex
CRH subgraph	CRHR1	rs17653889	gtex
CRH subgraph	CRHR1	rs76357066	gtex
CRH subgraph	CRHR1	rs62062275	gtex
CRH subgraph	CRHR1	rs1029463	gtex
CRH subgraph	CRHR1	rs1864325	gtex
CRH subgraph	CRHR1	rs1052590	gtex
CRH subgraph	CRHR1	rs7222389	gtex
CRH subgraph	CRHR1	rs79406732	gtex
CRH subgraph	CRHR1	rs62063854	gtex
CRH subgraph	CRHR1	rs17664048	gtex
CRH subgraph	CRHR1	rs62062274	gtex
CRH subgraph	CRHR1	rs56387391	gtex
CRH subgraph	CRHR1	rs17660847	gtex
CRH subgraph	CRHR1	rs55682376	gtex
CRH subgraph	CRHR1	rs17651700	gtex
CRH subgraph	CRHR1	rs62060785	gtex
CRH subgraph	CRHR1	rs62056792	gtex
CRH subgraph	CRHR1	rs1800547	gtex
CRH subgraph	CRHR1	rs56385754	gtex
CRH subgraph	CRHR1	rs974295	gtex
CRH subgraph	CRHR1	rs2873269	gtex
CRH subgraph	CRHR1	rs56288604	gtex
CRH subgraph	CRHR1	rs62065380	gtex
CRH subgraph	CRHR1	rs2732630	gtex
CRH subgraph	CRHR1	rs62056774	gtex
CRH subgraph	CRHR1	rs62056791	gtex
CRH subgraph	CRHR1	rs74759276	gtex
CRH subgraph	CRHR1	rs62054858	gtex
CRH subgraph	CRHR1	rs113120855	gtex
CRH subgraph	CRHR1	rs34018943	gtex
CRH subgraph	CRHR1	rs62055498	gtex
CRH subgraph	CRHR1	rs55937610	gtex
CRH subgraph	CRHR1	rs55768605	gtex
CRH subgraph	CRHR1	rs56166491	gtex
CRH subgraph	CRHR1	rs62641967	gtex
CRH subgraph	CRHR1	rs56249311	gtex
CRH subgraph	CRHR1	rs17661428	gtex
CRH subgraph	CRHR1	rs62061855	gtex
CRH subgraph	CRHR1	rs1476554	gtex
CRH subgraph	CRHR1	rs62055546	gtex
CRH subgraph	CRHR1	rs62062803	gtex
CRH subgraph	CRHR1	rs2055794	gtex
CRH subgraph	CRHR1	rs55751924	gtex
CRH subgraph	CRHR1	rs199525	gtex
CRH subgraph	CRHR1	rs62063782	gtex
CRH subgraph	CRHR1	rs199524	gtex
CRH subgraph	CRHR1	rs113756354	gtex
CRH subgraph	CRHR1	rs2696610	gtex
CRH subgraph	CRHR1	rs62062278	gtex
CRH subgraph	CRHR1	rs62063263	gtex
CRH subgraph	CRHR1	rs2732606	gtex
CRH subgraph	CRHR1	rs919464	gtex
CRH subgraph	CRHR1	rs2316948	gtex
CRH subgraph	CRHR1	rs17564153	gtex
CRH subgraph	CRHR1	rs56971664	gtex
CRH subgraph	CRHR1	rs17572169	gtex
CRH subgraph	CRHR1	rs113894932	gtex
CRH subgraph	CRHR1	rs78720789	gtex
CRH subgraph	CRHR1	rs79698033	gtex
CRH subgraph	CRHR1	rs62065378	gtex
CRH subgraph	CRHR1	rs62063779	gtex
CRH subgraph	CRHR1	rs112596352	gtex
CRH subgraph	CRHR1	rs56226437	gtex
CRH subgraph	CRHR1	rs113316734	gtex
CRH subgraph	CRHR1	rs2668645	gtex
CRH subgraph	CRHR1	rs2668662	gtex
CRH subgraph	CRHR1	rs79923630	gtex
CRH subgraph	CRHR1	rs56189701	gtex
CRH subgraph	CRHR1	rs4479290	gtex
CRH subgraph	CRHR1	rs55996632	gtex
CRH subgraph	CRHR1	rs62060842	gtex
CRH subgraph	CRHR1	rs75686108	gtex
CRH subgraph	CRHR1	rs2316784	gtex
CRH subgraph	CRHR1	rs62061800	gtex
CRH subgraph	CRHR1	rs62063683	gtex
CRH subgraph	CRHR1	rs58879558	gtex
CRH subgraph	CRHR1	rs2316774	gtex
CRH subgraph	CRHR1	rs71238846	gtex
CRH subgraph	CRHR1	rs62055464	gtex
CRH subgraph	CRHR1	rs12150223	gtex
CRH subgraph	CRHR1	rs1117253	gtex
CRH subgraph	CRHR1	rs12950965	gtex
CRH subgraph	CRHR1	rs767058	gtex
CRH subgraph	CRHR1	rs62056859	gtex
CRH subgraph	CRHR1	rs17651549	gtex
CRH subgraph	CRHR1	rs62062791	gtex
CRH subgraph	CRHR1	rs17690679	gtex
CRH subgraph	CRHR1	rs62062267	gtex
CRH subgraph	CRHR1	rs1966345	gtex
CRH subgraph	CRHR1	rs17576695	gtex
CRH subgraph	CRHR1	rs199451	gtex
CRH subgraph	CRHR1	rs10514903	gtex
CRH subgraph	CRHR1	rs62061821	gtex
CRH subgraph	CRHR1	rs2732631	gtex
CRH subgraph	CRHR1	rs62063201	gtex
CRH subgraph	CRHR1	rs55929431	gtex
CRH subgraph	CRHR1	rs62056838	gtex
CRH subgraph	CRHR1	rs8077487	gtex
CRH subgraph	CRHR1	rs17572147	gtex
CRH subgraph	CRHR1	rs62062134	gtex
CRH subgraph	CRHR1	rs17576842	gtex
CRH subgraph	CRHR1	rs17652449	gtex
CRH subgraph	CRHR1	rs2019816	gtex
CRH subgraph	CRHR1	rs62061852	gtex
CRH subgraph	CRHR1	rs62063296	gtex
CRH subgraph	CRHR1	rs17691556	gtex
CRH subgraph	CRHR1	rs112578465	gtex
CRH subgraph	CRHR1	rs62061848	gtex
CRH subgraph	CRHR1	rs56005713	gtex
CRH subgraph	CRHR1	rs41437445	gtex
CRH subgraph	CRHR1	rs76307183	gtex
CRH subgraph	CRHR1	rs113029914	gtex
CRH subgraph	CRHR1	rs17770120	gtex
CRH subgraph	CRHR1	rs10514898	gtex
CRH subgraph	CRHR1	rs78681971	gtex
CRH subgraph	CRHR1	rs62064643	gtex
CRH subgraph	CRHR1	rs62063279	gtex
CRH subgraph	CRHR1	rs113537106	gtex
CRH subgraph	CRHR1	rs757055	gtex
CRH subgraph	CRHR1	rs78929339	gtex
CRH subgraph	CRHR1	rs55721252	gtex
CRH subgraph	CRHR1	rs62055490	gtex
CRH subgraph	CRHR1	rs2106785	gtex
CRH subgraph	CRHR1	rs79959255	gtex
CRH subgraph	CRHR1	rs62062792	gtex
CRH subgraph	CRHR1	rs75839508	gtex
CRH subgraph	CRHR1	rs113857334	gtex
CRH subgraph	CRHR1	rs62061767	gtex
CRH subgraph	CRHR1	rs62060812	gtex
CRH subgraph	CRHR1	rs111541901	gtex
CRH subgraph	CRHR1	rs56343551	gtex
CRH subgraph	CRHR1	rs16940806	gtex
CRH subgraph	CRHR1	rs77527347	gtex
CRH subgraph	CRHR1	rs78209533	gtex
CRH subgraph	CRHR1	rs17660251	gtex
CRH subgraph	CRHR1	rs439558	gtex
CRH subgraph	CRHR1	rs62062294	gtex
CRH subgraph	CRHR1	rs62055547	gtex
CRH subgraph	CRHR1	rs3089	gtex
CRH subgraph	CRHR1	rs111952388	gtex
CRH subgraph	CRHR1	rs2668665	gtex
CRH subgraph	CRHR1	rs1918786	gtex
CRH subgraph	CRHR1	rs56338487	gtex
CRH subgraph	CRHR1	rs112493812	gtex
CRH subgraph	CRHR1	rs17653211	gtex
CRH subgraph	CRHR1	rs17691466	gtex
CRH subgraph	CRHR1	rs62061820	gtex
CRH subgraph	CRHR1	rs62062286	gtex
CRH subgraph	CRHR1	rs199439	gtex
CRH subgraph	CRHR1	rs56354807	gtex
CRH subgraph	CRHR1	rs17649954	gtex
CRH subgraph	CRHR1	rs2532307	gtex
CRH subgraph	CRHR1	rs112538459	gtex
CRH subgraph	CRHR1	rs62062276	gtex
CRH subgraph	CRHR1	rs62063681	gtex
CRH subgraph	CRHR1	rs2873268	gtex
CRH subgraph	CRHR1	rs111678697	gtex
CRH subgraph	CRHR1	rs62054842	gtex
CRH subgraph	CRHR1	rs12150087	gtex
CRH subgraph	CRHR1	rs17573175	gtex
CRH subgraph	CRHR1	rs112480703	gtex
CRH subgraph	CRHR1	rs62056775	gtex
CRH subgraph	CRHR1	rs17653162	gtex
CRH subgraph	CRHR1	rs62056760	gtex
CRH subgraph	CRHR1	rs62063846	gtex
CRH subgraph	CRHR1	rs12150170	gtex
CRH subgraph	CRHR1	rs62063781	gtex
CRH subgraph	CRHR1	rs62063276	gtex
CRH subgraph	CRHR1	rs62064637	gtex
CRH subgraph	CRHR1	rs111520035	gtex
CRH subgraph	CRHR1	rs62061850	gtex
CRH subgraph	CRHR1	rs62060846	gtex
CRH subgraph	CRHR1	rs62055552	gtex
CRH subgraph	CRHR1	rs55735563	gtex
CRH subgraph	CRHR1	rs55718212	gtex
CRH subgraph	CRHR1	rs17574796	gtex
CRH subgraph	CRHR1	rs75676226	gtex
CRH subgraph	CRHR1	rs17650258	gtex
CRH subgraph	CRHR1	rs62063801	gtex
CRH subgraph	CRHR1	rs62061816	gtex
CRH subgraph	CRHR1	rs111962225	gtex
CRH subgraph	CRHR1	rs117124984	gtex
CRH subgraph	CRHR1	rs76324150	gtex
CRH subgraph	CRHR1	rs113093579	gtex
CRH subgraph	CRHR1	rs199531	gtex
CRH subgraph	CRHR1	rs62060843	gtex
CRH subgraph	CRHR1	rs118087478	gtex
CRH subgraph	CRHR1	rs2141298	gtex
CRH subgraph	CRHR1	rs62061823	gtex
CRH subgraph	CRHR1	rs62055492	gtex
CRH subgraph	CRHR1	rs9730	gtex
CRH subgraph	CRHR1	rs62063857	gtex
CRH subgraph	CRHR1	rs62061818	gtex
CRH subgraph	CRHR1	rs62063859	gtex
CRH subgraph	CRHR1	rs2158072	gtex
CRH subgraph	CRHR1	rs111905143	gtex
CRH subgraph	CRHR1	rs55821155	gtex
CRH subgraph	CRHR1	rs17763515	gtex
CRH subgraph	CRHR1	rs62061822	gtex
CRH subgraph	CRHR1	rs12942666	gtex
CRH subgraph	CRHR1	rs56026128	gtex
CRH subgraph	CRHR1	rs62062279	gtex
CRH subgraph	CRHR1	rs112813897	gtex
CRH subgraph	CRHR1	rs77095128	gtex
CRH subgraph	CRHR1	rs56197117	gtex
CRH subgraph	CRHR1	rs62062795	gtex
CRH subgraph	CRHR1	rs62063293	gtex
CRH subgraph	CRHR1	rs62063777	gtex
CRH subgraph	CRHR1	rs62055488	gtex
CRH subgraph	CRHR1	rs62064653	gtex
CRH subgraph	CRHR1	rs974294	gtex
CRH subgraph	CRHR1	rs62061771	gtex
CRH subgraph	CRHR1	rs199444	gtex
CRH subgraph	CRHR1	rs112893440	gtex
CRH subgraph	CRHR1	rs2066899	gtex
CRH subgraph	CRHR1	rs62060838	gtex
CRH subgraph	CRHR1	rs767059	gtex
CRH subgraph	CRHR1	rs62063856	gtex
CRH subgraph	CRHR1	rs9907738	gtex
CRH subgraph	CRHR1	rs62054840	gtex
CRH subgraph	CRHR1	rs73984689	gtex
CRH subgraph	CRHR1	rs17571718	gtex
CRH subgraph	CRHR1	rs55802590	gtex
CRH subgraph	CRHR1	rs919461	gtex
CRH subgraph	CRHR1	rs56023973	gtex
CRH subgraph	CRHR1	rs77044307	gtex
CRH subgraph	CRHR1	rs55653937	gtex
CRH subgraph	CRHR1	rs62064654	gtex
CRH subgraph	CRHR1	rs17691449	gtex
CRH subgraph	CRHR1	rs62055483	gtex
CRH subgraph	CRHR1	rs55947022	gtex
CRH subgraph	CRHR1	rs62062322	gtex
CRH subgraph	CRHR1	rs62062321	gtex
CRH subgraph	CRHR1	rs74922289	gtex
CRH subgraph	CRHR1	rs75145092	gtex
CRH subgraph	CRHR1	rs62061788	gtex
CRH subgraph	CRHR1	rs2668694	gtex
CRH subgraph	CRHR1	rs77017444	gtex
CRH subgraph	CRHR1	rs17763634	gtex
CRH subgraph	CRHR1	rs56347602	gtex
CRH subgraph	CRHR1	rs62060801	gtex
CRH subgraph	CRHR1	rs17691328	gtex
CRH subgraph	CRHR1	rs2316783	gtex
CRH subgraph	CRHR1	rs17575683	gtex
CRH subgraph	CRHR1	rs17426064	gtex
CRH subgraph	CRHR1	rs2696609	gtex
CRH subgraph	CRHR1	rs17652337	gtex
CRH subgraph	CRHR1	rs62054841	gtex
CRH subgraph	CRHR1	rs17661348	gtex
CRH subgraph	CRHR1	rs538628	gtex
CRH subgraph	CRHR1	rs974292	gtex
CRH subgraph	CRHR1	rs62062777	gtex
CRH subgraph	CRHR1	rs62056776	gtex
CRH subgraph	CRHR1	rs35389313	gtex
CRH subgraph	CRHR1	rs62061796	gtex
CRH subgraph	CRHR1	rs55714296	gtex
CRH subgraph	CRHR1	rs62061824	gtex
CRH subgraph	CRHR1	rs62056801	gtex
CRH subgraph	CRHR1	rs62055548	gtex
CRH subgraph	CRHR1	rs76329216	gtex
CRH subgraph	CRHR1	rs62062287	gtex
CRH subgraph	CRHR1	rs747152	gtex
CRH subgraph	CRHR1	rs17564223	gtex
CRH subgraph	CRHR1	rs62063672	gtex
CRH subgraph	CRHR1	rs144722105	gtex
CRH subgraph	CRHR1	rs1378358	gtex
CRH subgraph	CRHR1	rs34792542	gtex
CRH subgraph	CRHR1	rs62060845	gtex
CRH subgraph	CRHR1	rs1984937	gtex
CRH subgraph	CRHR1	rs62063853	gtex
CRH subgraph	CRHR1	rs3785884	gtex
CRH subgraph	CRHR1	rs62055494	gtex
CRH subgraph	CRHR1	rs62062798	gtex
CRH subgraph	CRHR1	rs62060858	gtex
CRH subgraph	CRHR1	rs76924476	gtex
CRH subgraph	CRHR1	rs55987700	gtex
CRH subgraph	CRHR1	rs62061729	gtex
CRH subgraph	CRHR1	rs17650872	gtex
CRH subgraph	CRHR1	rs111240522	gtex
CRH subgraph	CRHR1	rs56398500	gtex
CRH subgraph	CRHR1	rs56026232	gtex
CRH subgraph	CRHR1	rs55671319	gtex
CRH subgraph	CRHR1	rs62063262	gtex
CRH subgraph	CRHR1	rs79580365	gtex
CRH subgraph	CRHR1	rs56329743	gtex
CRH subgraph	CRHR1	rs62063780	gtex
CRH subgraph	CRHR1	rs62064657	gtex
CRH subgraph	CRHR1	rs62063783	gtex
CRH subgraph	CRHR1	rs876944	gtex
CRH subgraph	CRHR1	rs62062296	gtex
CRH subgraph	CRHR1	rs62061845	gtex
CRH subgraph	CRHR1	rs199447	gtex
CRH subgraph	CRHR1	rs112950348	gtex
CRH subgraph	CRHR1	rs62056778	gtex
CRH subgraph	CRHR1	rs1981998	gtex
CRH subgraph	CRHR1	rs62059003	gtex
CRH subgraph	CRHR1	rs62056793	gtex
CRH subgraph	CRHR1	rs28439143	gtex
CRH subgraph	CRHR1	rs886249	gtex
CRH subgraph	CRHR1	rs62061802	gtex
CRH subgraph	CRHR1	rs17571809	gtex
CRH subgraph	CRHR1	rs62065441	gtex
CRH subgraph	CRHR1	rs56159231	gtex
CRH subgraph	CRHR1	rs9468	gtex
CRH subgraph	CRHR1	rs62061733	gtex
CRH subgraph	CRHR1	rs1560311	gtex
CRH subgraph	CRHR1	rs2532229	gtex
CRH subgraph	CRHR1	rs62063278	gtex
CRH subgraph	CRHR1	rs62060855	gtex
CRH subgraph	CRHR1	rs62063787	gtex
CRH subgraph	CRHR1	rs79180862	gtex
CRH subgraph	CRHR1	rs62056837	gtex
CRH subgraph	CRHR1	rs62065447	gtex
CRH subgraph	CRHR1	rs113277432	gtex
CRH subgraph	CRHR1	rs62062270	gtex
CRH subgraph	CRHR1	rs55929190	gtex
CRH subgraph	CRHR1	rs17651285	gtex
CRH subgraph	CRHR1	rs62054857	gtex
CRH subgraph	CRHR1	rs55975673	gtex
CRH subgraph	CRHR1	rs55646970	gtex
CRH subgraph	CRHR1	rs1467962	gtex
CRH subgraph	CRHR1	rs56280951	gtex
CRH subgraph	CRHR1	rs62063852	gtex
CRH subgraph	CRHR1	rs62062290	gtex
CRH subgraph	CRHR1	rs17577496	gtex
CRH subgraph	CRHR1	rs12150627	gtex
CRH subgraph	CRHR1	rs62062773	gtex
CRH subgraph	CRHR1	rs2316954	gtex
CRH subgraph	CRHR1	rs62063295	gtex
CRH subgraph	CRHR1	rs62055517	gtex
CRH subgraph	CRHR1	rs17770108	gtex
CRH subgraph	CRHR1	rs1122380	gtex
CRH subgraph	CRHR1	rs112647192	gtex
CRH subgraph	CRHR1	rs62054822	gtex
CRH subgraph	CRHR1	rs17334797	gtex
CRH subgraph	CRHR1	rs112572874	gtex
CRH subgraph	CRHR1	rs55955207	gtex
CRH subgraph	CRHR1	rs2532416	gtex
CRH subgraph	CRHR1	rs55794067	gtex
CRH subgraph	CRHR1	rs62062771	gtex
CRH subgraph	CRHR1	rs62054844	gtex
CRH subgraph	CRHR1	rs55943606	gtex
CRH subgraph	CRHR1	rs150334020	gtex
CRH subgraph	CRHR1	rs62063203	gtex
CRH subgraph	CRHR1	rs12150625	gtex
CRH subgraph	CRHR1	rs17571739	gtex
CRH subgraph	CRHR1	rs78555354	gtex
CRH subgraph	CRHR1	rs62062781	gtex
CRH subgraph	CRHR1	rs55711631	gtex
CRH subgraph	CRHR1	rs79447161	gtex
CRH subgraph	CRHR1	rs62063297	gtex
CRH subgraph	CRHR1	rs17575850	gtex
CRH subgraph	CRHR1	rs62065385	gtex
CRH subgraph	CRHR1	rs2082068	gtex
CRH subgraph	CRHR1	rs62061710	gtex
CRH subgraph	CRHR1	rs55719714	gtex
CRH subgraph	CRHR1	rs56194412	gtex
CRH subgraph	CRHR1	rs17652748	gtex
CRH subgraph	CRHR1	rs17573509	gtex
CRH subgraph	CRHR1	rs62061721	gtex
CRH subgraph	CRHR1	rs17577094	gtex
CRH subgraph	CRHR1	rs56254732	gtex
CRH subgraph	CRHR1	rs17690314	gtex
CRH subgraph	CRHR1	rs55913645	gtex
CRH subgraph	CRHR1	rs17577369	gtex
CRH subgraph	CRHR1	rs56301449	gtex
CRH subgraph	CRHR1	rs17576165	gtex
CRH subgraph	CRHR1	rs62062794	gtex
CRH subgraph	CRHR1	rs62062787	gtex
CRH subgraph	CRHR1	rs17575423	gtex
CRH subgraph	CRHR1	rs62056783	gtex
CRH subgraph	CRHR1	rs2696566	gtex
CRH subgraph	CRHR1	rs79649865	gtex
CRH subgraph	CRHR1	rs80348388	gtex
CRH subgraph	CRHR1	rs111880194	gtex
CRH subgraph	CRHR1	rs62055471	gtex
CRH subgraph	CRHR1	rs62056835	gtex
CRH subgraph	CRHR1	rs12947718	gtex
CRH subgraph	CRHR1	rs76475392	gtex
CRH subgraph	CRHR1	rs62055539	gtex
CRH subgraph	CRHR1	rs56020833	gtex
CRH subgraph	CRHR1	rs113856644	gtex
CRH subgraph	CRHR1	rs62055553	gtex
CRH subgraph	CRHR1	rs1467966	gtex
CRH subgraph	CRHR1	rs9944484	gtex
CRH subgraph	CRHR1	rs62062323	gtex
CRH subgraph	CRHR1	rs55788597	gtex
CRH subgraph	CRHR1	rs80346216	gtex
CRH subgraph	CRHR1	rs7220206	gtex
CRH subgraph	CRHR1	rs17576709	gtex
CRH subgraph	CRHR1	rs1967981	gtex
CRH subgraph	CRHR1	rs56150806	gtex
CRH subgraph	CRHR1	rs80233201	gtex
CRH subgraph	CRHR1	rs56236914	gtex
CRH subgraph	CRHR1	rs62062293	gtex
CRH subgraph	CRHR1	rs4441322	gtex
CRH subgraph	CRHR1	rs79301522	gtex
CRH subgraph	CRHR1	rs17653906	gtex
CRH subgraph	CRHR1	rs77604208	gtex
CRH subgraph	CRHR1	rs62061717	gtex
CRH subgraph	CRHR1	rs62064671	gtex
CRH subgraph	CRHR1	rs919462	gtex
CRH subgraph	CRHR1	rs17650063	gtex
CRH subgraph	CRHR1	rs62054825	gtex
CRH subgraph	CRHR1	rs17650771	gtex
CRH subgraph	CRHR1	rs10445368	gtex
CRH subgraph	CRHR1	rs7221167	gtex
CRH subgraph	CRHR1	rs62060798	gtex
CRH subgraph	CRHR1	rs62061817	gtex
CRH subgraph	CRHR1	rs2217394	gtex
CRH subgraph	CRHR1	rs12373142	gtex
CRH subgraph	CRHR1	rs17691610	gtex
CRH subgraph	CRHR1	rs55726761	gtex
CRH subgraph	CRHR1	rs56100031	gtex
CRH subgraph	CRHR1	rs17573907	gtex
CRH subgraph	CRHR1	rs76723223	gtex
CRH subgraph	CRHR1	rs56168933	gtex
CRH subgraph	CRHR1	rs74872829	gtex
CRH subgraph	CRHR1	rs55893711	gtex
CRH subgraph	CRHR1	rs56146262	gtex
CRH subgraph	CRHR1	rs62056790	gtex
CRH subgraph	CRHR1	rs12150551	gtex
CRH subgraph	CRHR1	rs75210307	gtex
CRH subgraph	CRHR1	rs8079501	gtex
CRH subgraph	CRHR1	rs55669501	gtex
CRH subgraph	CRHR1	rs77009866	gtex
CRH subgraph	CRHR1	rs11575896	gtex
CRH subgraph	CRHR1	rs112915466	gtex
CRH subgraph	CRHR1	rs2188888	gtex
CRH subgraph	CRHR1	rs62060837	gtex
CRH subgraph	CRHR1	rs7687	gtex
CRH subgraph	CRHR1	rs62056785	gtex
CRH subgraph	CRHR1	rs62063676	gtex
CRH subgraph	CRHR1	rs2532276	gtex
CRH subgraph	CRHR1	rs17650633	gtex
CRH subgraph	CRHR1	rs3946526	gtex
CRH subgraph	CRHR1	rs111364350	gtex
CRH subgraph	CRHR1	rs62055497	gtex
CRH subgraph	CRHR1	rs62055475	gtex
CRH subgraph	CRHR1	rs199521	gtex
CRH subgraph	CRHR1	rs62056848	gtex
CRH subgraph	CRHR1	rs62062283	gtex
CRH subgraph	CRHR1	rs733967	gtex
CRH subgraph	CRHR1	rs55672516	gtex
CRH subgraph	CRHR1	rs62062783	gtex
CRH subgraph	CRHR1	rs1107820	gtex
CRH subgraph	CRHR1	rs113313477	gtex
CRH subgraph	CRHR1	rs62064675	gtex
CRH subgraph	CRHR1	rs733969	gtex
CRH subgraph	CRHR1	rs55810795	gtex
CRH subgraph	CRHR1	rs35489312	gtex
CRH subgraph	CRHR1	rs77105679	gtex
CRH subgraph	CRHR1	rs62061770	gtex
CRH subgraph	CRHR1	rs17575437	gtex
CRH subgraph	CRHR1	rs36076725	gtex
CRH subgraph	CRHR1	rs112415880	gtex
CRH subgraph	CRHR1	rs62063800	gtex
CRH subgraph	CRHR1	rs113134013	gtex
CRH subgraph	CRHR1	rs12150162	gtex
CRH subgraph	CRHR1	rs199446	gtex
CRH subgraph	CRHR1	rs34465449	gtex
CRH subgraph	CRHR1	rs79346219	gtex
CRH subgraph	CRHR1	rs62063271	gtex
CRH subgraph	CRHR1	rs79923708	gtex
CRH subgraph	CRHR1	rs4608377	gtex
CRH subgraph	CRHR1	rs62062281	gtex
CRH subgraph	CRHR1	rs199442	gtex
CRH subgraph	CRHR1	rs17770343	gtex
CRH subgraph	CRHR1	rs17660167	gtex
CRH subgraph	CRHR1	rs17660294	gtex
CRH subgraph	CRHR1	rs727425	gtex
CRH subgraph	CRHR1	rs62061795	gtex
CRH subgraph	CRHR1	rs17575822	gtex
CRH subgraph	CRHR1	rs56299858	gtex
CRH subgraph	CRHR1	rs62062793	gtex
CRH subgraph	CRHR1	rs55942528	gtex
CRH subgraph	CRHR1	rs4327091	gtex
CRH subgraph	CRHR1	rs62065379	gtex
CRH subgraph	CRHR1	rs66755419	gtex
CRH subgraph	CRHR1	rs17564703	gtex
CRH subgraph	CRHR1	rs77513497	gtex
CRH subgraph	CRHR1	rs62056794	gtex
CRH subgraph	CRHR1	rs17649700	gtex
CRH subgraph	CRHR1	rs55874169	gtex
CRH subgraph	CRHR1	rs139203747	gtex
CRH subgraph	CRHR1	rs17575773	gtex
CRH subgraph	CRHR1	rs62064670	gtex
CRH subgraph	CRHR1	rs112916880	gtex
CRH subgraph	CRHR1	rs77084869	gtex
CRH subgraph	CRHR1	rs199530	gtex
CRH subgraph	CRHR1	rs2028078	gtex
CRH subgraph	CRHR1	rs62064597	gtex
CRH subgraph	CRHR1	rs112003311	gtex
CRH subgraph	CRHR1	rs55709241	gtex
CRH subgraph	CRHR1	rs55780786	gtex
CRH subgraph	CRHR1	rs62055556	gtex
CRH subgraph	CRHR1	rs62063795	gtex
CRH subgraph	CRHR1	rs62063799	gtex
CRH subgraph	CRHR1	rs111724389	gtex
CRH subgraph	CRHR1	rs56113217	gtex
CRH subgraph	CRHR1	rs75975083	gtex
CRH subgraph	CRHR1	rs733968	gtex
CRH subgraph	CRHR1	rs2668670	gtex
CRH subgraph	CRHR1	rs62060761	gtex
CRH subgraph	CRHR1	rs1864324	gtex
CRH subgraph	CRHR1	rs17770296	gtex
CRH subgraph	CRHR1	rs2316771	gtex
CRH subgraph	CRHR1	rs4597358	gtex
CRH subgraph	CRHR1	rs17651213	gtex
CRH subgraph	CRHR1	rs62061712	gtex
CRH subgraph	CRHR1	rs75046472	gtex
CRH subgraph	CRHR1	rs55925547	gtex
CRH subgraph	CRHR1	rs62060802	gtex
CRH subgraph	CRHR1	rs8070942	gtex
CRH subgraph	CRHR1	rs56317731	gtex
CRH subgraph	CRHR1	rs10445370	gtex
CRH subgraph	CRHR1	rs62055518	gtex
CRH subgraph	CRHR1	rs62056782	gtex
CRH subgraph	CRHR1	rs74863825	gtex
CRH subgraph	CRHR1	rs62062785	gtex
CRH subgraph	CRHR1	rs62063778	gtex
CRH subgraph	CRHR1	rs17651754	gtex
CRH subgraph	CRHR1	rs62062265	gtex
CRH subgraph	CRHR1	rs201474071	gtex
CRH subgraph	CRHR1	rs62063677	gtex
CRH subgraph	CRHR1	rs79065019	gtex
CRH subgraph	CRHR1	rs62062295	gtex
CRH subgraph	CRHR1	rs62055493	gtex
CRH subgraph	CRHR1	rs62061707	gtex
CRH subgraph	CRHR1	rs111259120	gtex
CRH subgraph	CRHR1	rs62064649	gtex
CRH subgraph	CRHR1	rs17659743	gtex
CRH subgraph	CRHR1	rs62062280	gtex
CRH subgraph	CRHR1	rs36078910	gtex
CRH subgraph	CRHR1	rs3912063	gtex
CRH subgraph	CRHR1	rs113788190	gtex
CRH subgraph	CRHR1	rs916793	gtex
CRH subgraph	CRHR1	rs78136862	gtex
CRH subgraph	CRHR1	rs62063303	gtex
CRH subgraph	CRHR1	rs62063264	gtex
CRH subgraph	CRHR1	rs12952504	gtex
CRH subgraph	CRHR1	rs17573447	gtex
CRH subgraph	CRHR1	rs16940904	gtex
CRH subgraph	CRHR1	rs112206871	gtex
CRH subgraph	CRHR1	rs17649553	gtex
CRH subgraph	CRHR1	rs55877243	gtex
CRH subgraph	CRHR1	rs62060769	gtex
CRH subgraph	CRHR1	rs75229280	gtex
CRH subgraph	CRHR1	rs17651887	gtex
CRH subgraph	CRHR1	rs17577954	gtex
CRH subgraph	CRHR1	rs199448	gtex
CRH subgraph	CRHR1	rs62061713	gtex
CRH subgraph	CRHR1	rs4471723	gtex
CRH subgraph	CRHR1	rs62064646	gtex
CRH subgraph	CRHR1	rs62060841	gtex
CRH subgraph	CRHR1	rs56136075	gtex
CRH subgraph	CRHR1	rs17653836	gtex
CRH subgraph	CRHR1	rs4306559	gtex
CRH subgraph	CRHR1	rs1918787	gtex
CRH subgraph	CRHR1	rs112411928	gtex
CRH subgraph	CRHR1	rs62063775	gtex
CRH subgraph	CRHR1	rs767057	gtex
CRH subgraph	CRHR1	rs10514904	gtex
CRH subgraph	CRHR1	rs67553647	gtex
CRH subgraph	CRHR1	rs12185233	gtex
CRH subgraph	CRHR1	rs17571857	gtex
CRH subgraph	CRHR1	rs62056807	gtex
CRH subgraph	CRHR1	rs34097347	gtex
CRH subgraph	CRHR1	rs10445369	gtex
CRH subgraph	CRHR1	rs62054831	gtex
CRH subgraph	CRHR1	rs62060847	gtex
CRH subgraph	CRHR1	rs733966	gtex
CRH subgraph	CRHR1	rs12150558	gtex
CRH subgraph	CRHR1	rs62064647	gtex
CRH subgraph	CRHR1	rs62061734	gtex
CRH subgraph	CRHR1	rs62061810	gtex
CRH subgraph	CRHR1	rs17661141	gtex
CRH subgraph	CRHR1	rs113201171	gtex
CRH subgraph	CRHR1	rs111652694	gtex
CRH subgraph	CRHR1	rs56026524	gtex
CRH subgraph	CRHR1	rs55673340	gtex
CRH subgraph	CRHR1	rs56227067	gtex
CRH subgraph	CRHR1	rs62061772	gtex
CRH subgraph	CRHR1	rs2316773	gtex
CRH subgraph	CRHR1	rs17660132	gtex
CRH subgraph	CRHR1	rs2532233	gtex
CRH subgraph	CRHR1	rs74373419	gtex
CRH subgraph	CRHR1	rs55686102	gtex
CRH subgraph	CRHR1	rs62061727	gtex
CRH subgraph	CRHR1	rs56289364	gtex
CRH subgraph	CRHR1	rs17651857	gtex
CRH subgraph	CRHR1	rs1560310	gtex
CRH subgraph	CRHR1	rs62061789	gtex
CRH subgraph	CRHR1	rs77555455	gtex
CRH subgraph	CRHR1	rs62054859	gtex
CRH subgraph	CRHR1	rs113414067	gtex
CRH subgraph	CRHR1	rs62055542	gtex
CRH subgraph	CRHR1	rs12939187	gtex
CRH subgraph	CRHR1	rs169201	gtex
CRH subgraph	CRHR1	rs12150235	gtex
CRH subgraph	CRHR1	rs754512	gtex
CRH subgraph	CRHR1	rs17660065	gtex
CRH subgraph	CRHR1	rs12185268	gtex
CRH subgraph	CRHR1	rs2316769	gtex
CRH subgraph	CRHR1	rs77635460	gtex
CRH subgraph	CRHR1	rs111295615	gtex
CRH subgraph	CRHR1	rs17660907	gtex
CRH subgraph	CRHR1	rs12150516	gtex
CRH subgraph	CRHR1	rs12150064	gtex
CRH subgraph	CRHR1	rs4383188	gtex
CRH subgraph	CRHR1	rs2838	gtex
CRH subgraph	CRHR1	rs1052587	gtex
CRH subgraph	CRHR1	rs41374248	gtex
CRH subgraph	CRHR1	rs62063200	gtex
CRH subgraph	CRHR1	rs62063686	gtex
CRH subgraph	CRHR1	rs62059007	gtex
CRH subgraph	CRHR1	rs63750417	gtex
CRH subgraph	CRHR1	rs62054832	gtex
CRH subgraph	CRHR1	rs199533	gtex
CRH subgraph	CRHR1	rs62055515	gtex
CRH subgraph	CRHR1	rs62056840	gtex
CRH subgraph	CRHR1	rs12150254	gtex
CRH subgraph	CRHR1	rs62061792	gtex
CRH subgraph	CRHR1	rs56002706	gtex
CRH subgraph	CRHR1	rs62063306	gtex
CRH subgraph	CRHR1	rs62064600	gtex
CRH subgraph	CRHR1	rs62055477	gtex
CRH subgraph	CRHR1	rs62055557	gtex
CRH subgraph	CRHR1	rs62060835	gtex
CRH subgraph	CRHR1	rs17649641	gtex
CRH subgraph	CRHR1	rs62065437	gtex
CRH subgraph	CRHR1	rs62056806	gtex
CRH subgraph	CRHR1	rs79348289	gtex
CRH subgraph	CRHR1	rs199456	gtex
CRH subgraph	CRHR1	rs62062284	gtex
CRH subgraph	CRHR1	rs62055469	gtex
CRH subgraph	CRHR1	rs17571781	gtex
CRH subgraph	CRHR1	rs62060852	gtex
CRH subgraph	CRHR1	rs56240678	gtex
CRH subgraph	CRHR1	rs62056773	gtex
CRH subgraph	CRHR1	rs62061854	gtex
CRH subgraph	CRHR1	rs199449	gtex
CRH subgraph	CRHR1	rs62060762	gtex
CRH subgraph	CRHR1	rs62062292	gtex
CRH subgraph	CRHR1	rs753236	gtex
CRH subgraph	CRHR1	rs62055465	gtex
CRH subgraph	CRHR1	rs62063786	gtex
CRH subgraph	CRHR1	rs17577159	gtex
CRH subgraph	CRHR1	rs55642947	gtex
CRH subgraph	CRHR1	rs55900347	gtex
CRH subgraph	CRHR1	rs34579536	gtex
CRH subgraph	CRHR1	rs389217	gtex
CRH subgraph	CRHR1	rs62056809	gtex
CRH subgraph	CRHR1	rs62060796	gtex
CRH subgraph	CRHR1	rs199534	gtex
CRH subgraph	CRHR1	rs74457229	gtex
CRH subgraph	CRHR1	rs10445336	gtex
CRH subgraph	CRHR1	rs62063171	gtex
CRH subgraph	CRHR1	rs17653255	gtex
CRH subgraph	CRHR1	rs2668692	gtex
CRH subgraph	CRHR1	rs112583797	gtex
CRH subgraph	CRHR1	rs75412750	gtex
CRH subgraph	CRHR1	rs62062796	gtex
CRH subgraph	CRHR1	rs62054824	gtex
CRH subgraph	CRHR1	rs62063685	gtex
CRH subgraph	CRHR1	rs55793500	gtex
CRH subgraph	CRHR1	rs62063165	gtex
CRH subgraph	CRHR1	rs62063680	gtex
CRH subgraph	CRHR1	rs112074397	gtex
CRH subgraph	CRHR1	rs17649866	gtex
CRH subgraph	CRHR1	rs112401617	gtex
CRH subgraph	CRHR1	rs62054823	gtex
CRH subgraph	CRHR1	rs4371195	gtex
CRH subgraph	CRHR1	rs413778	gtex
CRH subgraph	CRHR1	rs62061812	gtex
CRH subgraph	CRHR1	rs55944735	gtex
CRH subgraph	CRHR1	rs55907036	gtex
CRH subgraph	CRHR1	rs62056779	gtex
CRH subgraph	CRHR1	rs71373572	gtex
CRH subgraph	CRHR1	rs79860128	gtex
CRH subgraph	CRHR1	rs62063299	gtex
CRH subgraph	CRHR1	rs62062806	gtex
CRH subgraph	CRHR1	rs12185235	gtex
CRH subgraph	CRHR1	rs55841786	gtex
CRH subgraph	CRHR1	rs62056810	gtex
CRH subgraph	CRHR1	rs17652066	gtex
CRH subgraph	CRHR1	rs62060794	gtex
CRH subgraph	CRHR1	rs62063163	gtex
CRH subgraph	CRHR1	rs77924424	gtex
CRH subgraph	CRHR1	rs55972730	gtex
CRH subgraph	CRHR1	rs17649518	gtex
CRH subgraph	CRHR1	rs17573593	gtex
CRH subgraph	CRHR1	rs62055463	gtex
CRH subgraph	CRHR1	rs12150570	gtex
CRH subgraph	CRHR1	rs62063678	gtex
CRH subgraph	CRHR1	rs78026984	gtex
CRH subgraph	CRHR1	rs62065399	gtex
CRH subgraph	CRHR1	rs55909047	gtex
CRH subgraph	CRHR1	rs113575082	gtex
CRH subgraph	CRHR1	rs62062269	gtex
CRH subgraph	CRHR1	rs74348235	gtex
CRH subgraph	CRHR1	rs62063298	gtex
CRH subgraph	CRHR1	rs17565025	gtex
CRH subgraph	CRHR1	rs62054818	gtex
CRH subgraph	CRHR1	rs62060793	gtex
CRH subgraph	CRHR1	rs56301633	gtex
CRH subgraph	CRHR1	rs9303525	gtex
CRH subgraph	CRHR1	rs62060765	gtex
CRH subgraph	CRHR1	rs112116311	gtex
CRH subgraph	CRHR1	rs74944644	gtex
CRH subgraph	CRHR1	rs974291	gtex
CRH subgraph	CRHR1	rs62062780	gtex
CRH subgraph	CRHR1	rs62059005	gtex
CRH subgraph	CRHR1	rs62061809	gtex
CRH subgraph	CRHR1	rs754513	gtex
CRH subgraph	CRHR1	rs138190012	gtex
CRH subgraph	CRHR1	rs111853996	gtex
CRH subgraph	CRHR1	rs56127309	gtex
CRH subgraph	CRHR1	rs17650417	gtex
CRH subgraph	CRHR1	rs56249780	gtex
CRH subgraph	CRHR1	rs12150447	gtex
CRH subgraph	CRHR1	rs62061714	gtex
CRH subgraph	CRHR1	rs17661385	gtex
CRH subgraph	CRHR1	rs112003140	gtex
CRH subgraph	CRHR1	rs17650818	gtex
CRH subgraph	CRHR1	rs17572467	gtex
CRH subgraph	CRHR1	rs17660488	gtex
CRH subgraph	CRHR1	rs17660337	gtex
CRH subgraph	CRHR1	rs111976319	gtex
CRH subgraph	CRHR1	rs2004673	gtex
CRH subgraph	CRHR1	rs2316952	gtex
CRH subgraph	CRHR1	rs111424940	gtex
CRH subgraph	CRHR1	rs56042957	gtex
CRH subgraph	CRHR1	rs62055525	gtex
CRH subgraph	CRHR1	rs79412431	gtex
CRH subgraph	CRHR1	rs2316767	gtex
CRH subgraph	CRHR1	rs17573266	gtex
CRH subgraph	CRHR1	rs56323408	gtex
CRH subgraph	CRHR1	rs12452273	gtex
CRH subgraph	CRHR1	rs2316772	gtex
CRH subgraph	CRHR1	rs2099151	gtex
CRH subgraph	CRHR1	rs62063304	gtex
CRH subgraph	CRHR1	rs62062805	gtex
CRH subgraph	CRHR1	rs56257094	gtex
CRH subgraph	CRHR1	rs62064603	gtex
CRH subgraph	CRHR1	rs11079733	gtex
CRH subgraph	CRHR1	rs35420583	gtex
CRH subgraph	CRHR1	rs112597362	gtex
CRH subgraph	CRHR1	rs146149698	gtex
CRH subgraph	CRHR1	rs62056849	gtex
CRH subgraph	CRHR1	rs78556223	gtex
CRH subgraph	CRHR1	rs62061766	gtex
CRH subgraph	CRHR1	rs62054814	gtex
CRH subgraph	CRHR1	rs62063172	gtex
CRH subgraph	CRHR1	rs111519055	gtex
CRH subgraph	CRHR1	rs62062776	gtex
CRH subgraph	CRHR1	rs55673092	gtex
CRH subgraph	CRHR1	rs62062788	gtex
CRH subgraph	CRHR1	rs77132763	gtex
CRH subgraph	CRHR1	rs62055496	gtex
CRH subgraph	CRHR1	rs77652965	gtex
CRH subgraph	CRHR1	rs199527	gtex
CRH subgraph	CRHR1	rs62063784	gtex
CRH subgraph	CRHR1	rs141698966	gtex
[truncated: 3,555 more rows]

## Sheet: PSP_Geneset
mechanism	gene	rsID	source
PSP_UCB	SP1	rs34656641	gwas
PSP_UCB	SP1	rs2364598	haploreg_sub
PSP_UCB	SP1	rs35044726	haploreg_sub
PSP_UCB	MAPT	rs8070723	gwas
PSP_UCB	MAPT	rs17649553	gwas
PSP_UCB	MAPT	rs10445337	disgenet
PSP_UCB	MAPT	rs10445338	disgenet
PSP_UCB	MAPT	rs1052551	disgenet
PSP_UCB	MAPT	rs1052553	disgenet
PSP_UCB	MAPT	rs1052587	disgenet
PSP_UCB	MAPT	rs17563986	disgenet
PSP_UCB	MAPT	rs17573175	disgenet
PSP_UCB	MAPT	rs17650901	disgenet
PSP_UCB	MAPT	rs17651549	disgenet
PSP_UCB	MAPT	rs17652121	disgenet
PSP_UCB	MAPT	rs17691610	disgenet
PSP_UCB	MAPT	rs1800547	disgenet
PSP_UCB	MAPT	rs1864325	disgenet
PSP_UCB	MAPT	rs1981997	disgenet
PSP_UCB	MAPT	rs1991556	disgenet
PSP_UCB	MAPT	rs4792891	disgenet
PSP_UCB	MAPT	rs767057	disgenet
PSP_UCB	MAPT	rs1078268	disgenet
PSP_UCB	MAPT	rs17564983	disgenet
PSP_UCB	MAPT	rs17574228	disgenet
PSP_UCB	MAPT	rs17770343	disgenet
PSP_UCB	MAPT	rs62063857	disgenet
PSP_UCB	MAPT	rs10445371	haploreg_sub
PSP_UCB	MAPT	rs1052590	haploreg_sub
PSP_UCB	MAPT	rs1052594	haploreg_sub
PSP_UCB	MAPT	rs1078269	haploreg_sub
PSP_UCB	MAPT	rs111240522	haploreg_sub
PSP_UCB	MAPT	rs111324579	haploreg_sub
PSP_UCB	MAPT	rs111520035	haploreg_sub
PSP_UCB	MAPT	rs111541901	haploreg_sub
PSP_UCB	MAPT	rs111652694	haploreg_sub
PSP_UCB	MAPT	rs111751251	haploreg_sub
PSP_UCB	MAPT	rs111972148	haploreg_sub
PSP_UCB	MAPT	rs111976319	haploreg_sub
PSP_UCB	MAPT	rs112003140	haploreg_sub
PSP_UCB	MAPT	rs112003311	haploreg_sub
PSP_UCB	MAPT	rs112058117	haploreg_sub
PSP_UCB	MAPT	rs112116311	haploreg_sub
PSP_UCB	MAPT	rs112206871	haploreg_sub
PSP_UCB	MAPT	rs112275277	haploreg_sub
PSP_UCB	MAPT	rs112310745	haploreg_sub
PSP_UCB	MAPT	rs112385572	haploreg_sub
PSP_UCB	MAPT	rs112402370	haploreg_sub
PSP_UCB	MAPT	rs112415880	haploreg_sub
PSP_UCB	MAPT	rs112439933	haploreg_sub
PSP_UCB	MAPT	rs112572874	haploreg_sub
PSP_UCB	MAPT	rs112647192	haploreg_sub
PSP_UCB	MAPT	rs112893615	haploreg_sub
PSP_UCB	MAPT	rs112916880	haploreg_sub
PSP_UCB	MAPT	rs112950348	haploreg_sub
PSP_UCB	MAPT	rs113029914	haploreg_sub
PSP_UCB	MAPT	rs113134013	haploreg_sub
PSP_UCB	MAPT	rs113161176	haploreg_sub
PSP_UCB	MAPT	rs113201171	haploreg_sub
PSP_UCB	MAPT	rs113277432	haploreg_sub
PSP_UCB	MAPT	rs113313477	haploreg_sub
PSP_UCB	MAPT	rs113316734	haploreg_sub
PSP_UCB	MAPT	rs113347741	haploreg_sub
PSP_UCB	MAPT	rs113395365	haploreg_sub
PSP_UCB	MAPT	rs113520245	haploreg_sub
PSP_UCB	MAPT	rs113537106	haploreg_sub
PSP_UCB	MAPT	rs113756354	haploreg_sub
PSP_UCB	MAPT	rs113793114	haploreg_sub
PSP_UCB	MAPT	rs113796169	haploreg_sub
PSP_UCB	MAPT	rs113834264	haploreg_sub
PSP_UCB	MAPT	rs113857334	haploreg_sub
PSP_UCB	MAPT	rs113894932	haploreg_sub
PSP_UCB	MAPT	rs113925422	haploreg_sub
PSP_UCB	MAPT	rs113952577	haploreg_sub
PSP_UCB	MAPT	rs117124984	haploreg_sub
PSP_UCB	MAPT	rs118087478	haploreg_sub
PSP_UCB	MAPT	rs12149995	haploreg_sub
PSP_UCB	MAPT	rs12150104	haploreg_sub
PSP_UCB	MAPT	rs12150111	haploreg_sub
PSP_UCB	MAPT	rs12150125	haploreg_sub
PSP_UCB	MAPT	rs12150170	haploreg_sub
PSP_UCB	MAPT	rs12150195	haploreg_sub
PSP_UCB	MAPT	rs12150229	haploreg_sub
PSP_UCB	MAPT	rs12150230	haploreg_sub
PSP_UCB	MAPT	rs12150235	haploreg_sub
PSP_UCB	MAPT	rs12150242	haploreg_sub
PSP_UCB	MAPT	rs12150254	haploreg_sub
PSP_UCB	MAPT	rs12150460	haploreg_sub
PSP_UCB	MAPT	rs12150469	haploreg_sub
PSP_UCB	MAPT	rs12150515	haploreg_sub
PSP_UCB	MAPT	rs12150527	haploreg_sub
PSP_UCB	MAPT	rs12150576	haploreg_sub
PSP_UCB	MAPT	rs140618737	haploreg_sub
PSP_UCB	MAPT	rs142792793	haploreg_sub
PSP_UCB	MAPT	rs1467962	haploreg_sub
PSP_UCB	MAPT	rs1467963	haploreg_sub
PSP_UCB	MAPT	rs1467966	haploreg_sub
PSP_UCB	MAPT	rs1467968	haploreg_sub
PSP_UCB	MAPT	rs1467969	haploreg_sub
PSP_UCB	MAPT	rs1467970	haploreg_sub
PSP_UCB	MAPT	rs1476127	haploreg_sub
PSP_UCB	MAPT	rs150334020	haploreg_sub
PSP_UCB	MAPT	rs1560310	haploreg_sub
PSP_UCB	MAPT	rs1560311	haploreg_sub
PSP_UCB	MAPT	rs16940799	haploreg_sub
PSP_UCB	MAPT	rs16940806	haploreg_sub
PSP_UCB	MAPT	rs17563965	haploreg_sub
PSP_UCB	MAPT	rs17564020	haploreg_sub
PSP_UCB	MAPT	rs17564153	haploreg_sub
PSP_UCB	MAPT	rs17564223	haploreg_sub
PSP_UCB	MAPT	rs17564493	haploreg_sub
PSP_UCB	MAPT	rs17564591	haploreg_sub
PSP_UCB	MAPT	rs17564619	haploreg_sub
PSP_UCB	MAPT	rs17564703	haploreg_sub
PSP_UCB	MAPT	rs17564780	haploreg_sub
PSP_UCB	MAPT	rs17564829	haploreg_sub
PSP_UCB	MAPT	rs17564871	haploreg_sub
PSP_UCB	MAPT	rs17564948	haploreg_sub
PSP_UCB	MAPT	rs17565025	haploreg_sub
PSP_UCB	MAPT	rs17571718	haploreg_sub
PSP_UCB	MAPT	rs17571739	haploreg_sub
PSP_UCB	MAPT	rs17571781	haploreg_sub
PSP_UCB	MAPT	rs17571809	haploreg_sub
PSP_UCB	MAPT	rs17571857	haploreg_sub
PSP_UCB	MAPT	rs17572147	haploreg_sub
PSP_UCB	MAPT	rs17572169	haploreg_sub
PSP_UCB	MAPT	rs17572248	haploreg_sub
PSP_UCB	MAPT	rs17572361	haploreg_sub
PSP_UCB	MAPT	rs17572467	haploreg_sub
PSP_UCB	MAPT	rs17572495	haploreg_sub
PSP_UCB	MAPT	rs17572613	haploreg_sub
PSP_UCB	MAPT	rs17572627	haploreg_sub
PSP_UCB	MAPT	rs17573245	haploreg_sub
PSP_UCB	MAPT	rs17573266	haploreg_sub
PSP_UCB	MAPT	rs17573447	haploreg_sub
PSP_UCB	MAPT	rs17573509	haploreg_sub
PSP_UCB	MAPT	rs17573593	haploreg_sub
PSP_UCB	MAPT	rs17573607	haploreg_sub
PSP_UCB	MAPT	rs17573858	haploreg_sub
PSP_UCB	MAPT	rs17573907	haploreg_sub
PSP_UCB	MAPT	rs17574040	haploreg_sub
PSP_UCB	MAPT	rs17649518	haploreg_sub
PSP_UCB	MAPT	rs17649571	haploreg_sub
PSP_UCB	MAPT	rs17649635	haploreg_sub
PSP_UCB	MAPT	rs17649641	haploreg_sub
PSP_UCB	MAPT	rs17649700	haploreg_sub
PSP_UCB	MAPT	rs17649866	haploreg_sub
PSP_UCB	MAPT	rs17649918	haploreg_sub
PSP_UCB	MAPT	rs17649954	haploreg_sub
PSP_UCB	MAPT	rs17650063	haploreg_sub
PSP_UCB	MAPT	rs17650258	haploreg_sub
PSP_UCB	MAPT	rs17650335	haploreg_sub
PSP_UCB	MAPT	rs17650381	haploreg_sub
PSP_UCB	MAPT	rs17650417	haploreg_sub
PSP_UCB	MAPT	rs17650579	haploreg_sub
PSP_UCB	MAPT	rs17650597	haploreg_sub
PSP_UCB	MAPT	rs17650633	haploreg_sub
PSP_UCB	MAPT	rs17650651	haploreg_sub
PSP_UCB	MAPT	rs17650771	haploreg_sub
PSP_UCB	MAPT	rs17650818	haploreg_sub
PSP_UCB	MAPT	rs17650842	haploreg_sub
PSP_UCB	MAPT	rs17650860	haploreg_sub
PSP_UCB	MAPT	rs17650872	haploreg_sub
PSP_UCB	MAPT	rs17650973	haploreg_sub
PSP_UCB	MAPT	rs17650991	haploreg_sub
PSP_UCB	MAPT	rs17651093	haploreg_sub
PSP_UCB	MAPT	rs17651134	haploreg_sub
PSP_UCB	MAPT	rs17651213	haploreg_sub
PSP_UCB	MAPT	rs17651243	haploreg_sub
PSP_UCB	MAPT	rs17651285	haploreg_sub
PSP_UCB	MAPT	rs17651483	haploreg_sub
PSP_UCB	MAPT	rs17651700	haploreg_sub
PSP_UCB	MAPT	rs17651754	haploreg_sub
PSP_UCB	MAPT	rs17651857	haploreg_sub
PSP_UCB	MAPT	rs17651887	haploreg_sub
PSP_UCB	MAPT	rs17652036	haploreg_sub
PSP_UCB	MAPT	rs17652066	haploreg_sub
PSP_UCB	MAPT	rs17652337	haploreg_sub
PSP_UCB	MAPT	rs17652449	haploreg_sub
PSP_UCB	MAPT	rs17652502	haploreg_sub
PSP_UCB	MAPT	rs17652520	haploreg_sub
PSP_UCB	MAPT	rs17652748	haploreg_sub
PSP_UCB	MAPT	rs1864324	haploreg_sub
PSP_UCB	MAPT	rs191632554	haploreg_sub
PSP_UCB	MAPT	rs1967981	haploreg_sub
PSP_UCB	MAPT	rs1981998	haploreg_sub
PSP_UCB	MAPT	rs1984937	haploreg_sub
PSP_UCB	MAPT	rs200326447	haploreg_sub
PSP_UCB	MAPT	rs200326647	haploreg_sub
PSP_UCB	MAPT	rs2004673	haploreg_sub
PSP_UCB	MAPT	rs2004674	haploreg_sub
PSP_UCB	MAPT	rs200924217	haploreg_sub
PSP_UCB	MAPT	rs200943184	haploreg_sub
PSP_UCB	MAPT	rs2082068	haploreg_sub
PSP_UCB	MAPT	rs2099151	haploreg_sub
PSP_UCB	MAPT	rs2158257	haploreg_sub
PSP_UCB	MAPT	rs2163129	haploreg_sub
PSP_UCB	MAPT	rs2163130	haploreg_sub
PSP_UCB	MAPT	rs2217394	haploreg_sub
PSP_UCB	MAPT	rs2316782	haploreg_sub
PSP_UCB	MAPT	rs2316783	haploreg_sub
PSP_UCB	MAPT	rs2316784	haploreg_sub
PSP_UCB	MAPT	rs2316948	haploreg_sub
PSP_UCB	MAPT	rs242559	haploreg_sub
PSP_UCB	MAPT	rs242561	haploreg_sub
PSP_UCB	MAPT	rs2435204	haploreg_sub
PSP_UCB	MAPT	rs28416808	haploreg_sub
PSP_UCB	MAPT	rs28439143	haploreg_sub
PSP_UCB	MAPT	rs3785884	haploreg_sub
PSP_UCB	MAPT	rs4255816	haploreg_sub
PSP_UCB	MAPT	rs4283261	haploreg_sub
PSP_UCB	MAPT	rs4306559	haploreg_sub
PSP_UCB	MAPT	rs4327091	haploreg_sub
PSP_UCB	MAPT	rs4371195	haploreg_sub
PSP_UCB	MAPT	rs4479290	haploreg_sub
PSP_UCB	MAPT	rs55662347	haploreg_sub
PSP_UCB	MAPT	rs55682376	haploreg_sub
PSP_UCB	MAPT	rs55685451	haploreg_sub
PSP_UCB	MAPT	rs55691306	haploreg_sub
PSP_UCB	MAPT	rs55709241	haploreg_sub
PSP_UCB	MAPT	rs55711941	haploreg_sub
PSP_UCB	MAPT	rs55726761	haploreg_sub
PSP_UCB	MAPT	rs55736025	haploreg_sub
PSP_UCB	MAPT	rs55760800	haploreg_sub
PSP_UCB	MAPT	rs55780945	haploreg_sub
PSP_UCB	MAPT	rs55788597	haploreg_sub
PSP_UCB	MAPT	rs55788678	haploreg_sub
PSP_UCB	MAPT	rs55810795	haploreg_sub
PSP_UCB	MAPT	rs55821155	haploreg_sub
PSP_UCB	MAPT	rs55823844	haploreg_sub
PSP_UCB	MAPT	rs55841786	haploreg_sub
PSP_UCB	MAPT	rs55874169	haploreg_sub
PSP_UCB	MAPT	rs55886080	haploreg_sub
PSP_UCB	MAPT	rs55907036	haploreg_sub
PSP_UCB	MAPT	rs55913645	haploreg_sub
PSP_UCB	MAPT	rs55929431	haploreg_sub
PSP_UCB	MAPT	rs55933304	haploreg_sub
PSP_UCB	MAPT	rs55939347	haploreg_sub
PSP_UCB	MAPT	rs55946323	haploreg_sub
PSP_UCB	MAPT	rs55978005	haploreg_sub
PSP_UCB	MAPT	rs56002706	haploreg_sub
PSP_UCB	MAPT	rs56042957	haploreg_sub
PSP_UCB	MAPT	rs56080482	haploreg_sub
PSP_UCB	MAPT	rs56108300	haploreg_sub
PSP_UCB	MAPT	rs56166491	haploreg_sub
PSP_UCB	MAPT	rs56189701	haploreg_sub
PSP_UCB	MAPT	rs56197117	haploreg_sub
PSP_UCB	MAPT	rs56226437	haploreg_sub
PSP_UCB	MAPT	rs56234850	haploreg_sub
PSP_UCB	MAPT	rs56249311	haploreg_sub
PSP_UCB	MAPT	rs56280951	haploreg_sub
PSP_UCB	MAPT	rs56294117	haploreg_sub
PSP_UCB	MAPT	rs56301633	haploreg_sub
PSP_UCB	MAPT	rs56303672	haploreg_sub
PSP_UCB	MAPT	rs56306380	haploreg_sub
PSP_UCB	MAPT	rs56317731	haploreg_sub
PSP_UCB	MAPT	rs58879558	haploreg_sub
PSP_UCB	MAPT	rs62056780	haploreg_sub
PSP_UCB	MAPT	rs62056781	haploreg_sub
PSP_UCB	MAPT	rs62056782	haploreg_sub
PSP_UCB	MAPT	rs62056783	haploreg_sub
PSP_UCB	MAPT	rs62056784	haploreg_sub
PSP_UCB	MAPT	rs62056785	haploreg_sub
PSP_UCB	MAPT	rs62056786	haploreg_sub
PSP_UCB	MAPT	rs62056789	haploreg_sub
PSP_UCB	MAPT	rs62056790	haploreg_sub
PSP_UCB	MAPT	rs62056791	haploreg_sub
PSP_UCB	MAPT	rs62056792	haploreg_sub
PSP_UCB	MAPT	rs62056793	haploreg_sub
PSP_UCB	MAPT	rs62056794	haploreg_sub
PSP_UCB	MAPT	rs62056795	haploreg_sub
PSP_UCB	MAPT	rs62056796	haploreg_sub
PSP_UCB	MAPT	rs62056800	haploreg_sub
PSP_UCB	MAPT	rs62056801	haploreg_sub
PSP_UCB	MAPT	rs62056802	haploreg_sub
PSP_UCB	MAPT	rs62056803	haploreg_sub
PSP_UCB	MAPT	rs62056804	haploreg_sub
PSP_UCB	MAPT	rs62056805	haploreg_sub
PSP_UCB	MAPT	rs62056806	haploreg_sub
PSP_UCB	MAPT	rs62056807	haploreg_sub
PSP_UCB	MAPT	rs62056808	haploreg_sub
PSP_UCB	MAPT	rs62056809	haploreg_sub
PSP_UCB	MAPT	rs62056810	haploreg_sub
PSP_UCB	MAPT	rs62056811	haploreg_sub
PSP_UCB	MAPT	rs62056812	haploreg_sub
PSP_UCB	MAPT	rs62056835	haploreg_sub
PSP_UCB	MAPT	rs62056837	haploreg_sub
PSP_UCB	MAPT	rs62056838	haploreg_sub
PSP_UCB	MAPT	rs62056839	haploreg_sub
PSP_UCB	MAPT	rs62056840	haploreg_sub
PSP_UCB	MAPT	rs62056841	haploreg_sub
PSP_UCB	MAPT	rs62056848	haploreg_sub
PSP_UCB	MAPT	rs62056849	haploreg_sub
PSP_UCB	MAPT	rs62056850	haploreg_sub
PSP_UCB	MAPT	rs62056851	haploreg_sub
PSP_UCB	MAPT	rs62056859	haploreg_sub
PSP_UCB	MAPT	rs62058962	haploreg_sub
PSP_UCB	MAPT	rs62058964	haploreg_sub
PSP_UCB	MAPT	rs62058965	haploreg_sub
PSP_UCB	MAPT	rs62058968	haploreg_sub
PSP_UCB	MAPT	rs62059003	haploreg_sub
PSP_UCB	MAPT	rs62059004	haploreg_sub
PSP_UCB	MAPT	rs62059005	haploreg_sub
PSP_UCB	MAPT	rs62059007	haploreg_sub
PSP_UCB	MAPT	rs62059008	haploreg_sub
PSP_UCB	MAPT	rs62059009	haploreg_sub
PSP_UCB	MAPT	rs62061705	haploreg_sub
PSP_UCB	MAPT	rs62061706	haploreg_sub
PSP_UCB	MAPT	rs62061707	haploreg_sub
PSP_UCB	MAPT	rs62061708	haploreg_sub
PSP_UCB	MAPT	rs62061709	haploreg_sub
PSP_UCB	MAPT	rs62061710	haploreg_sub
PSP_UCB	MAPT	rs62061711	haploreg_sub
PSP_UCB	MAPT	rs62061712	haploreg_sub
PSP_UCB	MAPT	rs62061713	haploreg_sub
PSP_UCB	MAPT	rs62061714	haploreg_sub
PSP_UCB	MAPT	rs62061715	haploreg_sub
PSP_UCB	MAPT	rs62061716	haploreg_sub
PSP_UCB	MAPT	rs62061717	haploreg_sub
PSP_UCB	MAPT	rs62061719	haploreg_sub
PSP_UCB	MAPT	rs62061720	haploreg_sub
PSP_UCB	MAPT	rs62061721	haploreg_sub
PSP_UCB	MAPT	rs62061725	haploreg_sub
PSP_UCB	MAPT	rs62061726	haploreg_sub
PSP_UCB	MAPT	rs62061727	haploreg_sub
PSP_UCB	MAPT	rs62061728	haploreg_sub
PSP_UCB	MAPT	rs62061729	haploreg_sub
PSP_UCB	MAPT	rs62061730	haploreg_sub
PSP_UCB	MAPT	rs62061731	haploreg_sub
PSP_UCB	MAPT	rs62061732	haploreg_sub
PSP_UCB	MAPT	rs62061733	haploreg_sub
PSP_UCB	MAPT	rs62061734	haploreg_sub
PSP_UCB	MAPT	rs62062265	haploreg_sub
PSP_UCB	MAPT	rs62062266	haploreg_sub
PSP_UCB	MAPT	rs62062267	haploreg_sub
PSP_UCB	MAPT	rs62062268	haploreg_sub
PSP_UCB	MAPT	rs62062269	haploreg_sub
PSP_UCB	MAPT	rs62062270	haploreg_sub
PSP_UCB	MAPT	rs62062271	haploreg_sub
PSP_UCB	MAPT	rs62062272	haploreg_sub
PSP_UCB	MAPT	rs62062274	haploreg_sub
PSP_UCB	MAPT	rs62062275	haploreg_sub
PSP_UCB	MAPT	rs62062276	haploreg_sub
PSP_UCB	MAPT	rs62062277	haploreg_sub
PSP_UCB	MAPT	rs62062278	haploreg_sub
PSP_UCB	MAPT	rs62062279	haploreg_sub
PSP_UCB	MAPT	rs62062280	haploreg_sub
PSP_UCB	MAPT	rs62062281	haploreg_sub
PSP_UCB	MAPT	rs62062282	haploreg_sub
PSP_UCB	MAPT	rs62062283	haploreg_sub
PSP_UCB	MAPT	rs62062284	haploreg_sub
PSP_UCB	MAPT	rs62062285	haploreg_sub
PSP_UCB	MAPT	rs62062286	haploreg_sub
PSP_UCB	MAPT	rs62062287	haploreg_sub
PSP_UCB	MAPT	rs62062288	haploreg_sub
PSP_UCB	MAPT	rs62062289	haploreg_sub
PSP_UCB	MAPT	rs62062290	haploreg_sub
PSP_UCB	MAPT	rs62062292	haploreg_sub
PSP_UCB	MAPT	rs62062293	haploreg_sub
PSP_UCB	MAPT	rs62062294	haploreg_sub
PSP_UCB	MAPT	rs62062295	haploreg_sub
PSP_UCB	MAPT	rs62062296	haploreg_sub
PSP_UCB	MAPT	rs62062297	haploreg_sub
PSP_UCB	MAPT	rs62062768	haploreg_sub
PSP_UCB	MAPT	rs62062769	haploreg_sub
PSP_UCB	MAPT	rs62062770	haploreg_sub
PSP_UCB	MAPT	rs62062771	haploreg_sub
PSP_UCB	MAPT	rs62062772	haploreg_sub
PSP_UCB	MAPT	rs62062773	haploreg_sub
PSP_UCB	MAPT	rs62062774	haploreg_sub
PSP_UCB	MAPT	rs62062776	haploreg_sub
PSP_UCB	MAPT	rs62062777	haploreg_sub
PSP_UCB	MAPT	rs62062778	haploreg_sub
PSP_UCB	MAPT	rs62062779	haploreg_sub
PSP_UCB	MAPT	rs62062780	haploreg_sub
PSP_UCB	MAPT	rs62062781	haploreg_sub
PSP_UCB	MAPT	rs62062782	haploreg_sub
PSP_UCB	MAPT	rs62062783	haploreg_sub
PSP_UCB	MAPT	rs62062784	haploreg_sub
PSP_UCB	MAPT	rs62062785	haploreg_sub
PSP_UCB	MAPT	rs62062786	haploreg_sub
PSP_UCB	MAPT	rs62062787	haploreg_sub
PSP_UCB	MAPT	rs62062788	haploreg_sub
PSP_UCB	MAPT	rs62062789	haploreg_sub
PSP_UCB	MAPT	rs62062790	haploreg_sub
PSP_UCB	MAPT	rs62062791	haploreg_sub
PSP_UCB	MAPT	rs62062792	haploreg_sub
PSP_UCB	MAPT	rs62062793	haploreg_sub
PSP_UCB	MAPT	rs62062794	haploreg_sub
PSP_UCB	MAPT	rs62062795	haploreg_sub
PSP_UCB	MAPT	rs62062796	haploreg_sub
PSP_UCB	MAPT	rs62062797	haploreg_sub
PSP_UCB	MAPT	rs62062798	haploreg_sub
PSP_UCB	MAPT	rs62062799	haploreg_sub
PSP_UCB	MAPT	rs62062800	haploreg_sub
PSP_UCB	MAPT	rs62062801	haploreg_sub
PSP_UCB	MAPT	rs62062802	haploreg_sub
PSP_UCB	MAPT	rs62062803	haploreg_sub
PSP_UCB	MAPT	rs62062805	haploreg_sub
PSP_UCB	MAPT	rs62062806	haploreg_sub
PSP_UCB	MAPT	rs62062813	haploreg_sub
PSP_UCB	MAPT	rs62063262	haploreg_sub
PSP_UCB	MAPT	rs62063263	haploreg_sub
PSP_UCB	MAPT	rs62063264	haploreg_sub
PSP_UCB	MAPT	rs62063265	haploreg_sub
PSP_UCB	MAPT	rs62063266	haploreg_sub
PSP_UCB	MAPT	rs62063269	haploreg_sub
PSP_UCB	MAPT	rs62063271	haploreg_sub
PSP_UCB	MAPT	rs62063275	haploreg_sub
PSP_UCB	MAPT	rs62063276	haploreg_sub
PSP_UCB	MAPT	rs62063277	haploreg_sub
PSP_UCB	MAPT	rs62063278	haploreg_sub
PSP_UCB	MAPT	rs62063279	haploreg_sub
PSP_UCB	MAPT	rs62063280	haploreg_sub
PSP_UCB	MAPT	rs62063281	haploreg_sub
PSP_UCB	MAPT	rs62063282	haploreg_sub
PSP_UCB	MAPT	rs62063291	haploreg_sub
PSP_UCB	MAPT	rs62063292	haploreg_sub
PSP_UCB	MAPT	rs62063293	haploreg_sub
PSP_UCB	MAPT	rs62063294	haploreg_sub
PSP_UCB	MAPT	rs62063295	haploreg_sub
PSP_UCB	MAPT	rs62063296	haploreg_sub
PSP_UCB	MAPT	rs62063297	haploreg_sub
PSP_UCB	MAPT	rs62063298	haploreg_sub
PSP_UCB	MAPT	rs62063299	haploreg_sub
PSP_UCB	MAPT	rs62063300	haploreg_sub
PSP_UCB	MAPT	rs62063303	haploreg_sub
PSP_UCB	MAPT	rs62063304	haploreg_sub
PSP_UCB	MAPT	rs62063305	haploreg_sub
PSP_UCB	MAPT	rs62063306	haploreg_sub
PSP_UCB	MAPT	rs62063774	haploreg_sub
PSP_UCB	MAPT	rs62063775	haploreg_sub
PSP_UCB	MAPT	rs62063776	haploreg_sub
PSP_UCB	MAPT	rs62063777	haploreg_sub
PSP_UCB	MAPT	rs62063778	haploreg_sub
PSP_UCB	MAPT	rs62063779	haploreg_sub
PSP_UCB	MAPT	rs62063780	haploreg_sub
PSP_UCB	MAPT	rs62063781	haploreg_sub
PSP_UCB	MAPT	rs62063782	haploreg_sub
PSP_UCB	MAPT	rs62063783	haploreg_sub
PSP_UCB	MAPT	rs62063784	haploreg_sub
PSP_UCB	MAPT	rs62063786	haploreg_sub
PSP_UCB	MAPT	rs62063787	haploreg_sub
PSP_UCB	MAPT	rs62063794	haploreg_sub
PSP_UCB	MAPT	rs62063795	haploreg_sub
PSP_UCB	MAPT	rs62063796	haploreg_sub
PSP_UCB	MAPT	rs62063797	haploreg_sub
PSP_UCB	MAPT	rs62063798	haploreg_sub
PSP_UCB	MAPT	rs62063799	haploreg_sub
PSP_UCB	MAPT	rs62063800	haploreg_sub
PSP_UCB	MAPT	rs62063801	haploreg_sub
PSP_UCB	MAPT	rs62063842	haploreg_sub
PSP_UCB	MAPT	rs62063845	haploreg_sub
PSP_UCB	MAPT	rs62063846	haploreg_sub
PSP_UCB	MAPT	rs62063849	haploreg_sub
PSP_UCB	MAPT	rs62063850	haploreg_sub
PSP_UCB	MAPT	rs62063851	haploreg_sub
PSP_UCB	MAPT	rs62063852	haploreg_sub
PSP_UCB	MAPT	rs62063853	haploreg_sub
PSP_UCB	MAPT	rs62063854	haploreg_sub
PSP_UCB	MAPT	rs62063855	haploreg_sub
PSP_UCB	MAPT	rs62063856	haploreg_sub
PSP_UCB	MAPT	rs62063859	haploreg_sub
PSP_UCB	MAPT	rs62064660	haploreg_sub
PSP_UCB	MAPT	rs62064661	haploreg_sub
PSP_UCB	MAPT	rs62064662	haploreg_sub
PSP_UCB	MAPT	rs62064663	haploreg_sub
PSP_UCB	MAPT	rs62064664	haploreg_sub
PSP_UCB	MAPT	rs62064665	haploreg_sub
PSP_UCB	MAPT	rs62064666	haploreg_sub
PSP_UCB	MAPT	rs62064667	haploreg_sub
PSP_UCB	MAPT	rs62064668	haploreg_sub
PSP_UCB	MAPT	rs62064669	haploreg_sub
PSP_UCB	MAPT	rs62064670	haploreg_sub
PSP_UCB	MAPT	rs62064671	haploreg_sub
PSP_UCB	MAPT	rs62064672	haploreg_sub
PSP_UCB	MAPT	rs62064674	haploreg_sub
PSP_UCB	MAPT	rs62064675	haploreg_sub
PSP_UCB	MAPT	rs62641967	haploreg_sub
PSP_UCB	MAPT	rs63750417	haploreg_sub
PSP_UCB	MAPT	rs7210219	haploreg_sub
PSP_UCB	MAPT	rs733966	haploreg_sub
PSP_UCB	MAPT	rs733967	haploreg_sub
PSP_UCB	MAPT	rs733968	haploreg_sub
PSP_UCB	MAPT	rs733969	haploreg_sub
PSP_UCB	MAPT	rs74373419	haploreg_sub
PSP_UCB	MAPT	rs74450848	haploreg_sub
PSP_UCB	MAPT	rs74496580	haploreg_sub
PSP_UCB	MAPT	rs74509629	haploreg_sub
PSP_UCB	MAPT	rs74531363	haploreg_sub
PSP_UCB	MAPT	rs74548327	haploreg_sub
PSP_UCB	MAPT	rs74573628	haploreg_sub
PSP_UCB	MAPT	rs747152	haploreg_sub
PSP_UCB	MAPT	rs74759276	haploreg_sub
PSP_UCB	MAPT	rs74829364	haploreg_sub
PSP_UCB	MAPT	rs74846646	haploreg_sub
PSP_UCB	MAPT	rs74903707	haploreg_sub
PSP_UCB	MAPT	rs75010486	haploreg_sub
PSP_UCB	MAPT	rs7501759	haploreg_sub
PSP_UCB	MAPT	rs7502888	haploreg_sub
PSP_UCB	MAPT	rs75046472	haploreg_sub
PSP_UCB	MAPT	rs75145092	haploreg_sub
PSP_UCB	MAPT	rs75242405	haploreg_sub
PSP_UCB	MAPT	rs754512	haploreg_sub
PSP_UCB	MAPT	rs754513	haploreg_sub
PSP_UCB	MAPT	rs75534191	haploreg_sub
PSP_UCB	MAPT	rs75617973	haploreg_sub
PSP_UCB	MAPT	rs75686108	haploreg_sub
PSP_UCB	MAPT	rs75743061	haploreg_sub
PSP_UCB	MAPT	rs75839508	haploreg_sub
PSP_UCB	MAPT	rs75944932	haploreg_sub
PSP_UCB	MAPT	rs76090253	haploreg_sub
PSP_UCB	MAPT	rs76324150	haploreg_sub
PSP_UCB	MAPT	rs76357066	haploreg_sub
PSP_UCB	MAPT	rs76500077	haploreg_sub
PSP_UCB	MAPT	rs76618565	haploreg_sub
PSP_UCB	MAPT	rs76632685	haploreg_sub
PSP_UCB	MAPT	rs767056	haploreg_sub
PSP_UCB	MAPT	rs767058	haploreg_sub
PSP_UCB	MAPT	rs767059	haploreg_sub
PSP_UCB	MAPT	rs76723223	haploreg_sub
PSP_UCB	MAPT	rs76839282	haploreg_sub
PSP_UCB	MAPT	rs7687	haploreg_sub
PSP_UCB	MAPT	rs77017444	haploreg_sub
PSP_UCB	MAPT	rs77084869	haploreg_sub
PSP_UCB	MAPT	rs77266933	haploreg_sub
PSP_UCB	MAPT	rs77290642	haploreg_sub
PSP_UCB	MAPT	rs77513497	haploreg_sub
PSP_UCB	MAPT	rs77527347	haploreg_sub
PSP_UCB	MAPT	rs77555455	haploreg_sub
PSP_UCB	MAPT	rs77561671	haploreg_sub
PSP_UCB	MAPT	rs77747656	haploreg_sub
PSP_UCB	MAPT	rs77875796	haploreg_sub
PSP_UCB	MAPT	rs77924424	haploreg_sub
PSP_UCB	MAPT	rs77926909	haploreg_sub
PSP_UCB	MAPT	rs78026984	haploreg_sub
PSP_UCB	MAPT	rs78077519	haploreg_sub
PSP_UCB	MAPT	rs78104015	haploreg_sub
PSP_UCB	MAPT	rs78136862	haploreg_sub
PSP_UCB	MAPT	rs78209533	haploreg_sub
PSP_UCB	MAPT	rs78555354	haploreg_sub
PSP_UCB	MAPT	rs78556223	haploreg_sub
PSP_UCB	MAPT	rs78599197	haploreg_sub
PSP_UCB	MAPT	rs78681971	haploreg_sub
PSP_UCB	MAPT	rs78720789	haploreg_sub
PSP_UCB	MAPT	rs78834738	haploreg_sub
PSP_UCB	MAPT	rs78962882	haploreg_sub
PSP_UCB	MAPT	rs79115768	haploreg_sub
PSP_UCB	MAPT	rs79290980	haploreg_sub
PSP_UCB	MAPT	rs79447161	haploreg_sub
PSP_UCB	MAPT	rs79492906	haploreg_sub
PSP_UCB	MAPT	rs79765413	haploreg_sub
PSP_UCB	MAPT	rs79772576	haploreg_sub
PSP_UCB	MAPT	rs79857651	haploreg_sub
PSP_UCB	MAPT	rs79860128	haploreg_sub
PSP_UCB	MAPT	rs79959255	haploreg_sub
PSP_UCB	MAPT	rs80346216	haploreg_sub
PSP_UCB	MAPT	rs8078495	haploreg_sub
PSP_UCB	MAPT	rs8079501	haploreg_sub
PSP_UCB	MAPT	rs8712	haploreg_sub
PSP_UCB	MAPT	rs919461	haploreg_sub
PSP_UCB	MAPT	rs919462	haploreg_sub
PSP_UCB	MAPT	rs919464	haploreg_sub
PSP_UCB	MAPT	rs9468	haploreg_sub
PSP_UCB	MAPT	rs9891103	haploreg_sub
PSP_UCB	MAPT	rs9944484	haploreg_sub
PSP_UCB	MAPT	rs184466495	haploreg_sub
PSP_UCB	MAPT	rs66755419	haploreg_sub
PSP_UCB	MAPT	rs41543317	haploreg_sub
PSP_UCB	MAPT	rs56087321	haploreg_sub
PSP_UCB	MAPT	rs916896	haploreg_sub
PSP_UCB	MAPT	rs141801658	haploreg_sub
PSP_UCB	MAPT	rs1560312	haploreg_sub
PSP_UCB	MAPT	rs28646281	haploreg_sub
PSP_UCB	MAPT	rs9303523	haploreg_sub
PSP_UCB	MAPT	rs9899833	haploreg_sub
PSP_UCB	MAPT	rs7220752	gtex
PSP_UCB	MAPT	rs10445335	gtex
PSP_UCB	MAPT	rs62056761	gtex
PSP_UCB	MAPT	rs56100710	gtex
PSP_UCB	MAPT	rs79172804	gtex
PSP_UCB	MAPT	rs241031	gtex
PSP_UCB	MAPT	rs79545140	gtex
PSP_UCB	MAPT	rs113638513	gtex
PSP_UCB	MAPT	rs55991914	gtex
PSP_UCB	MAPT	rs55638417	gtex
PSP_UCB	MAPT	rs62054435	gtex
PSP_UCB	MAPT	rs17690703	gtex
PSP_UCB	MAPT	rs453997	gtex
PSP_UCB	MAPT	rs62055663	gtex
PSP_UCB	MAPT	rs681485	gtex
PSP_UCB	MAPT	rs10221243	gtex
PSP_UCB	MAPT	rs78454137	gtex
PSP_UCB	MAPT	rs968028	gtex
PSP_UCB	MAPT	rs9896243	gtex
PSP_UCB	MAPT	rs76344126	gtex
PSP_UCB	MAPT	rs3912062	gtex
PSP_UCB	MAPT	rs112588484	gtex
PSP_UCB	MAPT	rs1526128	gtex
PSP_UCB	MAPT	rs111511018	gtex
PSP_UCB	MAPT	rs62060810	gtex
PSP_UCB	MAPT	rs140412994	gtex
PSP_UCB	MAPT	rs34104358	gtex
PSP_UCB	MAPT	rs4763	gtex
PSP_UCB	MAPT	rs17762165	gtex
PSP_UCB	MAPT	rs55763795	gtex
PSP_UCB	MAPT	rs111739681	gtex
PSP_UCB	MAPT	rs4609899	gtex
PSP_UCB	MAPT	rs41280116	gtex
PSP_UCB	MAPT	rs17770150	gtex
PSP_UCB	MAPT	rs79730878	gtex
PSP_UCB	MAPT	rs62057117	gtex
PSP_UCB	MAPT	rs62060792	gtex
PSP_UCB	MAPT	rs1608956	gtex
PSP_UCB	MAPT	rs62054420	gtex
PSP_UCB	MAPT	rs11575895	gtex
PSP_UCB	MAPT	rs35833914	gtex
PSP_UCB	MAPT	rs62062137	gtex
PSP_UCB	MAPT	rs4340365	gtex
PSP_UCB	MAPT	rs76563578	gtex
PSP_UCB	MAPT	rs62054388	gtex
PSP_UCB	MAPT	rs74977736	gtex
PSP_UCB	MAPT	rs199457	gtex
PSP_UCB	MAPT	rs17576989	gtex
PSP_UCB	MAPT	rs62055551	gtex
PSP_UCB	MAPT	rs62064651	gtex
PSP_UCB	MAPT	rs2696633	gtex
PSP_UCB	MAPT	rs62055529	gtex
PSP_UCB	MAPT	rs199502	gtex
PSP_UCB	MAPT	rs62055549	gtex
PSP_UCB	MAPT	rs17574361	gtex
PSP_UCB	MAPT	rs62055489	gtex
PSP_UCB	MAPT	rs62055900	gtex
PSP_UCB	MAPT	rs10514897	gtex
PSP_UCB	MAPT	rs62055499	gtex
PSP_UCB	MAPT	rs2019822	gtex
PSP_UCB	MAPT	rs11012	gtex
PSP_UCB	MAPT	rs36114997	gtex
PSP_UCB	MAPT	rs62056905	gtex
PSP_UCB	MAPT	rs62063166	gtex
PSP_UCB	MAPT	rs62055470	gtex
PSP_UCB	MAPT	rs28795799	gtex
PSP_UCB	MAPT	rs17575556	gtex
PSP_UCB	MAPT	rs12150090	gtex
PSP_UCB	MAPT	rs62056881	gtex
PSP_UCB	MAPT	rs76627340	gtex
PSP_UCB	MAPT	rs4617909	gtex
PSP_UCB	MAPT	rs113871181	gtex
PSP_UCB	MAPT	rs241028	gtex
PSP_UCB	MAPT	rs80028338	gtex
PSP_UCB	MAPT	rs62054426	gtex
PSP_UCB	MAPT	rs113322852	gtex
PSP_UCB	MAPT	rs62060859	gtex
PSP_UCB	MAPT	rs62056777	gtex
PSP_UCB	MAPT	rs17659953	gtex
PSP_UCB	MAPT	rs55825513	gtex
PSP_UCB	MAPT	rs62056915	gtex
PSP_UCB	MAPT	rs55914643	gtex
PSP_UCB	MAPT	rs62065445	gtex
PSP_UCB	MAPT	rs41382552	gtex
PSP_UCB	MAPT	rs80120913	gtex
PSP_UCB	MAPT	rs55888391	gtex
PSP_UCB	MAPT	rs1526127	gtex
PSP_UCB	MAPT	rs55653963	gtex
PSP_UCB	MAPT	rs1076222	gtex
PSP_UCB	MAPT	rs17577975	gtex
PSP_UCB	MAPT	rs10491140	gtex
PSP_UCB	MAPT	rs17688090	gtex
PSP_UCB	MAPT	rs4606752	gtex
PSP_UCB	MAPT	rs62054387	gtex
PSP_UCB	MAPT	rs2316765	gtex
PSP_UCB	MAPT	rs62056908	gtex
PSP_UCB	MAPT	rs1635291	gtex
PSP_UCB	MAPT	rs17686610	gtex
PSP_UCB	MAPT	rs184745911	gtex
PSP_UCB	MAPT	rs35327136	gtex
PSP_UCB	MAPT	rs4277389	gtex
PSP_UCB	MAPT	rs62056906	gtex
PSP_UCB	MAPT	rs199515	gtex
PSP_UCB	MAPT	rs11079717	gtex
PSP_UCB	MAPT	rs62056872	gtex
PSP_UCB	MAPT	rs11079719	gtex
PSP_UCB	MAPT	rs62062325	gtex
PSP_UCB	MAPT	rs62057121	gtex
PSP_UCB	MAPT	rs1122381	gtex
PSP_UCB	MAPT	rs62060851	gtex
PSP_UCB	MAPT	rs62061851	gtex
PSP_UCB	MAPT	rs12150610	gtex
PSP_UCB	MAPT	rs62055928	gtex
PSP_UCB	MAPT	rs385691	gtex
PSP_UCB	MAPT	rs16940633	gtex
PSP_UCB	MAPT	rs17689218	gtex
PSP_UCB	MAPT	rs434971	gtex
PSP_UCB	MAPT	rs28364025	gtex
PSP_UCB	MAPT	rs62056909	gtex
PSP_UCB	MAPT	rs62060809	gtex
PSP_UCB	MAPT	rs77950913	gtex
PSP_UCB	MAPT	rs62060760	gtex
PSP_UCB	MAPT	rs4605208	gtex
PSP_UCB	MAPT	rs62055895	gtex
PSP_UCB	MAPT	rs17763596	gtex
PSP_UCB	MAPT	rs111913701	gtex
PSP_UCB	MAPT	rs62054372	gtex
PSP_UCB	MAPT	rs55767267	gtex
PSP_UCB	MAPT	rs56364632	gtex
PSP_UCB	MAPT	rs62055545	gtex
PSP_UCB	MAPT	rs17661015	gtex
PSP_UCB	MAPT	rs199536	gtex
PSP_UCB	MAPT	rs62057101	gtex
PSP_UCB	MAPT	rs12150336	gtex
PSP_UCB	MAPT	rs62061815	gtex
PSP_UCB	MAPT	rs17760733	gtex
PSP_UCB	MAPT	rs7207373	gtex
PSP_UCB	MAPT	rs878888	gtex
PSP_UCB	MAPT	rs62063670	gtex
PSP_UCB	MAPT	rs1635288	gtex
PSP_UCB	MAPT	rs2902661	gtex
PSP_UCB	MAPT	rs56194509	gtex
PSP_UCB	MAPT	rs62056946	gtex
PSP_UCB	MAPT	rs3418	gtex
PSP_UCB	MAPT	rs2316763	gtex
PSP_UCB	MAPT	rs55657917	gtex
PSP_UCB	MAPT	rs56110538	gtex
PSP_UCB	MAPT	rs75715199	gtex
PSP_UCB	MAPT	rs62063684	gtex
PSP_UCB	MAPT	rs70600	gtex
PSP_UCB	MAPT	rs17690326	gtex
PSP_UCB	MAPT	rs78238042	gtex
PSP_UCB	MAPT	rs55927630	gtex
PSP_UCB	MAPT	rs1468241	gtex
PSP_UCB	MAPT	rs80157557	gtex
PSP_UCB	MAPT	rs17653889	gtex
PSP_UCB	MAPT	rs366858	gtex
PSP_UCB	MAPT	rs12150683	gtex
PSP_UCB	MAPT	rs16940674	gtex
PSP_UCB	MAPT	rs396593	gtex
PSP_UCB	MAPT	rs62056876	gtex
PSP_UCB	MAPT	rs62055707	gtex
PSP_UCB	MAPT	rs62055943	gtex
PSP_UCB	MAPT	rs1029463	gtex
PSP_UCB	MAPT	rs76667867	gtex
PSP_UCB	MAPT	rs1568951	gtex
PSP_UCB	MAPT	rs393838	gtex
PSP_UCB	MAPT	rs7222389	gtex
PSP_UCB	MAPT	rs79406732	gtex
PSP_UCB	MAPT	rs62066085	gtex
PSP_UCB	MAPT	rs17664048	gtex
PSP_UCB	MAPT	rs62056866	gtex
PSP_UCB	MAPT	rs62055879	gtex
PSP_UCB	MAPT	rs56387391	gtex
PSP_UCB	MAPT	rs17660847	gtex
PSP_UCB	MAPT	rs17688056	gtex
PSP_UCB	MAPT	rs62057063	gtex
PSP_UCB	MAPT	rs62055701	gtex
PSP_UCB	MAPT	rs62057071	gtex
PSP_UCB	MAPT	rs62060785	gtex
PSP_UCB	MAPT	rs4479289	gtex
PSP_UCB	MAPT	rs56385754	gtex
PSP_UCB	MAPT	rs974295	gtex
PSP_UCB	MAPT	rs2873269	gtex
PSP_UCB	MAPT	rs56288604	gtex
PSP_UCB	MAPT	rs62065380	gtex
PSP_UCB	MAPT	rs75643244	gtex
PSP_UCB	MAPT	rs2732630	gtex
PSP_UCB	MAPT	rs62056774	gtex
PSP_UCB	MAPT	rs55989971	gtex
PSP_UCB	MAPT	rs241035	gtex
PSP_UCB	MAPT	rs4482334	gtex
PSP_UCB	MAPT	rs112570965	gtex
PSP_UCB	MAPT	rs17763199	gtex
PSP_UCB	MAPT	rs17689378	gtex
PSP_UCB	MAPT	rs62054858	gtex
PSP_UCB	MAPT	rs113120855	gtex
PSP_UCB	MAPT	rs34018943	gtex
PSP_UCB	MAPT	rs62055498	gtex
PSP_UCB	MAPT	rs2942170	gtex
PSP_UCB	MAPT	rs56046792	gtex
PSP_UCB	MAPT	rs55937610	gtex
PSP_UCB	MAPT	rs55768605	gtex
PSP_UCB	MAPT	rs17661428	gtex
PSP_UCB	MAPT	rs62061855	gtex
PSP_UCB	MAPT	rs1476554	gtex
PSP_UCB	MAPT	rs415430	gtex
PSP_UCB	MAPT	rs55980621	gtex
[truncated: 1,441 more rows]

[truncated: 1 more sheets: MSA_Geneset]
